# Supplementary material for: Novel miRNA-SSRs for Improving Seed Hardness Trait of Pomegranate (Punica granatum L.)
Source: Front Genet. 2022 Apr 12;13:866504. doi: 10.3389/fgene.2022.866504 (PMC9040167; doi:10.3389/fgene.2022.866504)
Supplement: Supplementary file 1 [file Table2.XLSX]

## Sheet: 132 pri-miRNA SSRs
	Supll.Table S2	Details of 132 miRNA_SH_SSR primers designed in relation to seed hardness trait in pomegranate
Sl.No	Code	Seq ID	Start	Len	tm	GC%	Any compl	3' compl	Forward	Reverse	Prod size	Seq len	Pair any compl	Pair 3' compl	Motif Len	Motif	Mapped on Tunisia Chromosomes
1	miRNA_SSR1	gi|1208535197|gb|MTKT01001080.1|:853235-854330	16	19	54.77	42.11	3	2	TGGAAATGCTTAGGAGGAT	TGAAAGTTGAGGGGCTTAT	213	1096	3	2	6	(GAGAAG)4
2	miRNA_SSR2	gi|1208535197|gb|MTKT01001080.1|:853235-854330	651	19	54.98	47.37	5	0	GCAACATTGTCTTCACAGG	CTTCAAAAGCTTCAACTGC	250	1096	3	1	6	(ATTTTG)2
3	miRNA_SSR3	gi|1208526095|gb|MTKT01002270.1|:542601-543604	462	19	54.78	47.37	4	1	GGAGTTTACGGAACTTTGG	ATATTCGGTGGAGGATTTG	240	1004	4	0	2	(AT)10
4	miRNA_SSR4	gi|1208477725|gb|MTKT01017397.1|:3603-4599	535	19	54.69	42.11	6	3	ATCGATTGGTTCAGACACA	CTCTCCCTCCCAAATTCA	229	997	4	0	2	(TA)6
5	miRNA_SSR5	gi|1208477725|gb|MTKT01017397.1|:3603-4599	640	19	54.82	42.11	7	3	GAGAAAAGTCCGATTTTGG	CCCAGTTAGGAGATGATGC	213	997	3	1	6	(GAGGGA)2
6	miRNA_SSR6	gi|1208531688|gb|MTKT01001633.1|:134402-135399	557	19	55.17	47.37	4	2	CTGGTTGAGATGGACATGA	CTGACGCATCTCATTTTTG	257	998	7	1	3	(AAT)4
7	miRNA_SSR7	gi|1208531688|gb|MTKT01001633.1|:134402-135399	357	19	54.69	47.37	4	2	CTAACGGATATGCCACGTA	ACATGAAGAGAAGGCGTTT	248	998	4	1	6	(TAAAAT)2
8	miRNA_SSR8	gi|1208531688|gb|MTKT01001633.1|:134402-135399	720	20	54.28	40	2	0	GGTCAGTTTTATTTGGAGGA	AATTGAAAAGCCCCAGAC	243	998	4	1	6	(GCATAG)2
9	miRNA_SSR9	gi|1208537447|gb|MTKT01000797.1|:1741407-1742402	1	20	54.5	45	4	2	GTGAGCCCCATTTATATCAC	CAGGGTAGAGAAAGCAGAAA	277	996	3	0	6	(TCAAAA)2
10	miRNA_SSR10	gi|1208525649|gb|MTKT01002371.1|:24603-25603	408	19	54.22	47.37	6	3	GGCGAATAATAGCCTCTTC	TCCACAAGTCCCACCTAAT	253	1001	3	0	5	(TTATT)3
11	miRNA_SSR11	gi|1208525649|gb|MTKT01002371.1|:24603-25603	737	19	55.17	47.37	4	2	TTCTTGGGTCCTTATACCG	CTTCACCTAACAAGCGATG	256	1001	5	1	6	(TACTAA)2
12	miRNA_SSR12	gi|1208537849|gb|MTKT01000790.1|:1321801-1322799	288	20	55.2	40	4	3	CACTGGTGGTTCAAAAAGTT	TTCTTCTTCTCGTCCTGCT	254	999	4	0	2	(CT)7	Not mapped
13	miRNA_SSR13	gi|1208537849|gb|MTKT01000790.1|:1321801-1322799	523	19	55.21	47.37	2	0	AGCAGGACGAGAAGAAGAA	GACTTGGGCCAACATTTTA	251	999	3	1	2	(AT)6
14	miRNA_SSR14	gi|1208537849|gb|MTKT01000790.1|:1321801-1322799	102	19	54.98	52.63	4	2	AGGTTGTCAGGATCTGGAG	TGTACCATCGAGTAGCAAAA	259	999	3	0	6	(TCGATC)2
15	miRNA_SSR15	gi|1208537849|gb|MTKT01000790.1|:174503-176495	1728	19	54.74	52.63	7	2	GGACAATGTCAGTGCAGTC	ATGCCATCATCATCACATC	256	1993	4	1	4	(TATC)4
16	miRNA_SSR16	gi|1208537849|gb|MTKT01000790.1|:174503-176495	1030	19	55.03	47.37	2	1	CCCATCCTTTCTCCTATCA	AGGGTTAGTGACCCATTTG	250	1993	3	2	6	(AAAATT)3
17	miRNA_SSR17	gi|1208506790|gb|MTKT01005376.1|:626200-627211	127	19	55.07	42.11	3	0	TCATCGCACTTGTCATCTT	ACACCGAGTACTCTCTCGAA	251	1012	3	2	4	(AATT)3
18	miRNA_SSR18	gi|1208506790|gb|MTKT01005376.1|:626200-627211	358	20	55	50	8	3	TTCGAGAGAGTACTCGGTGT	CACACATTTTCCAGGTCAA	249	1012	4	1	6	(ATTTTG)5
19	miRNA_SSR19	gi|1208506790|gb|MTKT01005376.1|:626200-627211	498	19	53.68	42.11	4	2	CCGTTTGGATTCAGAGTTA	GGGACGCATATGAGTGAAT	272	1012	5	3	6	(AGTTAA)3
20	miRNA_SSR20	gi|1208534658|gb|MTKT01001090.1|:1801798-1802800	122	19	55.06	42.11	4	3	GCACCCCACATTTTAACTT	TAGTCGGGGGCTTATTAGA	259	1003	5	1	6	(TTTTTC)2
21	miRNA_SSR21	gi|1208534658|gb|MTKT01001090.1|:1801798-1802800	277	19	54.99	47.37	3	3	CGTCCACACTCTTTCAATG	AGACGACCATGAACAACAA	267	1003	4	1	6	(AAACTC)2
22	miRNA_SSR22	gi|1208502974|gb|MTKT01005739.1|:1575408-1576802	996	19	54.09	42.11	5	1	TGTGAGGTCCTTTCTTTGA	CCCTGCATCAGAAAGAGTT	263	1395	6	2	4	(AAAT)7
23	miRNA_SSR23	gi|1208502974|gb|MTKT01005739.1|:1575408-1576802	495	19	54.93	42.11	4	0	ATTTGGAGAATTGGTGAGG	TGGTTTAAGCAGTTTGGTG	254	1395	3	0	6	(ATTCAA)2
24	miRNA_SSR24	gi|1208502974|gb|MTKT01005739.1|:2972970-2973879	157	20	54.82	40	6	2	TGAGCGTTGATATATTGTGC	AAACACACGTTTCCCAAGT	246	910	4	1	6	(ATTTTG)3
25	miRNA_SSR25	gi|1208502974|gb|MTKT01005739.1|:2972970-2973879	254	19	54.41	42.11	3	2	CCTCATTCTGACACCAAAA	GGTTCCACCTGATGATGTA	255	910	4	2	6	(AGTTAA)4
26	miRNA_SSR26	gi|1208529806|gb|MTKT01001935.1|:698201-699199	468	19	55.57	42.11	4	0	GTGCCGTTTTATCAATTCC	CGATGCGAATCCTAATTCT	251	999	4	0	6	(ATCATG)2
27	miRNA_SSR27	gi|1208512650|gb|MTKT01004399.1|:919800-921144	216	19	55.26	52.63	4	3	CACTAGAGGGCCACGTAAT	ACTAGTCCCACGAGCTTTC	240	1345	5	1	2	(AT)8	Not mapped
28	miRNA_SSR28	gi|1208512650|gb|MTKT01004399.1|:919800-921144	513	19	56.61	42.11	4	2	TCAAACATGCAACATCTCG	CGTCATATATTGTGCTGGAA	250	1345	4	1	6	(AATTAA)2	Not mapped
29	miRNA_SSR29	gi|1208512650|gb|MTKT01004399.1|:919800-921144	1021	19	54.74	42.11	4	1	AGGGTGCAAAAGTGAGATT	ACGTCCATCGTCTTGGTAT	246	1345	3	1	6	(TTTCTT)2	Not mapped
30	miRNA_SSR30	gi|1208512650|gb|MTKT01004399.1|:2907713-2909392	208	19	54.87	47.37	3	3	ACGGGCAGAAACACTTACT	TGGTTTCCCAGAGAACTTT	274	1680	5	2	3	(TAA)7
31	miRNA_SSR31	gi|1208512650|gb|MTKT01004399.1|:2907713-2909392	877	19	54.88	42.11	6	0	CGGATATCAAAATGCACAC	TCGACTTTCTTTTCCCACT	255	1680	4	0	4	(TAGC)3
32	miRNA_SSR32	gi|1208512650|gb|MTKT01004399.1|:2907713-2909392	469	20	54.46	40	3	0	CTCTGGGAAACCATAAAGAA	CTAGTTGCATGGGATTATCA	300	1680	4	1	6	(TTATTC)2
33	miRNA_SSR33	gi|1208512650|gb|MTKT01004399.1|:2907713-2909392	1459	19	55.05	42.11	6	3	TCGCTTGTTCAAGAAACTG	CGTTGCATATTGTGCTTTTG	162	1680	3	1	6	(AAAATA)2
34	miRNA_SSR34	gi|1208510000|gb|MTKT01004810.1|:4681114-4683510	1238	19	55.21	47.37	2	0	AGCAGGACGAGAAGAAGAA	TTACACTGGTGGTCCAAAA	249	2397	4	0	2	(GA)8
35	miRNA_SSR35	gi|1208510000|gb|MTKT01004810.1|:4681114-4683510	1058	19	54.91	52.63	3	1	GCCGAAACAGTAACCTCTC	CCCCCTCATCTTTCTTCTT	237	2397	4	0	3	(TTC)15
36	miRNA_SSR36	gi|1208510000|gb|MTKT01004810.1|:4681114-4683510	1058	19	54.91	52.63	3	1	GCCGAAACAGTAACCTCTC	AAGCTGACATAGCCGAAAC	290	2397	3	1	3	(AGA)12
37	miRNA_SSR37	gi|1208510000|gb|MTKT01004810.1|:4681114-4683510	452	19	55.33	42.11	4	0	TTAACGGAATGTTGTGTGG	AACCATTCGTACCCCTTTA	241	2397	5	1	6	(GAAATC)2
38	miRNA_SSR38	gi|1208510000|gb|MTKT01004810.1|:4681114-4683510	1791	19	54.32	42.11	6	3	GAAACTGTGCATTTTGCTC	ACTTCCCATTCATTCCATC	253	2397	3	0	6	(GAAAAA)2	Not mapped
39	miRNA_SSR39	gi|1208504359|gb|MTKT01005556.1|:2733576-2736135	1746	19	54.27	42.11	4	3	TTTCCTCGACTGTTCAAGA	GGCACATTGATGATAAGGA	293	2520	4	1	2	(AT)7
40	miRNA_SSR40	gi|1208504359|gb|MTKT01005556.1|:2733576-2736135	1935	19	55.6	42.11	4	3	ACGCAAGGAACGATATGAT	GGTTGTAACTTTTGCAAGTC	282	2520	4	1	2	(TA)12
41	miRNA_SSR41	gi|1208504359|gb|MTKT01005556.1|:2733576-2736135	177	20	52.36	40	4	2	GGTGATGATGGAATTACCTA	GTATGCAATGCTCAATTGGT	300	2520	4	3	4	(ATTT)3
42	miRNA_SSR42	gi|1208504359|gb|MTKT01005556.1|:2733576-2736135	624	19	55.4	42.11	7	1	CAAAGGGCGTTTGATAAGT	GCTATGAAAACTCGTGTGC	287	2520	5	2	5	(TTTTA)3
43	miRNA_SSR43	gi|1208504359|gb|MTKT01005556.1|:2733576-2736135	1046	19	55.07	47.37	3	2	GAGGATGTGGCAGAAGATT	GTGGAAAAGGACAAATGAGA	240	2520	3	1	6	(TTTAAC)4
44	miRNA_SSR44	gi|1208504359|gb|MTKT01005556.1|:2733576-2736135	1266	20	55.17	40	2	0	TCTCATTTGTCCTTTTCCAC	TCGAGATCCATATCGTGAA	256	2520	4	3	6	(AAAATC)4
45	miRNA_SSR45	gi|1208504359|gb|MTKT01005556.1|:1849236-1850511	301	19	55.01	52.63	4	1	CTCTGCCGATACTTTCTCC	AGTTTTACCCGTGCGTACT	249	1276	3	0	6	(TTTTTC)2
46	miRNA_SSR46	gi|1208504359|gb|MTKT01005556.1|:1849236-1850511	531	19	54.93	47.37	4	1	AGTACGCACGGGTAAAACT	AAAAATGAGGCACAAGGTC	259	1276	2	1	6	(ATATAC)2
47	miRNA_SSR47	gi|1208526286|gb|MTKT01002229.1|:1113193-1114190	210	18	54.61	55.56	4	2	CGGCCTACTAAGGGCTAT	GACGTGGCAAAGTAAGAGA	263	998	4	1	2	(TA)8
48	miRNA_SSR48	gi|1208526286|gb|MTKT01002229.1|:1113193-1114190	876	19	54.78	47.37	7	2	AAAGAGAGGCAGTCTTTGC	AGTCCGCAAATACACCAA	121	998	6	3	2	(TA)10
49	miRNA_SSR49	gi|1208524004|gb|MTKT01002492.1|:1991394-1992523	865	19	55.11	42.11	3	2	CCCAACGAATCAAGAGAAT	GCGGTAAGAGGAAAAATGA	242	1130	3	1	2	(AT)8
50	miRNA_SSR50	gi|1208524004|gb|MTKT01002492.1|:1991394-1992523	451	19	55.02	42.11	4	0	TTACGCAACGAATCAAGAG	AGATGTTCCTTTCGCCATA	258	1130	5	0	6	(TGGCGG)2
51	miRNA_SSR51	gi|1208524004|gb|MTKT01002492.1|:3833598-3835006	526	19	54.84	57.89	2	0	CCCCTCCCTATCTCTCTCT	TCCCATTATGGTGACTGTG	263	1409	3	0	2	(AG)14
52	miRNA_SSR52	gi|1208524004|gb|MTKT01002492.1|:3833598-3835006	1101	20	54.77	45	8	1	GGGTACCCCGTAACTTTATT	ATTCATGTCAAGGGTTGCT	247	1409	4	3	3	(AAG)6
53	miRNA_SSR53	gi|1208501614|gb|MTKT01005880.1|:1149767-1151372	28	19	55.94	42.11	4	0	AGAAAATCGAAAGGGAAGG	ACCAGTACCCACAGAGGAC	250	1606	3	1	6	(GGGGTC)2
54	miRNA_SSR54	gi|1208501614|gb|MTKT01005880.1|:1149767-1151372	162	19	55	47.37	4	0	CCTGAATTGACCAGGAGTT	GTCACCGATTGGTAGCTCT	230	1606	4	2	6	(GACCCT)2
55	miRNA_SSR55	gi|1208501614|gb|MTKT01005880.1|:1149767-1151372	368	19	54.9	52.63	4	2	GGGTTAGAGCTACCAATCG	TACTCCCCAATCTTTAGCC	268	1606	4	2	6	(TGACCC)2
56	miRNA_SSR56	gi|1208501614|gb|MTKT01005880.1|:1149767-1151372	802	20	54.69	40	4	1	GCATTACGCAAAGGATAACT	GAGTCATTCGGGGAATCTA	245	1606	5	1	6	(AATCCC)2
57	miRNA_SSR57	gi|1208541172|gb|MTKT01000420.1|:341201-342606	691	19	54.95	42.11	4	3	GCGCCAATGCACTATATTA	AACTCCACGAGATGAAGGT	236	1406	2	1	3	(ATT)6
58	miRNA_SSR58	gi|1208501614|gb|MTKT01005880.1|:1783403-1784602	315	19	54.5	47.37	6	2	AGCGGAGTTGGTAATTAGG	CATACGTTTCCCAAGTCAA	249	1200	6	2	6	(ATTTTG)5	Not mapped
59	miRNA_SSR59	gi|1208501614|gb|MTKT01005880.1|:1783403-1784602	545	19	54.5	42.11	4	2	TTGACTTGGGAAACGTATG	AACCCGCGTACATTAAAGA	244	1200	4	1	6	(TTAAAG)2	Not mapped
60	miRNA_SSR60	gi|1208501614|gb|MTKT01005880.1|:1783403-1784602	915	19	55.28	42.11	5	2	CAGGCTGATTTTGGAATCT	AGTTCGTCGGAAACCAAT	246	1200	4	2	6	(CGCTGA)2
61	miRNA_SSR61	gi|1208513335|gb|MTKT01004293.1|:4183016-4184200	691	19	55.54	42.11	4	2	TCATATTGTGCCATGTGGT	CATCACTTTTTGGATGATCG	248	1185	4	0	2	(AT)9
62	miRNA_SSR62	gi|1208513335|gb|MTKT01004293.1|:4183016-4184200	33	18	55.68	50	6	0	CGTCATGAATGGTGGAAG	ATGAAGAAGCTGAGGAAGC	251	1185	4	1	3	(AAT)4
63	miRNA_SSR63	gi|1208513335|gb|MTKT01004293.1|:4183016-4184200	534	19	55.05	47.37	2	1	GGGTGAGGAAAAGAGATGA	CCCCATCAATTTAGTCCTG	245	1185	5	2	6	(ATTTTC)2
64	miRNA_SSR64	gi|1208506917|gb|MTKT01005370.1|:300790-301803	373	19	54.7	42.11	5	3	GCAGCCTTAGAATTTCGAT	ACTCAAATGAATCCTGCTGT	235	1014	4	2	2	(AT)6
65	miRNA_SSR65	gi|1208506917|gb|MTKT01005370.1|:300790-301803	628	20	55.65	40	4	3	TGGGATAAGGTTTCTTGTCA	ACTCTTCCTGTGACCCCTA	233	1014	4	1	2	(TA)13
66	miRNA_SSR66	gi|1208506917|gb|MTKT01005370.1|:300790-301803	179	20	54.9	40	4	0	ACTGGCTACGTTTGATTTGT	CATCTTTACTCACGCTGTCA	237	1014	3	1	6	(TGATTT)5
67	miRNA_SSR67	gi|1208529522|gb|MTKT01001946.1|:652125-653394	376	19	52.04	47.37	3	3	TTGTGTGTTACCTCGTAGC	GGAAACATCACAAGCCTCT	272	1270	8	1	6	(AATAGA)2
68	miRNA_SSR68	gi|1208538924|gb|MTKT01000666.1|:2749606-2751150	370	19	54.04	42.11	6	0	CACTGGAATATCCCCTTTT	GCCGTTTGGATTTAGAGTT	249	1545	5	0	6	(TTTAAC)4
69	miRNA_SSR69	gi|1208532759|gb|MTKT01001287.1|:3914139-3915299	578	19	55.03	57.89	4	0	CTGTCACTGCACTCCTCAC	GCAGCTAATCGGCTATACA	245	1161	4	0	2	(CT)16
70	miRNA_SSR70	gi|1208532759|gb|MTKT01001287.1|:3914139-3915299	157	19	55.69	47.37	4	2	TGGTCGCCCTGTTAAGTAT	GAGGACGAAAAATGAAGGA	249	1161	5	1	4	(ATTT)4
71	miRNA_SSR71	gi|1208511334|gb|MTKT01004609.1|:2735763-2737255	317	18	55.05	44.44	2	2	ATCCCATTCCTCCCATTA	GGCAACGAGAGAGAGTTTC	243	1493	4	0	2	(TA)16
72	miRNA_SSR72	gi|1208511334|gb|MTKT01004609.1|:1689407-1690858	223	19	54.92	42.11	4	2	CGTTCCAAAGACATGATTG	GGTGGTGGAGAAATTATGC	265	1452	5	3	6	(AAAAAG)2
73	miRNA_SSR73	gi|1208511334|gb|MTKT01004609.1|:1689407-1690858	514	19	54.98	42.11	4	2	GGGAATTGATCTCCAAAGA	GTGGAAAAGGACGAATGAG	246	1452	4	0	6	(TAACTT)3
74	miRNA_SSR74	gi|1208511334|gb|MTKT01004609.1|:1689407-1690858	741	19	55.62	47.37	2	0	CTCATTCGTCCTTTTCCAC	TTGAGATGTTCCAACCAGA	213	1452	4	0	6	(AAAATC)2
75	miRNA_SSR75	gi|1208523744|gb|MTKT01002495.1|:67002-68024	420	19	54.6	42.11	4	1	CGAGGAGAATTGACACAAA	CACTCATTTCACGGTGGT	252	1023	5	1	2	(AT)13
76	miRNA_SSR76	gi|1208510000|gb|MTKT01004810.1|:3109514-3111337	17	19	54.99	42.11	2	2	CAGGAAAAAGAAGGATTGC	ATCAAGCTTGCCTTTTAGC	217	1824	6	3	6	(AAATAA)2
77	miRNA_SSR77	gi|1208510000|gb|MTKT01004810.1|:3109514-3111337	321	19	55.42	42.11	2	0	CGACCCAATAAATCAAACC	GTGTCGTGGAAAAGTTGTG	250	1824	4	2	6	(AAAAAT)2
78	miRNA_SSR78	gi|1208510000|gb|MTKT01004810.1|:3109514-3111337	652	19	54.93	42.11	4	2	TTTCAATAGATGGCTGCTG	AAACACACGTTTCCCAAGT	240	1824	3	0	6	(ATTTTG)4
79	miRNA_SSR79	gi|1208510000|gb|MTKT01004810.1|:3109514-3111337	756	18	55.13	55.56	3	1	GGAGGCAGTGAAGAACCT	AGGAAGAGATGGAAGAGCA	255	1824	3	1	6	(AGTTAA)3
80	miRNA_SSR80	gi|1208510000|gb|MTKT01004810.1|:3109514-3111337	1215	19	54.65	42.11	4	2	AGTCCCTCAGATTTTGCAT	ACAGCTTGCCGAATTTACT	233	1824	4	0	6	(CACCTC)2
81	miRNA_SSR81	gi|1208510000|gb|MTKT01004810.1|:2668396-2669791	480	19	55.1	52.63	2	0	CATAAGGAGGGGTGAGAGA	GCATCTTGAGGTCATCTAGC	269	1396	3	2	2	(TA)10
82	miRNA_SSR82	gi|1208528556|gb|MTKT01002011.1|:1575812-1577243	35	19	55.11	52.63	3	0	CCTGAAAGTAGGAGGCTTG	GCTTCAAGAGCTTCAAGAGA	249	1432	4	1	6	(TTTCTT)2
83	miRNA_SSR83	gi|1208528556|gb|MTKT01002011.1|:1575812-1577243	420	19	55.32	47.37	2	0	TCGCCAATCCTACTTTACC	AGCACGAAGGAAGTTTAGC	239	1432	5	1	6	(AAGAAA)2
84	miRNA_SSR84	gi|1208519617|gb|MTKT01003224.1|:3780474-3781739	509	19	55.1	42.11	3	0	TCGTTTCACATACCGAAGA	AGGGTTGAGTGAGATGAGG	257	1266	5	0	6	(TTTGAT)6
85	miRNA_SSR85	gi|1208506003|gb|MTKT01005400.1|:2941708-2943282	847	19	55.36	52.63	2	0	GGATGTGATGGAAGAGGAG	TCAGCTGTCACGGTTTTAG	250	1575	4	0	3	(AGG)6
86	miRNA_SSR86	gi|1208506003|gb|MTKT01005400.1|:2941708-2943282	433	19	55.1	47.37	2	2	GGCAAAAGGTCAAGTAAGC	GCGACGAGTCTCATAGGTT	237	1575	3	2	6	(GAACGA)2
87	miRNA_SSR87	gi|1208506003|gb|MTKT01005400.1|:2941708-2943282	1248	20	55.03	45	3	1	GGTTAGTTGAGACCCATTGA	TGATGTGCCGAATAGTCAT	249	1575	3	2	6	(AAGTCC)2
88	miRNA_SSR88	gi|1208540229|gb|MTKT01000548.1|:1463712-1464886	2	19	55.07	47.37	3	2	GCTCATCTTGTCCCTGAAT	ACCATTCATGCTACTGCAA	231	1175	5	1	3	(TTA)6
89	miRNA_SSR89	gi|1208540229|gb|MTKT01000548.1|:1463712-1464886	797	19	55.06	42.11	8	2	GCACTGCGTATACGAAAAA	GCTGAGAACATCTCGTGGT	300	1175	4	1	4	(GATA)9
90	miRNA_SSR90	gi|1208540229|gb|MTKT01000548.1|:1463712-1464886	361	19	54.8	47.37	8	2	TGAGTACTCGTCGCAATTC	ACACACGTTTTCCAAGTCA	263	1175	3	0	6	(ATTTTG)2
91	miRNA_SSR91	gi|1208540229|gb|MTKT01000548.1|:1463712-1464886	605	19	54.89	42.11	4	2	TGACTTGGAAAACGTGTGT	TATACGCAGTGCCAAAATC	204	1175	4	2	6	(AGTTAA)4
92	miRNA_SSR92	gi|1208526698|gb|MTKT01002214.1|:8818666-8820010	263	19	54.62	47.37	2	0	GCGTTCATAAGTGGAGACA	GGGAAACGTGTGTTTTTGT	249	1345	4	3	6	(TTTAAC)4
93	miRNA_SSR93	gi|1208526698|gb|MTKT01002214.1|:8818666-8820010	366	19	54.44	42.11	5	0	TGCGGTTACTAAACAAGGA	GCCGTTTGGATTTAGAGTT	238	1345	5	1	6	(AATCAA)4
94	miRNA_SSR94	gi|1208526698|gb|MTKT01002214.1|:8202002-8203155	820	19	54.96	52.63	5	3	TAGTTCTACCGGGTGCTCT	GGAAGAGACGTTCCGATTA	251	1154	4	1	6	(ATCTTG)2
95	miRNA_SSR95	gi|1208516671|gb|MTKT01003794.1|:2525799-2526794	378	19	54.28	47.37	2	0	GAATGAGCGATACAACGAG	GCTGAGAAGACGGAGAAAC	250	996	3	1	6	(AGTTAA)3
96	miRNA_SSR96	gi|1208537031|gb|MTKT01000805.1|:381111-382218	468	18	54.74	44.44	4	1	CTTGAATTTAGCGGGTGA	CACCATCCACACTTCATGT	259	1108	5	2	6	(TATTTT)2
97	miRNA_SSR97	gi|1208501614|gb|MTKT01005880.1|:44050-45077	195	19	54.4	52.63	4	1	ACAGGTGGAGTGAGAACCT	GATTATCAGGCGAAAGCAT	242	1028	4	1	6	(ATAAAT)2
98	miRNA_SSR98	gi|1208501614|gb|MTKT01005880.1|:44050-45077	446	19	54.17	42.11	4	0	CAAATTCGATACTCGTTGG	TGAGCTGCTAACATCTCTTT	240	1028	3	0	6	(AATTTT)2
99	miRNA_SSR99	gi|1208534658|gb|MTKT01001090.1|:368659-369488	129	19	54.02	42.11	4	2	GGATTTGGGTTGTCATGTA	TTGCATTCTCGGTACTCAA	273	830	4	1	2	(TA)14
100	miRNA_SSR100	gi|1208534658|gb|MTKT01001090.1|:368659-369488	59	19	54.72	42.11	2	1	CAAAATCCAACATCACGAC	GCCGCAGAGATAACAGTTT	249	830	3	0	6	(ATTTGG)2
101	miRNA_SSR101	gi|1208534658|gb|MTKT01001090.1|:368659-369488	501	19	55.01	42.11	4	3	ACATGGCACATCATTGTTC	AGAAACAGAACCCACAAGG	230	830	4	2	6	(GATCGA)2
102	miRNA_SSR102	gi|1208514145|gb|MTKT01004273.1|:740053-741440	297	19	54.71	47.37	5	3	TGTCTAAGAGCCATCATGC	ATGCAGGAAAGGTTAATGG	248	1388	4	3	2	(AT)7
103	miRNA_SSR103	gi|1208514145|gb|MTKT01004273.1|:740053-741440	587	19	54.54	47.37	4	2	GAGTCGAGACATTCGTCAA	GGATTGGGCATGAACTTAG	250	1388	3	1	2	(TA)10
104	miRNA_SSR104	gi|1208514145|gb|MTKT01004273.1|:766489-768600	1102	19	55.31	47.37	4	0	AGGCCAGATCCCTAATTCT	ACAGGATACGTACGGCATA	257	2112	4	2	2	(AT)6
105	miRNA_SSR105	gi|1208514145|gb|MTKT01004273.1|:766489-768600	1836	19	54.25	42.11	7	3	TGGCCGACAGATTATCTTA	TTCTCCTCTTTGGCTTTGT	250	2112	4	1	2	(AT)7
106	miRNA_SSR106	gi|1208514145|gb|MTKT01004273.1|:766489-768600	876	19	55.16	42.11	6	2	CAATTAAGCCCTCCATTGT	ATTAGGGATCTGGCCTTG	242	2112	4	0	4	(TTTG)3
107	miRNA_SSR107	gi|1208514145|gb|MTKT01004273.1|:766489-768600	1440	19	54.89	47.37	4	0	GAGCGCATGTGATAAGAGA	AGCACGGGAATTTTAGTTG	254	2112	3	0	4	(ACAT)3
108	miRNA_SSR108	gi|1208504817|gb|MTKT01005554.1|:865140-866210	181	19	55.15	47.37	2	0	ATTTCCCGTCCTCCTATCT	TCCTCAACAGAACGGAAAT	233	1071	7	2	5	(AAAAT)3
109	miRNA_SSR109	gi|1208504817|gb|MTKT01005554.1|:865140-866210	397	19	55.71	47.37	3	1	TTCCGTTCTGTTGAGGAGT	ACTCGGACATACTGGACCT	251	1071	4	1	6	(TGAGCC)2
110	miRNA_SSR110	gi|1208517326|gb|MTKT01003711.1|:975008-977463	981	19	55.05	47.37	2	0	GTAATCTTGGGTTGCTGGT	GGTCTTGGGTTCAATCATC	246	2456	3	2	4	(AATT)4	Not mapped
111	miRNA_SSR111	gi|1208517326|gb|MTKT01003711.1|:975008-977463	1256	19	54.92	47.37	4	0	TGCACTAAGACCCCTTTCT	GGGCTAATGATTCCTCACA	261	2456	3	1	6	(TTGGAA)2
112	miRNA_SSR112	gi|1208517326|gb|MTKT01003711.1|:975008-977463	1991	19	54.67	52.63	5	3	GGAACTCCAACTCGAAGTC	GTGGGTATCAGCAGCCTAT	250	2456	3	1	6	(CGACCC)2
113	miRNA_SSR113	gi|1208517326|gb|MTKT01003711.1|:975008-977463	2102	19	54.92	47.37	4	0	TAGAAGGGTCAAGGTTGCT	CAACCCCTTAATCAACCAG	247	2456	5	3	6	(GGGGTC)2
114	miRNA_SSR114	gi|1208510000|gb|MTKT01004810.1|:687261-688830	1039	19	55.21	42.11	2	1	GCCGATTTCTTTTTACGAG	TTTACAGAGGCGTTATGGA	252	1570	3	0	6	(GTATAA)2
115	miRNA_SSR115	gi|1208519617|gb|MTKT01003224.1|:537483-538626	323	19	54.9	47.37	3	0	GGAAGAAGTTGGTGTGGTT	AACCGAACTCGAACTGAAT	250	1144	5	3	3	(TAA)4
116	miRNA_SSR116	gi|1208519617|gb|MTKT01003224.1|:537483-538626	446	19	54.7	42.11	3	3	ATCGTCCCACGCTAATAAT	TCAAACAGTTCGGCACTTA	228	1144	3	2	6	(AGTTCG)2
117	miRNA_SSR117	gi|1208534221|gb|MTKT01001132.1|:389831-391095	168	20	54.9	40	6	0	GTCGAAATCGAGTTTATTGG	TTCGTAGGAGTGCATGTTG	225	1265	4	0	6	(TGAAAA)2
118	miRNA_SSR118	gi|1208536493|gb|MTKT01000813.1|:1477993-1479384	318	19	54.96	47.37	5	1	GCAATGGACCCTTATGACT	TGGTGTCATTGTAGCCGTA	251	1392	5	3	2	(AT)16
119	miRNA_SSR119	gi|1208536493|gb|MTKT01000813.1|:1477993-1479384	588	19	55.1	42.11	6	2	TTCCTCATGTCGAAACGTA	GGCTATATAGGATGCCAGAG	265	1392	4	1	2	(AT)10
120	miRNA_SSR120	gi|1208536493|gb|MTKT01000813.1|:1477993-1479384	1069	18	54.84	44.44	4	2	AAATCTGACACGGCCATA	GATTTGATGGGTGGAAATC	222	1392	5	0	2	(TA)7
121	miRNA_SSR121	gi|1208536493|gb|MTKT01000813.1|:1477993-1479384	824	20	55.2	45	7	2	TCATAGATTCTCTGGCATCC	GCCGTGTCAGATTTTCTTT	259	1392	5	3	6	(TCTTTT)2
122	miRNA_SSR122	gi|1208533980|gb|MTKT01001158.1|:248907-250050	100	19	54.75	47.37	4	0	CAGAGCAAACATGGAGAGA	AAATCGGGAACTAGTGGTG	258	1144	2	0	2	(TG)6
123	miRNA_SSR123	gi|1208533980|gb|MTKT01001158.1|:248907-250050	908	20	53.67	40	5	2	TGAAATAAGGTCAGACATGC	GAAAAGGAATCATGCCCTA	222	1144	4	2	3	(ATA)7
124	miRNA_SSR124	gi|1208538586|gb|MTKT01000688.1|:287403-288793	367	19	55.59	47.37	5	3	CTGTGCAATCATCGGACTA	GGGAAACGTGTGTTTTTGT	268	1391	3	2	6	(TTTAAC)4
125	miRNA_SSR125	gi|1208538586|gb|MTKT01000688.1|:287403-288793	620	19	55.47	42.11	4	1	AAACACACGTTTCCCAAGT	GGATCTTTCTGGACCCTTT	230	1391	3	1	6	(AATCAA)3
126	miRNA_SSR126	gi|1208514976|gb|MTKT01003978.1|:342196-343245	444	19	54.15	42.11	4	0	GGCGTGATAATTGAGTTTG	TTGCGGAGCTAGTGTATCA	254	1050	5	2	2	(TA)11
127	miRNA_SSR127	gi|1208519617|gb|MTKT01003224.1|:1513405-1514705	34	19	54.58	47.37	7	3	GGAACACCATAATGTGTCG	AAGGGACGAGTTACTGCAA	223	1301	3	1	6	(TATTTT)2
128	miRNA_SSR128	gi|1208519617|gb|MTKT01003224.1|:1513405-1514705	349	19	54.67	42.11	6	2	TGCCATGGTTTTAAGACTG	AGTTTCGGTTGGAGTATGG	285	1301	4	0	6	(AGAAAA)2
129	miRNA_SSR129	gi|1208508755|gb|MTKT01004939.1|:471615-472694	524	19	54.86	47.37	5	2	CCTCCTTTGACAATTAGCC	CCGCACCCTCTATAATTTG	264	1080	5	1	2	(CT)6	Not mapped
130	miRNA_SSR130	gi|1208526698|gb|MTKT01002214.1|:9131484-9132557	497	19	55.05	47.37	4	2	AATTCACACTTGGGCCTAC	ACTCAAAGCGAAGGTGTCT	263	1074	4	0	6	(AAGTTT)2
131	miRNA_SSR131	gi|1208526698|gb|MTKT01002214.1|:9524693-9525768	83	19	55.5	42.11	2	0	TTCTTCTTTTCCTCGGTTG	CTTTTTATGGGATGGGATG	248	1076	3	0	3	(AAT)5
132	miRNA_SSR132	gi|1208526698|gb|MTKT01002214.1|:9524693-9525768	386	19	55.38	42.11	4	2	AAGCATCATCAACACATGC	GATTTCGTGGCTGAGTTTT	236	1076	4	3	6	(CAAAAC)2
