# Supplementary material for: Novel miRNA-SSRs for Improving Seed Hardness Trait of Pomegranate (Punica granatum L.)
Source: Front Genet. 2022 Apr 12;13:866504. doi: 10.3389/fgene.2022.866504 (PMC9040167; doi:10.3389/fgene.2022.866504)
Supplement: Supplementary file 2 [file Table3.XLSX]

## Sheet: Sheet1
CM018611.1	>miRNA_SSR132	-	442898	443132	3039/236-236
CM018611.1	>miRNA_SSR132	-	442898	443133	3038/236-236
CM018611.1	>miRNA_SSR132	-	442898	443134	3037/236-236
CM018611.1	>miRNA_SSR132	-	442898	443132	3039/236-236
CM018611.1	>miRNA_SSR132	-	442898	443133	3038/236-236
CM018611.1	>miRNA_SSR132	-	442898	443134	3037/236-236
CM018611.1	>miRNA_SSR131	-	443189	443435	3039/248-248
CM018611.1	>miRNA_SSR131	-	443189	443436	3038/248-248
CM018611.1	>miRNA_SSR131	-	443189	443435	3039/248-248
CM018611.1	>miRNA_SSR131	-	443189	443436	3038/248-248
CM018611.1	>miRNA_SSR130	-	828510	828771	3039/263-263
CM018611.1	>miRNA_SSR130	-	828510	828772	3038/263-263
CM018611.1	>miRNA_SSR130	-	828510	828773	3037/263-263
CM018611.1	>miRNA_SSR93	-	1148746	1148982	3039/238-238
CM018611.1	>miRNA_SSR93	-	1148746	1148983	3038/238-238
CM018611.1	>miRNA_SSR92	-	1148838	1149085	3039/249-249
CM018611.1	>miRNA_SSR92	-	1148838	1149086	3038/249-249
CM018611.1	>miRNA_SSR94	-	1755468	1755717	3039/251-251
CM018611.1	>miRNA_SSR94	-	1755468	1755718	3038/251-251
CM018611.1	>miRNA_SSR117	+	14044791	14045014	3040/225-225
CM018611.1	>miRNA_SSR117	+	14044791	14045015	3039/225-225
CM018611.1	>miRNA_SSR67	+	18283304	18283574	3039/272-272
CM018611.1	>miRNA_SSR67	+	18283304	18283575	3038/272-272
CM018611.1	>miRNA_SSR62	+	50968212	50968461	3038/251-251
CM018611.1	>miRNA_SSR62	+	50968212	50968462	3037/251-251
CM018611.1	>miRNA_SSR62	+	50968212	50968463	3036/251-251
CM018611.1	>miRNA_SSR63	+	50968713	50968956	3039/245-245
CM018611.1	>miRNA_SSR63	+	50968713	50968957	3038/245-245
CM018611.1	>miRNA_SSR63	+	50968713	50968958	3037/245-245
CM018611.1	>miRNA_SSR61	+	50968870	50969116	3040/248-248
CM018611.1	>miRNA_SSR61	+	50968870	50969117	3039/248-248
CM018611.1	>miRNA_SSR61	+	50968870	50969118	3038/248-248
CM018611.1	>miRNA_SSR75	-	55489316	55489573	3031/252-252
CM018612.1	>miRNA_SSR33	-	399045	399205	3040/162-162
CM018612.1	>miRNA_SSR33	-	399045	399206	3039/162-162
CM018612.1	>miRNA_SSR33	-	399045	399207	3038/162-162
CM018612.1	>miRNA_SSR31	-	399534	399787	3039/255-255
CM018612.1	>miRNA_SSR31	-	399534	399788	3038/255-255
CM018612.1	>miRNA_SSR32	-	399897	400196	3040/300-300
CM018612.1	>miRNA_SSR30	-	400184	400456	3039/274-274
CM018612.1	>miRNA_SSR30	-	400184	400457	3038/274-274
CM018612.1	>miRNA_SSR30	-	400184	400458	3037/274-274
CM018612.1	>miRNA_SSR48	-	4765386	4765503	3040/121-121
CM018612.1	>miRNA_SSR48	-	4765386	4765504	3039/121-121
CM018612.1	>miRNA_SSR48	-	4765386	4765505	3038/121-121
CM018612.1	>miRNA_SSR47	-	4765910	4766171	3038/263-263
CM018612.1	>miRNA_SSR47	-	4765910	4766172	3037/263-263
CM018612.1	>miRNA_SSR8	-	7810521	7810762	3039/243-243
CM018612.1	>miRNA_SSR8	-	7810521	7810763	3038/243-243
CM018612.1	>miRNA_SSR6	-	7810670	7810925	3039/257-257
CM018612.1	>miRNA_SSR6	-	7810670	7810926	3038/257-257
CM018612.1	>miRNA_SSR6	-	7810670	7810927	3037/257-257
CM018612.1	>miRNA_SSR7	-	7810879	7811125	3039/248-248
CM018612.1	>miRNA_SSR7	-	7810879	7811126	3038/248-248
CM018612.1	>miRNA_SSR7	-	7810879	7811127	3037/248-248
CM018612.1	>miRNA_SSR125	-	8442527	8442755	3039/230-230
CM018612.1	>miRNA_SSR125	-	8442527	8442756	3038/230-230
CM018612.1	>miRNA_SSR125	-	8442527	8442757	3037/230-230
CM018612.1	>miRNA_SSR124	-	8442742	8443008	3039/268-268
CM018612.1	>miRNA_SSR124	-	8442742	8443009	3038/268-268
CM018612.1	>miRNA_SSR124	-	8442742	8443010	3037/268-268
CM018612.1	>miRNA_SSR126	-	9092857	9093117	3031/254-254
CM018612.1	>miRNA_SSR126	-	9092857	9093118	3030/254-254
CM018612.1	>miRNA_SSR26	-	14118568	14118818	3038/251-251
CM018612.1	>miRNA_SSR65	-	26972495	26972726	3040/233-233
CM018612.1	>miRNA_SSR65	-	26972495	26972727	3039/233-233
CM018612.1	>miRNA_SSR65	-	26972495	26972728	3038/233-233
CM018612.1	>miRNA_SSR64	-	26972748	26972983	3038/235-235
CM018612.1	>miRNA_SSR64	-	26972748	26972984	3037/235-235
CM018612.1	>miRNA_SSR64	-	26972748	26972985	3036/235-235
CM018612.1	>miRNA_SSR66	-	26972942	26973177	3041/237-237
CM018612.1	>miRNA_SSR66	-	26972942	26973178	3040/237-237
CM018612.1	>miRNA_SSR105	-	28553460	28553708	3039/250-250
CM018612.1	>miRNA_SSR105	-	28553460	28553709	3038/250-250
CM018612.1	>miRNA_SSR107	-	28553852	28554104	3039/254-254
CM018612.1	>miRNA_SSR107	-	28553852	28554105	3038/254-254
CM018612.1	>miRNA_SSR104	-	28554187	28554442	3039/257-257
CM018612.1	>miRNA_SSR104	-	28554187	28554443	3038/257-257
CM018612.1	>miRNA_SSR106	-	28554428	28554668	3038/242-242
CM018612.1	>miRNA_SSR106	-	28554428	28554669	3037/242-242
CM018612.1	>miRNA_SSR103	-	28581141	28581390	3038/250-250
CM018612.1	>miRNA_SSR103	-	28581141	28581391	3037/250-250
CM018612.1	>miRNA_SSR102	-	28581433	28581679	3039/248-248
CM018612.1	>miRNA_SSR102	-	28581433	28581680	3038/248-248
CM018612.1	>miRNA_SSR102	-	28581433	28581681	3037/248-248
CM018612.1	>miRNA_SSR36	-	30582132	30582459	3000/290-290
CM018612.1	>miRNA_SSR36	-	30582132	30582460	2999/290-290
CM018612.1	>miRNA_SSR35	-	30582185	30582459	3000/237-237
CM018612.1	>miRNA_SSR35	-	30582185	30582460	2999/237-237
CM018612.1	>miRNA_SSR37	-	30582826	30583066	3038/241-241
CM018612.1	>miRNA_SSR80	-	32142409	32142640	3039/233-233
CM018612.1	>miRNA_SSR80	-	32142409	32142641	3038/233-233
CM018612.1	>miRNA_SSR80	-	32142409	32142642	3037/233-233
CM018612.1	>miRNA_SSR79	-	32142846	32143100	3037/255-255
CM018612.1	>miRNA_SSR78	-	32142965	32143203	3039/240-240
CM018612.1	>miRNA_SSR78	-	32142965	32143204	3038/240-240
CM018612.1	>miRNA_SSR78	-	32142965	32143205	3037/240-240
CM018612.1	>miRNA_SSR77	-	32143286	32143534	3039/250-250
CM018612.1	>miRNA_SSR76	-	32143622	32143837	3039/217-217
CM018612.1	>miRNA_SSR76	-	32143622	32143838	3038/217-217
CM018612.1	>miRNA_SSR76	-	32143622	32143839	3037/217-217
CM018612.1	>miRNA_SSR81	-	32579228	32579497	3038/269-269
CM018612.1	>miRNA_SSR81	-	32579228	32579498	3037/269-269
CM018612.1	>miRNA_SSR114	-	34576135	34576385	3039/252-252
CM018612.1	>miRNA_SSR114	-	34576135	34576386	3038/252-252
CM018612.1	>miRNA_SSR52	-	38193524	38193770	3039/247-247
CM018612.1	>miRNA_SSR51	-	38194083	38194346	3037/263-263
CM018612.1	>miRNA_SSR51	-	38194083	38194347	3036/263-263
CM018612.1	>miRNA_SSR49	-	39983350	39983591	3038/242-242
CM018612.1	>miRNA_SSR50	-	39983748	39984010	3033/258-258
CM018612.1	>miRNA_SSR50	-	39983748	39984011	3032/258-258
CM018613.1	>miRNA_SSR45	+	1842443	1842690	3039/249-249
CM018613.1	>miRNA_SSR45	+	1842443	1842691	3038/249-249
CM018613.1	>miRNA_SSR45	+	1842443	1842692	3037/249-249
CM018613.1	>miRNA_SSR46	+	1842673	1842931	3038/259-259
CM018613.1	>miRNA_SSR46	+	1842673	1842932	3037/259-259
CM018613.1	>miRNA_SSR46	+	1842673	1842933	3036/259-259
CM018613.1	>miRNA_SSR41	+	2722049	2722348	3040/300-300
CM018613.1	>miRNA_SSR42	+	2722496	2722781	3039/287-287
CM018613.1	>miRNA_SSR42	+	2722496	2722782	3038/287-287
CM018613.1	>miRNA_SSR42	+	2722496	2722783	3037/287-287
CM018613.1	>miRNA_SSR43	+	2722918	2723156	3040/240-240
CM018613.1	>miRNA_SSR43	+	2722918	2723157	3039/240-240
CM018613.1	>miRNA_SSR44	+	2723138	2723393	3039/256-256
CM018613.1	>miRNA_SSR44	+	2723138	2723394	3038/256-256
CM018613.1	>miRNA_SSR39	+	2723618	2723909	3039/293-293
CM018613.1	>miRNA_SSR39	+	2723618	2723910	3038/293-293
CM018613.1	>miRNA_SSR40	+	2723807	2724087	3040/282-282
CM018613.1	>miRNA_SSR40	+	2723807	2724088	3039/282-282
CM018613.1	>miRNA_SSR40	+	2723807	2724089	3038/282-282
CM018613.1	>miRNA_SSR109	-	8134895	8135144	3039/251-251
CM018613.1	>miRNA_SSR109	-	8134895	8135145	3038/251-251
CM018613.1	>miRNA_SSR109	-	8134895	8135146	3037/251-251
CM018613.1	>miRNA_SSR108	-	8135129	8135360	3039/233-233
CM018613.1	>miRNA_SSR108	-	8135129	8135361	3038/233-233
CM018613.1	>miRNA_SSR68	-	35942112	35942360	3038/249-249
CM018614.1	>miRNA_SSR9	+	1974071	1974346	3041/277-277
CM018614.1	>miRNA_SSR9	+	1974071	1974347	3040/277-277
CM018614.1	>miRNA_SSR10	+	2631934	2632186	3038/253-253
CM018614.1	>miRNA_SSR11	+	2632263	2632517	3039/256-256
CM018614.1	>miRNA_SSR11	+	2632263	2632518	3038/256-256
CM018614.1	>miRNA_SSR11	+	2632263	2632519	3037/256-256
CM018614.1	>miRNA_SSR19	-	3406357	3406628	3038/272-272
CM018614.1	>miRNA_SSR18	-	3406520	3406767	3040/249-249
CM018614.1	>miRNA_SSR18	-	3406520	3406768	3039/249-249
CM018614.1	>miRNA_SSR17	-	3406749	3406998	3040/251-251
CM018614.1	>miRNA_SSR17	-	3406749	3406999	3039/251-251
CM018614.1	>miRNA_SSR70	+	7848370	7848617	3039/249-249
CM018614.1	>miRNA_SSR70	+	7848370	7848618	3038/249-249
CM018614.1	>miRNA_SSR69	+	7848791	7849039	3034/245-245
CM018614.1	>miRNA_SSR69	+	7848791	7849040	3033/245-245
CM018614.1	>miRNA_SSR23	+	11449723	11449975	3039/254-254
CM018614.1	>miRNA_SSR23	+	11449723	11449976	3038/254-254
CM018614.1	>miRNA_SSR22	+	11450224	11450486	3038/263-263
CM018614.1	>miRNA_SSR22	+	11450224	11450487	3037/263-263
CM018614.1	>miRNA_SSR24	+	12857623	12857867	3040/246-246
CM018614.1	>miRNA_SSR24	+	12857623	12857868	3039/246-246
CM018614.1	>miRNA_SSR24	+	12857623	12857869	3038/246-246
CM018614.1	>miRNA_SSR25	+	12857720	12857972	3040/255-255
CM018614.1	>miRNA_SSR25	+	12857720	12857973	3039/255-255
CM018614.1	>miRNA_SSR25	+	12857720	12857974	3038/255-255
CM018614.1	>miRNA_SSR57	-	36210054	36210288	3039/236-236
CM018614.1	>miRNA_SSR57	-	36210054	36210289	3038/236-236
CM018615.1	>miRNA_SSR83	-	5371098	5371336	3038/239-239
CM018615.1	>miRNA_SSR83	-	5371098	5371337	3037/239-239
CM018615.1	>miRNA_SSR82	-	5371464	5371712	3039/249-249
CM018615.1	>miRNA_SSR86	+	9826841	9827077	3038/237-237
CM018615.1	>miRNA_SSR85	+	9827255	9827503	3039/250-250
CM018615.1	>miRNA_SSR85	+	9827255	9827504	3038/250-250
CM018615.1	>miRNA_SSR85	+	9827255	9827505	3037/250-250
CM018615.1	>miRNA_SSR87	+	9827656	9827903	3040/249-249
CM018615.1	>miRNA_SSR87	+	9827656	9827904	3039/249-249
CM018615.1	>miRNA_SSR87	+	9827656	9827905	3038/249-249
CM018615.1	>miRNA_SSR95	+	13782314	13782561	3040/250-250
CM018615.1	>miRNA_SSR95	+	13782314	13782562	3039/250-250
CM018615.1	>miRNA_SSR96	+	14247741	14247998	3038/259-259
CM018615.1	>miRNA_SSR96	+	14247741	14247999	3037/259-259
CM018615.1	>miRNA_SSR3	+	24509696	24509932	3041/240-240
CM018615.1	>miRNA_SSR3	+	24509696	24509933	3040/240-240
CM018615.1	>miRNA_SSR122	+	29979033	29979289	3039/258-258
CM018615.1	>miRNA_SSR122	+	29979033	29979290	3038/258-258
CM018615.1	>miRNA_SSR123	+	29979838	29980055	3043/222-222
CM018615.1	>miRNA_SSR123	+	29979838	29980056	3042/222-222
CM018615.1	>miRNA_SSR123	+	29979838	29980057	3041/222-222
CM018616.1	>miRNA_SSR113	-	7962897	7963142	3039/247-247
CM018616.1	>miRNA_SSR113	-	7962897	7963143	3038/247-247
CM018616.1	>miRNA_SSR113	-	7962897	7963144	3037/247-247
CM018616.1	>miRNA_SSR112	-	7963005	7963253	3039/250-250
CM018616.1	>miRNA_SSR112	-	7963005	7963254	3038/250-250
CM018616.1	>miRNA_SSR112	-	7963005	7963255	3037/250-250
CM018616.1	>miRNA_SSR111	-	7963729	7963988	3039/261-261
CM018616.1	>miRNA_SSR111	-	7963729	7963989	3038/261-261
CM018616.1	>miRNA_SSR5	-	9751801	9752013	3038/213-213
CM018616.1	>miRNA_SSR4	-	9751890	9752117	3038/229-229
CM018616.1	>miRNA_SSR4	-	9751890	9752118	3037/229-229
CM018616.1	>miRNA_SSR100	+	17644820	17645066	3040/249-249
CM018616.1	>miRNA_SSR100	+	17644820	17645067	3039/249-249
CM018616.1	>miRNA_SSR100	+	17644820	17645068	3038/249-249
CM018616.1	>miRNA_SSR99	+	17644890	17645157	3043/273-273
CM018616.1	>miRNA_SSR99	+	17644890	17645158	3042/273-273
CM018616.1	>miRNA_SSR101	+	17645257	17645486	3038/230-230
CM018616.1	>miRNA_SSR100	+	17664121	17664368	3039/249-249
CM018616.1	>miRNA_SSR100	+	17664121	17664369	3038/249-249
CM018616.1	>miRNA_SSR100	+	17664121	17664370	3037/249-249
CM018616.1	>miRNA_SSR99	+	17664191	17664460	3041/273-273
CM018616.1	>miRNA_SSR99	+	17664191	17664461	3040/273-273
CM018616.1	>miRNA_SSR101	+	17664560	17664789	3038/230-230
CM018616.1	>miRNA_SSR20	+	19093350	19093607	3039/259-259
CM018616.1	>miRNA_SSR20	+	19093350	19093608	3038/259-259
CM018616.1	>miRNA_SSR21	+	19093505	19093771	3038/267-267
CM018616.1	>miRNA_SSR115	+	20553558	20553807	3038/250-250
CM018616.1	>miRNA_SSR116	+	20553681	20553907	3039/228-228
CM018616.1	>miRNA_SSR116	+	20553681	20553908	3038/228-228
CM018616.1	>miRNA_SSR127	+	21521517	21521738	3039/223-223
CM018616.1	>miRNA_SSR127	+	21521517	21521739	3038/223-223
CM018616.1	>miRNA_SSR127	+	21521517	21521740	3037/223-223
CM018616.1	>miRNA_SSR128	+	21521832	21522116	3038/285-285
CM018616.1	>miRNA_SSR128	+	21521832	21522117	3037/285-285
CM018616.1	>miRNA_SSR84	+	23763251	23763507	3038/257-257
CM018617.1	>miRNA_SSR60	-	9582422	9582666	3038/246-246
CM018617.1	>miRNA_SSR60	-	9582422	9582667	3037/246-246
CM018617.1	>miRNA_SSR56	-	10211913	10212156	3040/245-245
CM018617.1	>miRNA_SSR56	-	10211913	10212157	3039/245-245
CM018617.1	>miRNA_SSR56	-	10211913	10212158	3038/245-245
CM018617.1	>miRNA_SSR55	-	10212323	10212589	3039/268-268
CM018617.1	>miRNA_SSR55	-	10212323	10212590	3038/268-268
CM018617.1	>miRNA_SSR55	-	10212323	10212591	3037/268-268
CM018617.1	>miRNA_SSR54	-	10212567	10212796	3038/230-230
CM018617.1	>miRNA_SSR54	-	10212567	10212797	3037/230-230
CM018617.1	>miRNA_SSR53	-	10212681	10212930	3038/250-250
CM018617.1	>miRNA_SSR98	-	11293518	11293757	3039/240-240
CM018617.1	>miRNA_SSR97	-	11293767	11294007	3039/242-242
CM018617.1	>miRNA_SSR97	-	11293767	11294008	3038/242-242
CM018617.1	>miRNA_SSR71	-	22718488	22718725	3042/243-243
CM018617.1	>miRNA_SSR74	-	23745680	23745891	3039/213-213
CM018617.1	>miRNA_SSR74	-	23745680	23745892	3038/213-213
CM018617.1	>miRNA_SSR73	-	23745874	23746118	3039/246-246
CM018617.1	>miRNA_SSR73	-	23745874	23746119	3038/246-246
CM018617.1	>miRNA_SSR72	-	23746146	23746410	3038/265-265
CM018617.1	>miRNA_SSR13	-	27506578	27506828	3038/251-251
CM018617.1	>miRNA_SSR14	-	27506991	27507248	3040/259-259
CM018617.1	>miRNA_SSR14	-	27506991	27507249	3039/259-259
CM018617.1	>miRNA_SSR15	-	28614857	28615117	3033/256-256
CM018617.1	>miRNA_SSR15	-	28614857	28615118	3032/256-256
CM018617.1	>miRNA_SSR15	-	28614857	28615119	3031/256-256
CM018617.1	>miRNA_SSR16	-	28615567	28615815	3039/250-250
CM018617.1	>miRNA_SSR16	-	28615567	28615816	3038/250-250
CM018617.1	>miRNA_SSR16	-	28615567	28615817	3037/250-250
CM018618.1	>miRNA_SSR120	-	2223765	2223983	3040/222-222
CM018618.1	>miRNA_SSR120	-	2223765	2223984	3039/222-222
CM018618.1	>miRNA_SSR121	-	2223971	2224229	3039/259-259
CM018618.1	>miRNA_SSR121	-	2223971	2224230	3038/259-259
CM018618.1	>miRNA_SSR119	-	2224201	2224460	3044/265-265
CM018618.1	>miRNA_SSR119	-	2224201	2224461	3043/265-265
CM018618.1	>miRNA_SSR119	-	2224201	2224462	3042/265-265
CM018618.1	>miRNA_SSR118	-	2224481	2224722	3047/251-251
CM018618.1	>miRNA_SSR118	-	2224481	2224723	3046/251-251
CM018618.1	>miRNA_SSR118	-	2224481	2224724	3045/251-251
CM018618.1	>miRNA_SSR34	-	4177417	4177638	3065/249-249
CM018618.1	>miRNA_SSR1	+	7052975	7053186	3039/213-213
CM018618.1	>miRNA_SSR1	+	7052975	7053187	3038/213-213
CM018618.1	>miRNA_SSR2	+	7053610	7053858	3039/250-250
CM018618.1	>miRNA_SSR2	+	7053610	7053859	3038/250-250
CM018618.1	>miRNA_SSR2	+	7053610	7053860	3037/250-250
CM018618.1	>miRNA_SSR88	+	27010505	27010735	3038/231-231
CM018618.1	>miRNA_SSR88	+	27010505	27010736	3037/231-231
CM018618.1	>miRNA_SSR90	+	27010864	27011125	3039/263-263
CM018618.1	>miRNA_SSR90	+	27010864	27011126	3038/263-263
CM018618.1	>miRNA_SSR90	+	27010864	27011127	3037/263-263
CM018618.1	>miRNA_SSR91	+	27011108	27011312	3037/204-204
CM018618.1	>miRNA_SSR91	+	27011108	27011313	3036/204-204
CM018618.1	>miRNA_SSR91	+	27011108	27011314	3035/204-204
CM018618.1	>miRNA_SSR89	+	27011302	27011599	3040/300-300

## Sheet: Sheet2
CM018611.1	>miRNA_SSR132	442898	443132	236
CM018611.1	>miRNA_SSR132	442898	443133	236
CM018611.1	>miRNA_SSR132	442898	443134	236
CM018611.1	>miRNA_SSR132	442898	443132	236
CM018611.1	>miRNA_SSR132	442898	443133	236
CM018611.1	>miRNA_SSR132	442898	443134	236
CM018611.1	>miRNA_SSR131	443189	443435	248
CM018611.1	>miRNA_SSR131	443189	443436	248
CM018611.1	>miRNA_SSR131	443189	443435	248
CM018611.1	>miRNA_SSR131	443189	443436	248
CM018611.1	>miRNA_SSR130	828510	828771	263
CM018611.1	>miRNA_SSR130	828510	828772	263
CM018611.1	>miRNA_SSR130	828510	828773	263
CM018611.1	>miRNA_SSR93	1148746	1148982	238
CM018611.1	>miRNA_SSR93	1148746	1148983	238
CM018611.1	>miRNA_SSR92	1148838	1149085	249
CM018611.1	>miRNA_SSR92	1148838	1149086	249
CM018611.1	>miRNA_SSR94	1755468	1755717	251
CM018611.1	>miRNA_SSR94	1755468	1755718	251
CM018611.1	>miRNA_SSR117	14044791	14045014	225
CM018611.1	>miRNA_SSR117	14044791	14045015	225
CM018611.1	>miRNA_SSR67	18283304	18283574	272
CM018611.1	>miRNA_SSR67	18283304	18283575	272
CM018611.1	>miRNA_SSR62	50968212	50968461	251
CM018611.1	>miRNA_SSR62	50968212	50968462	251
CM018611.1	>miRNA_SSR62	50968212	50968463	251
CM018611.1	>miRNA_SSR63	50968713	50968956	245
CM018611.1	>miRNA_SSR63	50968713	50968957	245
CM018611.1	>miRNA_SSR63	50968713	50968958	245
CM018611.1	>miRNA_SSR61	50968870	50969116	248
CM018611.1	>miRNA_SSR61	50968870	50969117	248
CM018611.1	>miRNA_SSR61	50968870	50969118	248
CM018611.1	>miRNA_SSR75	55489316	55489573	252
CM018612.1	>miRNA_SSR33	399045	399205	162
CM018612.1	>miRNA_SSR33	399045	399206	162
CM018612.1	>miRNA_SSR33	399045	399207	162
CM018612.1	>miRNA_SSR31	399534	399787	255
CM018612.1	>miRNA_SSR31	399534	399788	255
CM018612.1	>miRNA_SSR32	399897	400196	300
CM018612.1	>miRNA_SSR30	400184	400456	274
CM018612.1	>miRNA_SSR30	400184	400457	274
CM018612.1	>miRNA_SSR30	400184	400458	274
CM018612.1	>miRNA_SSR48	4765386	4765503	121
CM018612.1	>miRNA_SSR48	4765386	4765504	121
CM018612.1	>miRNA_SSR48	4765386	4765505	121
CM018612.1	>miRNA_SSR47	4765910	4766171	263
CM018612.1	>miRNA_SSR47	4765910	4766172	263
CM018612.1	>miRNA_SSR8	7810521	7810762	243
CM018612.1	>miRNA_SSR8	7810521	7810763	243
CM018612.1	>miRNA_SSR6	7810670	7810925	257
CM018612.1	>miRNA_SSR6	7810670	7810926	257
CM018612.1	>miRNA_SSR6	7810670	7810927	257
CM018612.1	>miRNA_SSR7	7810879	7811125	248
CM018612.1	>miRNA_SSR7	7810879	7811126	248
CM018612.1	>miRNA_SSR7	7810879	7811127	248
CM018612.1	>miRNA_SSR125	8442527	8442755	230
CM018612.1	>miRNA_SSR125	8442527	8442756	230
CM018612.1	>miRNA_SSR125	8442527	8442757	230
CM018612.1	>miRNA_SSR124	8442742	8443008	268
CM018612.1	>miRNA_SSR124	8442742	8443009	268
CM018612.1	>miRNA_SSR124	8442742	8443010	268
CM018612.1	>miRNA_SSR126	9092857	9093117	254
CM018612.1	>miRNA_SSR126	9092857	9093118	254
CM018612.1	>miRNA_SSR26	14118568	14118818	251
CM018612.1	>miRNA_SSR65	26972495	26972726	233
CM018612.1	>miRNA_SSR65	26972495	26972727	233
CM018612.1	>miRNA_SSR65	26972495	26972728	233
CM018612.1	>miRNA_SSR64	26972748	26972983	235
CM018612.1	>miRNA_SSR64	26972748	26972984	235
CM018612.1	>miRNA_SSR64	26972748	26972985	235
CM018612.1	>miRNA_SSR66	26972942	26973177	237
CM018612.1	>miRNA_SSR66	26972942	26973178	237
CM018612.1	>miRNA_SSR105	28553460	28553708	250
CM018612.1	>miRNA_SSR105	28553460	28553709	250
CM018612.1	>miRNA_SSR107	28553852	28554104	254
CM018612.1	>miRNA_SSR107	28553852	28554105	254
CM018612.1	>miRNA_SSR104	28554187	28554442	257
CM018612.1	>miRNA_SSR104	28554187	28554443	257
CM018612.1	>miRNA_SSR106	28554428	28554668	242
CM018612.1	>miRNA_SSR106	28554428	28554669	242
CM018612.1	>miRNA_SSR103	28581141	28581390	250
CM018612.1	>miRNA_SSR103	28581141	28581391	250
CM018612.1	>miRNA_SSR102	28581433	28581679	248
CM018612.1	>miRNA_SSR102	28581433	28581680	248
CM018612.1	>miRNA_SSR102	28581433	28581681	248
CM018612.1	>miRNA_SSR36	30582132	30582459	290
CM018612.1	>miRNA_SSR36	30582132	30582460	290
CM018612.1	>miRNA_SSR35	30582185	30582459	237
CM018612.1	>miRNA_SSR35	30582185	30582460	237
CM018612.1	>miRNA_SSR37	30582826	30583066	241
CM018612.1	>miRNA_SSR80	32142409	32142640	233
CM018612.1	>miRNA_SSR80	32142409	32142641	233
CM018612.1	>miRNA_SSR80	32142409	32142642	233
CM018612.1	>miRNA_SSR79	32142846	32143100	255
CM018612.1	>miRNA_SSR78	32142965	32143203	240
CM018612.1	>miRNA_SSR78	32142965	32143204	240
CM018612.1	>miRNA_SSR78	32142965	32143205	240
CM018612.1	>miRNA_SSR77	32143286	32143534	250
CM018612.1	>miRNA_SSR76	32143622	32143837	217
CM018612.1	>miRNA_SSR76	32143622	32143838	217
CM018612.1	>miRNA_SSR76	32143622	32143839	217
CM018612.1	>miRNA_SSR81	32579228	32579497	269
CM018612.1	>miRNA_SSR81	32579228	32579498	269
CM018612.1	>miRNA_SSR114	34576135	34576385	252
CM018612.1	>miRNA_SSR114	34576135	34576386	252
CM018612.1	>miRNA_SSR52	38193524	38193770	247
CM018612.1	>miRNA_SSR51	38194083	38194346	263
CM018612.1	>miRNA_SSR51	38194083	38194347	263
CM018612.1	>miRNA_SSR49	39983350	39983591	242
CM018612.1	>miRNA_SSR50	39983748	39984010	258
CM018612.1	>miRNA_SSR50	39983748	39984011	258
CM018613.1	>miRNA_SSR45	1842443	1842690	249
CM018613.1	>miRNA_SSR45	1842443	1842691	249
CM018613.1	>miRNA_SSR45	1842443	1842692	249
CM018613.1	>miRNA_SSR46	1842673	1842931	259
CM018613.1	>miRNA_SSR46	1842673	1842932	259
CM018613.1	>miRNA_SSR46	1842673	1842933	259
CM018613.1	>miRNA_SSR41	2722049	2722348	300
CM018613.1	>miRNA_SSR42	2722496	2722781	287
CM018613.1	>miRNA_SSR42	2722496	2722782	287
CM018613.1	>miRNA_SSR42	2722496	2722783	287
CM018613.1	>miRNA_SSR43	2722918	2723156	240
CM018613.1	>miRNA_SSR43	2722918	2723157	240
CM018613.1	>miRNA_SSR44	2723138	2723393	256
CM018613.1	>miRNA_SSR44	2723138	2723394	256
CM018613.1	>miRNA_SSR39	2723618	2723909	293
CM018613.1	>miRNA_SSR39	2723618	2723910	293
CM018613.1	>miRNA_SSR40	2723807	2724087	282
CM018613.1	>miRNA_SSR40	2723807	2724088	282
CM018613.1	>miRNA_SSR40	2723807	2724089	282
CM018613.1	>miRNA_SSR109	8134895	8135144	251
CM018613.1	>miRNA_SSR109	8134895	8135145	251
CM018613.1	>miRNA_SSR109	8134895	8135146	251
CM018613.1	>miRNA_SSR108	8135129	8135360	233
CM018613.1	>miRNA_SSR108	8135129	8135361	233
CM018613.1	>miRNA_SSR68	35942112	35942360	249
CM018614.1	>miRNA_SSR9	1974071	1974346	277
CM018614.1	>miRNA_SSR9	1974071	1974347	277
CM018614.1	>miRNA_SSR10	2631934	2632186	253
CM018614.1	>miRNA_SSR11	2632263	2632517	256
CM018614.1	>miRNA_SSR11	2632263	2632518	256
CM018614.1	>miRNA_SSR11	2632263	2632519	256
CM018614.1	>miRNA_SSR19	3406357	3406628	272
CM018614.1	>miRNA_SSR18	3406520	3406767	249
CM018614.1	>miRNA_SSR18	3406520	3406768	249
CM018614.1	>miRNA_SSR17	3406749	3406998	251
CM018614.1	>miRNA_SSR17	3406749	3406999	251
CM018614.1	>miRNA_SSR70	7848370	7848617	249
CM018614.1	>miRNA_SSR70	7848370	7848618	249
CM018614.1	>miRNA_SSR69	7848791	7849039	245
CM018614.1	>miRNA_SSR69	7848791	7849040	245
CM018614.1	>miRNA_SSR23	11449723	11449975	254
CM018614.1	>miRNA_SSR23	11449723	11449976	254
CM018614.1	>miRNA_SSR22	11450224	11450486	263
CM018614.1	>miRNA_SSR22	11450224	11450487	263
CM018614.1	>miRNA_SSR24	12857623	12857867	246
CM018614.1	>miRNA_SSR24	12857623	12857868	246
CM018614.1	>miRNA_SSR24	12857623	12857869	246
CM018614.1	>miRNA_SSR25	12857720	12857972	255
CM018614.1	>miRNA_SSR25	12857720	12857973	255
CM018614.1	>miRNA_SSR25	12857720	12857974	255
CM018614.1	>miRNA_SSR57	36210054	36210288	236
CM018614.1	>miRNA_SSR57	36210054	36210289	236
CM018615.1	>miRNA_SSR83	5371098	5371336	239
CM018615.1	>miRNA_SSR83	5371098	5371337	239
CM018615.1	>miRNA_SSR82	5371464	5371712	249
CM018615.1	>miRNA_SSR86	9826841	9827077	237
CM018615.1	>miRNA_SSR85	9827255	9827503	250
CM018615.1	>miRNA_SSR85	9827255	9827504	250
CM018615.1	>miRNA_SSR85	9827255	9827505	250
CM018615.1	>miRNA_SSR87	9827656	9827903	249
CM018615.1	>miRNA_SSR87	9827656	9827904	249
CM018615.1	>miRNA_SSR87	9827656	9827905	249
CM018615.1	>miRNA_SSR95	13782314	13782561	250
CM018615.1	>miRNA_SSR95	13782314	13782562	250
CM018615.1	>miRNA_SSR96	14247741	14247998	259
CM018615.1	>miRNA_SSR96	14247741	14247999	259
CM018615.1	>miRNA_SSR3	24509696	24509932	240
CM018615.1	>miRNA_SSR3	24509696	24509933	240
CM018615.1	>miRNA_SSR122	29979033	29979289	258
CM018615.1	>miRNA_SSR122	29979033	29979290	258
CM018615.1	>miRNA_SSR123	29979838	29980055	222
CM018615.1	>miRNA_SSR123	29979838	29980056	222
CM018615.1	>miRNA_SSR123	29979838	29980057	222
CM018616.1	>miRNA_SSR113	7962897	7963142	247
CM018616.1	>miRNA_SSR113	7962897	7963143	247
CM018616.1	>miRNA_SSR113	7962897	7963144	247
CM018616.1	>miRNA_SSR112	7963005	7963253	250
CM018616.1	>miRNA_SSR112	7963005	7963254	250
CM018616.1	>miRNA_SSR112	7963005	7963255	250
CM018616.1	>miRNA_SSR111	7963729	7963988	261
CM018616.1	>miRNA_SSR111	7963729	7963989	261
CM018616.1	>miRNA_SSR5	9751801	9752013	213
CM018616.1	>miRNA_SSR4	9751890	9752117	229
CM018616.1	>miRNA_SSR4	9751890	9752118	229
CM018616.1	>miRNA_SSR100	17644820	17645066	249
CM018616.1	>miRNA_SSR100	17644820	17645067	249
CM018616.1	>miRNA_SSR100	17644820	17645068	249
CM018616.1	>miRNA_SSR99	17644890	17645157	273
CM018616.1	>miRNA_SSR99	17644890	17645158	273
CM018616.1	>miRNA_SSR101	17645257	17645486	230
CM018616.1	>miRNA_SSR100	17664121	17664368	249
CM018616.1	>miRNA_SSR100	17664121	17664369	249
CM018616.1	>miRNA_SSR100	17664121	17664370	249
CM018616.1	>miRNA_SSR99	17664191	17664460	273
CM018616.1	>miRNA_SSR99	17664191	17664461	273
CM018616.1	>miRNA_SSR101	17664560	17664789	230
CM018616.1	>miRNA_SSR20	19093350	19093607	259
CM018616.1	>miRNA_SSR20	19093350	19093608	259
CM018616.1	>miRNA_SSR21	19093505	19093771	267
CM018616.1	>miRNA_SSR115	20553558	20553807	250
CM018616.1	>miRNA_SSR116	20553681	20553907	228
CM018616.1	>miRNA_SSR116	20553681	20553908	228
CM018616.1	>miRNA_SSR127	21521517	21521738	223
CM018616.1	>miRNA_SSR127	21521517	21521739	223
CM018616.1	>miRNA_SSR127	21521517	21521740	223
CM018616.1	>miRNA_SSR128	21521832	21522116	285
CM018616.1	>miRNA_SSR128	21521832	21522117	285
CM018616.1	>miRNA_SSR84	23763251	23763507	257
CM018617.1	>miRNA_SSR60	9582422	9582666	246
CM018617.1	>miRNA_SSR60	9582422	9582667	246
CM018617.1	>miRNA_SSR56	10211913	10212156	245
CM018617.1	>miRNA_SSR56	10211913	10212157	245
CM018617.1	>miRNA_SSR56	10211913	10212158	245
CM018617.1	>miRNA_SSR55	10212323	10212589	268
CM018617.1	>miRNA_SSR55	10212323	10212590	268
CM018617.1	>miRNA_SSR55	10212323	10212591	268
CM018617.1	>miRNA_SSR54	10212567	10212796	230
CM018617.1	>miRNA_SSR54	10212567	10212797	230
CM018617.1	>miRNA_SSR53	10212681	10212930	250
CM018617.1	>miRNA_SSR98	11293518	11293757	240
CM018617.1	>miRNA_SSR97	11293767	11294007	242
CM018617.1	>miRNA_SSR97	11293767	11294008	242
CM018617.1	>miRNA_SSR71	22718488	22718725	243
CM018617.1	>miRNA_SSR74	23745680	23745891	213
CM018617.1	>miRNA_SSR74	23745680	23745892	213
CM018617.1	>miRNA_SSR73	23745874	23746118	246
CM018617.1	>miRNA_SSR73	23745874	23746119	246
CM018617.1	>miRNA_SSR72	23746146	23746410	265
CM018617.1	>miRNA_SSR13	27506578	27506828	251
CM018617.1	>miRNA_SSR14	27506991	27507248	259
CM018617.1	>miRNA_SSR14	27506991	27507249	259
CM018617.1	>miRNA_SSR15	28614857	28615117	256
CM018617.1	>miRNA_SSR15	28614857	28615118	256
CM018617.1	>miRNA_SSR15	28614857	28615119	256
CM018617.1	>miRNA_SSR16	28615567	28615815	250
CM018617.1	>miRNA_SSR16	28615567	28615816	250
CM018617.1	>miRNA_SSR16	28615567	28615817	250
CM018618.1	>miRNA_SSR120	2223765	2223983	222
CM018618.1	>miRNA_SSR120	2223765	2223984	222
CM018618.1	>miRNA_SSR121	2223971	2224229	259
CM018618.1	>miRNA_SSR121	2223971	2224230	259
CM018618.1	>miRNA_SSR119	2224201	2224460	265
CM018618.1	>miRNA_SSR119	2224201	2224461	265
CM018618.1	>miRNA_SSR119	2224201	2224462	265
CM018618.1	>miRNA_SSR118	2224481	2224722	251
CM018618.1	>miRNA_SSR118	2224481	2224723	251
CM018618.1	>miRNA_SSR118	2224481	2224724	251
CM018618.1	>miRNA_SSR34	4177417	4177638	249
CM018618.1	>miRNA_SSR1	7052975	7053186	213
CM018618.1	>miRNA_SSR1	7052975	7053187	213
CM018618.1	>miRNA_SSR2	7053610	7053858	250
CM018618.1	>miRNA_SSR2	7053610	7053859	250
CM018618.1	>miRNA_SSR2	7053610	7053860	250
CM018618.1	>miRNA_SSR88	27010505	27010735	231
CM018618.1	>miRNA_SSR88	27010505	27010736	231
CM018618.1	>miRNA_SSR90	27010864	27011125	263
CM018618.1	>miRNA_SSR90	27010864	27011126	263
CM018618.1	>miRNA_SSR90	27010864	27011127	263
CM018618.1	>miRNA_SSR91	27011108	27011312	204
CM018618.1	>miRNA_SSR91	27011108	27011313	204
CM018618.1	>miRNA_SSR91	27011108	27011314	204
CM018618.1	>miRNA_SSR89	27011302	27011599	300

## Sheet: Data for mapchart
Chromosome	1 (Mb)
miRNA_SSR132	0.442898
miRNA_SSR131	0.443189
miRNA_SSR130	0.82851
miRNA_SSR93	1.14875
miRNA_SSR92	1.14884
miRNA_SSR94	1.75547
miRNA_SSR117	14.0448
miRNA_SSR67	18.2833
miRNA_SSR62	50.9682
miRNA_SSR63	50.9687
miRNA_SSR61	50.9689
miRNA_SSR75	55.4893
Chromosome	2 (Mb)
miRNA_SSR33	0.399045
miRNA_SSR31	0.399534
miRNA_SSR32	0.399897
miRNA_SSR30	0.400184
miRNA_SSR48	4.76539
miRNA_SSR47	4.76591
miRNA_SSR8	7.81052
miRNA_SSR6	7.81067
miRNA_SSR7	7.81088
miRNA_SSR125	8.44253
miRNA_SSR124	8.44274
miRNA_SSR126	9.09286
miRNA_SSR26	14.1186
miRNA_SSR65	26.9725
miRNA_SSR64	26.9727
miRNA_SSR66	26.9729
miRNA_SSR105	28.5535
miRNA_SSR107	28.5539
miRNA_SSR104	28.5542
miRNA_SSR106	28.5544
miRNA_SSR103	28.5811
miRNA_SSR102	28.5814
miRNA_SSR36	30.5821
miRNA_SSR35	30.5822
miRNA_SSR37	30.5828
miRNA_SSR80	32.1424
miRNA_SSR79	32.1428
miRNA_SSR78	32.143
miRNA_SSR77	32.1433
miRNA_SSR76	32.1436
miRNA_SSR81	32.5792
miRNA_SSR114	34.5761
miRNA_SSR52	38.1935
miRNA_SSR51	38.1941
miRNA_SSR49	39.9834
miRNA_SSR50	39.9837
Chromosome	3 (Mb)
miRNA_SSR45	1.84244
miRNA_SSR46	1.84267
miRNA_SSR41	2.72205
miRNA_SSR42	2.7225
miRNA_SSR43	2.72292
miRNA_SSR44	2.72314
miRNA_SSR39	2.72362
miRNA_SSR40	2.72381
miRNA_SSR109	8.1349
miRNA_SSR108	8.13513
miRNA_SSR68	35.9421
Chromosome	4 (Mb)
miRNA_SSR9	1.97407
miRNA_SSR10	2.63193
miRNA_SSR11	2.63226
miRNA_SSR19	3.40636
miRNA_SSR18	3.40652
miRNA_SSR17	3.40675
miRNA_SSR70	7.84837
miRNA_SSR69	7.84879
miRNA_SSR23	11.4497
miRNA_SSR22	11.4502
miRNA_SSR24	12.8576
miRNA_SSR25	12.8577
miRNA_SSR57	36.2101
Chromosome	5 (Mb)
miRNA_SSR83	5.3711
miRNA_SSR82	5.37146
miRNA_SSR86	9.82684
miRNA_SSR85	9.82725
miRNA_SSR87	9.82766
miRNA_SSR95	13.7823
miRNA_SSR96	14.2477
miRNA_SSR3	24.5097
miRNA_SSR122	29.979
miRNA_SSR123	29.9798
Chromosome	6 (Mb)
miRNA_SSR113	7.9629
miRNA_SSR112	7.963
miRNA_SSR111	7.96373
miRNA_SSR5	9.7518
miRNA_SSR4	9.75189
miRNA_SSR100	17.6448
miRNA_SSR99	17.6642
miRNA_SSR101	17.6646
miRNA_SSR20	19.0934
miRNA_SSR21	19.0935
miRNA_SSR115	20.5536
miRNA_SSR116	20.5537
miRNA_SSR127	21.5215
miRNA_SSR128	21.5218
miRNA_SSR84	23.7633
Chromosome	7 (Mb)
miRNA_SSR60	9.58242
miRNA_SSR56	10.2119
miRNA_SSR55	10.2123
miRNA_SSR54	10.2126
miRNA_SSR53	10.2127
miRNA_SSR98	11.2935
miRNA_SSR97	11.2938
miRNA_SSR71	22.7185
miRNA_SSR74	23.7457
miRNA_SSR73	23.7459
miRNA_SSR72	23.7461
miRNA_SSR13	27.5066
miRNA_SSR14	27.507
miRNA_SSR15	28.6149
miRNA_SSR16	28.6156
Chromosome	8 (Mb)
miRNA_SSR120	2.22377
miRNA_SSR121	2.22397
miRNA_SSR119	2.2242
miRNA_SSR118	2.22448
miRNA_SSR34	4.17742
miRNA_SSR1	7.05297
miRNA_SSR2	7.05361
miRNA_SSR88	27.0105
miRNA_SSR90	27.0109
miRNA_SSR91	27.0111
miRNA_SSR89	27.0113
