# Supplementary material for: Novel miRNA-SSRs for Improving Seed Hardness Trait of Pomegranate (Punica granatum L.)
Source: Front Genet. 2022 Apr 12;13:866504. doi: 10.3389/fgene.2022.866504 (PMC9040167; doi:10.3389/fgene.2022.866504)
Supplement: Supplementary file 4 [file Table9.XLSX]

## Sheet: 7688 ssr motifs
id	sequence	standard	motif	type	repeat	start	end	length
1	XM_031516517.1	AG	CT	2	6	19	30	12
2	XM_031516517.1	AAG	AGA	3	5	146	160	15
3	XM_031516517.1	AACTCG	CTTGAG	6	2	824	835	12
4	XM_031516517.1	AAGGAG	GGAGAA	6	2	928	939	12
5	XM_031516517.1	ATATCC	TGGATA	6	2	1209	1220	12
6	XM_031516517.1	AAGCTG	GAAGCT	6	2	1688	1699	12
7	XM_031516517.1	AAGGAG	AGAAGG	6	2	1743	1754	12
8	XM_031516517.1	AATGAG	AGAATG	6	2	2139	2150	12
9	XM_031516517.1	AAACTC	GTTTGA	6	2	2452	2463	12
10	XM_031516692.1	ATCTAG	ATCTAG	6	2	210	221	12
11	XM_031516692.1	AAG	CTT	3	4	245	256	12
12	XM_031516692.1	ACTGGC	GGCACT	6	2	1062	1073	12
13	XM_031516830.1	ATCTCG	GAGATC	6	2	368	379	12
14	XM_031516830.1	AAG	GAA	3	4	974	985	12
15	XM_031516830.1	AAAATC	AAAATC	6	2	1506	1517	12
16	XM_031516830.1	AATGGG	CATTCC	6	2	3887	3898	12
17	XM_031516830.1	AACTGC	CAGTTG	6	2	5245	5256	12
18	XM_031517044.1	AG	TC	2	9	190	207	18
19	XM_031517044.1	AAAGAG	AAAGAG	6	2	2145	2156	12
20	XM_031517044.1	ATCTCC	GGAGAT	6	2	2402	2413	12
21	XM_031517044.1	ATCTCG	AGCTAG	6	2	2489	2500	12
22	XM_031517135.1	AG	GA	2	10	38	57	20
23	XM_031517135.1	ATCAGG	CAGGAT	6	2	177	188	12
24	XM_031517275.1	CCG	CCG	3	4	67	78	12
25	XM_031517275.1	AG	AG	2	13	243	268	26
26	XM_031517275.1	ACACAG	TGTCTG	6	2	281	292	12
27	XM_031515525.1	ATCG	AGCT	4	3	39	50	12
28	XM_031515525.1	AAG	CTT	3	9	113	139	27
29	XM_031515525.1	AG	AG	2	7	192	205	14
30	XM_031515538.1	AGCG	CGAG	4	4	8	23	16
31	XM_031515538.1	AG	GA	2	13	88	113	26
32	XM_031515538.1	AG	CT	2	9	230	247	18
33	XM_031515538.1	ACAGAG	TGTCTC	6	2	337	348	12
34	XM_031515538.1	AGAGGG	AGAGGG	6	2	1174	1185	12
35	XM_031515538.1	AACTGG	AGTTCC	6	2	1750	1761	12
36	XM_031515549.1	AAGCAG	GCAGAA	6	2	298	309	12
37	XM_031515549.1	AAGGAG	GGAGAA	6	2	424	435	12
38	XM_031515593.1	AG	CT	2	9	36	53	18
39	XM_031515593.1	AGAGGG	TCTCCC	6	2	88	99	12
40	XM_031515593.1	AT	AT	2	7	4821	4834	14
41	XM_031515685.1	AAG	GAA	3	6	171	188	18
42	XM_031515685.1	AGG	AGG	3	4	605	616	12
43	XM_031515708.1	AGGGGG	CCTCCC	6	2	306	317	12
44	XM_031515708.1	ATAGAC	CATAGA	6	2	722	733	12
45	XM_031516036.1	AG	GA	2	18	24	59	36
46	XM_031516177.1	ACC	GTG	3	5	3426	3440	15
47	XM_031516177.1	AAAAAT	AAAAAT	6	2	3960	3971	12
48	XM_031516177.1	ATCC	TCCA	4	3	5581	5592	12
49	XM_031516177.1	A	A	1	12	6272	6283	12
50	XM_031516177.1	AG	GA	2	8	6426	6441	16
51	XM_031516203.1	ACC	GTG	3	5	3426	3440	15
52	XM_031516203.1	AAAAAT	AAAAAT	6	2	3960	3971	12
53	XM_031516203.1	ATCC	TCCA	4	3	5866	5877	12
54	XM_031516203.1	A	A	1	12	6557	6568	12
55	XM_031516203.1	AG	GA	2	8	6711	6726	16
56	XM_031516204.1	ACC	GTG	3	5	3426	3440	15
57	XM_031516204.1	AAAAAT	AAAAAT	6	2	3960	3971	12
58	XM_031516204.1	ATCC	TCCA	4	3	5778	5789	12
59	XM_031516204.1	A	A	1	12	6469	6480	12
60	XM_031516204.1	AG	GA	2	8	6623	6638	16
61	XM_031516237.1	AATC	CAAT	4	3	177	188	12
62	XM_031516237.1	AGG	CTC	3	4	224	235	12
63	XM_031516237.1	ATCCTC	TCCTCA	6	2	240	251	12
64	XM_031516237.1	ATACCG	GGTATC	6	6	583	618	36
65	XM_031516237.1	AT	AT	2	6	3289	3300	12
66	XM_031516409.1	AAAG	GAAA	4	3	303	314	12
67	XM_031516409.1	ATCCAC	TGGATG	6	2	1682	1693	12
68	XM_031516409.1	AAAATC	TGATTT	6	2	1943	1954	12
69	XM_031516416.1	AG	TC	2	8	28	43	16
70	XM_031516416.1	ACGAGG	TCCTCG	6	2	536	547	12
71	XM_031516420.1	AGG	GGA	3	6	136	153	18
72	XM_031516420.1	ACC	GTG	3	4	648	659	12
73	XM_031516420.1	AG	AG	2	17	2293	2326	34
74	XM_031516420.1	AAATAG	ATTTCT	6	2	3658	3669	12
75	XM_031516420.1	AATGCC	TGGCAT	6	2	3801	3812	12
76	XM_031516421.1	AGG	GGA	3	6	136	153	18
77	XM_031516421.1	ACC	GTG	3	4	648	659	12
78	XM_031516421.1	AG	AG	2	17	2293	2326	34
79	XM_031516421.1	AAATAG	ATTTCT	6	2	3633	3644	12
80	XM_031516421.1	AATGCC	TGGCAT	6	2	3776	3787	12
81	XM_031516432.1	AAAGAC	ACAAAG	6	2	1460	1471	12
82	XM_031516432.1	AAG	AAG	3	4	1516	1527	12
83	XM_031516432.1	AAG	AAG	3	7	1729	1749	21
84	XM_031516432.1	AAG	AAG	3	4	1804	1815	12
85	XM_031516432.1	AT	TA	2	12	2030	2053	24
86	XM_031516457.1	A	A	1	12	138	149	12
87	XM_031516457.1	AAG	CTT	3	10	288	317	30
88	XM_031516457.1	AAGGGG	TTCCCC	6	2	335	346	12
89	XM_031516457.1	CCG	GCC	3	6	515	532	18
90	XM_031516457.1	AAATGG	ATGGAA	6	2	1575	1586	12
91	XM_031516481.1	AG	AG	2	19	13	50	38
92	XM_031516481.1	AAG	AAG	3	6	73	90	18
93	XM_031516482.1	AG	AG	2	19	13	50	38
94	XM_031516482.1	AAG	AAG	3	6	73	90	18
95	XM_031516499.1	AT	AT	2	9	148	165	18
96	XM_031516499.1	AG	AG	2	9	229	246	18
97	XM_031516508.1	AG	GA	2	24	728	775	48
98	XM_031516508.1	AAGATG	GAAGAT	6	2	3881	3892	12
99	XM_031516566.1	AAG	TCT	3	8	23	46	24
100	XM_031516566.1	AATCCC	CAATCC	6	2	112	123	12
101	XM_031516566.1	AATGTC	TCAATG	6	2	299	310	12
102	XM_031516671.1	AAGGAG	TTCCTC	6	2	86	97	12
103	XM_031516671.1	AAG	GAA	3	4	580	591	12
104	XM_031516671.1	AAAAAG	AAAAGA	6	2	987	998	12
105	XM_031516671.1	AAG	AAG	3	6	1160	1177	18
106	XM_031516671.1	AAG	GAA	3	4	1324	1335	12
107	XM_031516671.1	AATATG	TTCATA	6	2	1580	1591	12
108	XM_031516712.1	ATCAGC	GATGCT	6	2	413	424	12
109	XM_031516732.1	AT	TA	2	8	470	485	16
110	XM_031516895.1	AG	GA	2	14	64	91	28
111	XM_031516895.1	AAGATG	CTTCAT	6	2	210	221	12
112	XM_031516995.1	AG	CT	2	12	11	34	24
113	XM_031516995.1	AATCC	GATTG	5	3	157	171	15
114	XM_031516995.1	AG	GA	2	11	196	217	22
115	XM_031516995.1	ATAG	TATC	4	3	395	406	12
116	XM_031517006.1	AAAG	CTTT	4	3	165	176	12
117	XM_031517006.1	AAGAGG	AAGAGG	6	2	363	374	12
118	XM_031517006.1	AAACCC	CCCAAA	6	2	497	508	12
119	XM_031517134.1	AATCTC	AATCTC	6	2	52	63	12
120	XM_031517134.1	AG	AG	2	15	83	112	30
121	XM_031517134.1	ATCTAG	ATCTAG	6	2	400	411	12
122	XM_031515503.1	AG	CT	2	15	5	34	30
123	XM_031515503.1	AC	CA	2	6	63	74	12
124	XM_031515503.1	AGGCGG	CGCCTC	6	2	107	118	12
125	XM_031515503.1	AT	AT	2	8	128	143	16
126	XM_031515503.1	AG	TC	2	12	228	251	24
127	XM_031515503.1	ACGAGG	CGAGGA	6	2	328	339	12
128	XM_031515503.1	AGG	CTC	3	4	386	397	12
129	XM_031515512.1	AG	AG	2	16	36	67	32
130	XM_031515512.1	AG	GA	2	13	99	124	26
131	XM_031515512.1	AAGGGG	AAGGGG	6	4	198	221	24
132	XM_031515512.1	AAG	TCT	3	7	366	386	21
133	XM_031515512.1	AGC	GCA	3	5	693	707	15
134	XM_031515512.1	CCG	GCC	3	5	708	722	15
135	XM_031515512.1	CCG	CGC	3	4	837	848	12
136	XM_031515512.1	CCG	GGC	3	5	1200	1214	15
137	XM_031515512.1	ACTGCC	GGTGAC	6	2	1263	1274	12
138	XM_031515512.1	AGCGCG	AGCGCG	6	2	1294	1305	12
139	XM_031515512.1	ATGCCC	CATGGG	6	2	1695	1706	12
140	XM_031515512.1	ATCCCC	GGGATG	6	2	1711	1722	12
141	XM_031515512.1	AAAACC	CAAAAC	6	2	1912	1923	12
142	XM_031515560.1	ATCACC	GATGGT	6	2	744	755	12
143	XM_031515560.1	ATATAC	TATACA	6	2	1694	1705	12
144	XM_031515560.1	AT	TA	2	10	1853	1872	20
145	XM_031515592.1	AG	CT	2	9	37	54	18
146	XM_031515592.1	AGAGGG	TCTCCC	6	2	89	100	12
147	XM_031515592.1	AT	AT	2	7	4906	4919	14
148	XM_031515595.1	AGC	CGT	3	6	119	136	18
149	XM_031515595.1	ACACGC	GCGTGT	6	3	387	404	18
150	XM_031515595.1	AGGG	GAGG	4	3	415	426	12
151	XM_031515595.1	AAGAGG	AGAGGA	6	2	1070	1081	12
152	XM_031515598.1	AT	AT	2	10	162	181	20
153	XM_031515598.1	AAAACC	AAAACC	6	2	282	293	12
154	XM_031515608.1	CG	GC	2	6	134	145	12
155	XM_031515608.1	AT	AT	2	10	150	169	20
156	XM_031515608.1	AAATAG	GATAAA	6	2	287	298	12
157	XM_031515618.1	AAGCTG	AGCTGA	6	2	102	113	12
158	XM_031515618.1	AG	TC	2	11	117	138	22
159	XM_031515618.1	AG	AG	2	12	355	378	24
160	XM_031515618.1	ACTCCC	GAGGGT	6	2	1943	1954	12
161	XM_031515629.1	AATAGG	TATTCC	6	2	184	195	12
162	XM_031515629.1	AT	AT	2	10	1562	1581	20
163	XM_031515629.1	AAATGT	ATTTAC	6	2	1935	1946	12
164	XM_031515629.1	AAAAAG	AAAGAA	6	2	2187	2198	12
165	XM_031515629.1	AG	AG	2	6	2772	2783	12
166	XM_031515629.1	AAGGAG	AGAAGG	6	2	3130	3141	12
167	XM_031515632.1	ATC	CAT	3	5	146	160	15
168	XM_031515632.1	ACGTCG	TGCAGC	6	2	273	284	12
169	XM_031515632.1	AAG	AAG	3	4	872	883	12
170	XM_031515632.1	ATC	ATC	3	5	1127	1141	15
171	XM_031515654.1	AAGAGG	CCTCTT	6	2	282	293	12
172	XM_031515659.1	AT	AT	2	11	1033	1054	22
173	XM_031515659.1	AAACCG	CTTTGG	6	2	1142	1153	12
174	XM_031515685.1	AAG	GAA	3	6	171	188	18
175	XM_031515685.1	AGG	AGG	3	4	605	616	12
176	XM_031515694.1	AACTAG	TCTTGA	6	2	2413	2424	12
177	XM_031515694.1	AAAGTG	AAGTGA	6	2	2608	2619	12
178	XM_031515694.1	AAAAAT	AAAAAT	6	2	2639	2650	12
179	XM_031515699.1	A	T	1	13	132	144	13
180	XM_031515699.1	ACTC	ACTC	4	3	194	205	12
181	XM_031515699.1	AT	AT	2	13	909	934	26
182	XM_031515699.1	AAATAT	TTATAT	6	2	2635	2646	12
183	XM_031515699.1	AAT	ATT	3	5	2664	2678	15
184	XM_031515727.1	AAGAGG	GAAGAG	6	2	1137	1148	12
185	XM_031515727.1	AAAAAG	TTTCTT	6	2	1443	1454	12
186	XM_031515736.1	AACCCC	CCCAAC	6	2	20	31	12
187	XM_031515736.1	AAAGGG	CTTTCC	6	2	129	140	12
188	XM_031515736.1	AACCTG	GAACCT	6	2	304	315	12
189	XM_031515736.1	AATAGT	TATCAT	6	2	611	622	12
190	XM_031515736.1	AAG	CTT	3	4	623	634	12
191	XM_031515763.1	AG	CT	2	13	35	60	26
192	XM_031515763.1	C	G	1	13	2330	2342	13
193	XM_031515765.1	ACGC	CGCA	4	3	1	12	12
194	XM_031515765.1	AGG	CTC	3	7	252	272	21
195	XM_031515765.1	AACTCC	AACTCC	6	2	312	323	12
196	XM_031515765.1	AT	AT	2	11	815	836	22
197	XM_031515765.1	AAGGTG	GGTGAA	6	2	986	997	12
198	XM_031515765.1	AAAAGG	TCCTTT	6	2	1067	1078	12
199	XM_031515766.1	AG	CT	2	8	51	66	16
200	XM_031515766.1	ACCCCC	CCCCCA	6	2	416	427	12
201	XM_031515766.1	AAGGAG	GGAGAA	6	3	577	594	18
202	XM_031515770.1	AAG	TCT	3	4	24	35	12
203	XM_031515770.1	ACACAG	ACAGAC	6	2	81	92	12
204	XM_031515770.1	AAG	GAA	3	18	207	260	54
205	XM_031515770.1	AACTCC	GAGTTG	6	2	751	762	12
206	XM_031515770.1	AAGATG	TGAAGA	6	2	1648	1659	12
207	XM_031515771.1	AG	GA	2	9	1	18	18
208	XM_031515771.1	AGG	GGA	3	5	90	104	15
209	XM_031515771.1	A	T	1	15	191	205	15
210	XM_031515771.1	AAG	CTT	3	6	287	304	18
211	XM_031515771.1	ATCACC	TGATGG	6	2	1795	1806	12
212	XM_031515790.1	AATT	TAAT	4	3	12	23	12
213	XM_031515790.1	ATCACC	TGATGG	6	2	233	244	12
214	XM_031515790.1	AAGTGG	GTGGAA	6	2	821	832	12
215	XM_031515790.1	A	A	1	12	1061	1072	12
216	XM_031515790.1	AT	AT	2	6	1269	1280	12
217	XM_031515790.1	AT	AT	2	8	1349	1364	16
218	XM_031515813.1	ATATGC	ATACGT	6	2	1113	1124	12
219	XM_031515813.1	AT	AT	2	14	1125	1152	28
220	XM_031515813.1	AAAATT	TTAATT	6	2	1276	1287	12
221	XM_031515860.1	ATATAG	ATCTAT	6	2	78	89	12
222	XM_031515860.1	ATATAG	TATATC	6	2	99	110	12
223	XM_031515860.1	ACACAG	ACAGAC	6	2	297	308	12
224	XM_031515869.1	AG	AG	2	8	48	63	16
225	XM_031515869.1	AGGCGG	CCTCCG	6	2	81	92	12
226	XM_031515869.1	ACAGAG	GAGACA	6	2	113	124	12
227	XM_031515869.1	CCG	GCC	3	4	154	165	12
228	XM_031515869.1	AATGGC	TGCCAT	6	2	1379	1390	12
229	XM_031515870.1	AG	AG	2	16	215	246	32
230	XM_031515870.1	AAGATG	TCATCT	6	3	309	326	18
231	XM_031515875.1	AGC	CAG	3	4	78	89	12
232	XM_031515875.1	ATGCCC	CGGGTA	6	2	483	494	12
233	XM_031515875.1	ACCCCG	GGCTGG	6	2	520	531	12
234	XM_031515876.1	AAG	GAA	3	6	1	18	18
235	XM_031515876.1	AT	AT	2	8	1097	1112	16
236	XM_031515878.1	ACGGAG	CTCCGT	6	2	32	43	12
237	XM_031515878.1	AAAAAT	TTTTTA	6	2	3541	3552	12
238	XM_031515878.1	A	A	1	12	5061	5072	12
239	XM_031515878.1	AT	AT	2	8	5227	5242	16
240	XM_031515878.1	AAAAAG	TTTTTC	6	2	8106	8117	12
241	XM_031515880.1	ACGGAG	CTCCGT	6	2	32	43	12
242	XM_031515880.1	AAAAAT	TTTTTA	6	2	3541	3552	12
243	XM_031515880.1	A	A	1	12	5061	5072	12
244	XM_031515880.1	AT	AT	2	8	5227	5242	16
245	XM_031515880.1	AAAAAG	TTTTTC	6	2	7981	7992	12
246	XM_031515882.1	ACGGAG	CTCCGT	6	2	32	43	12
247	XM_031515882.1	AAAACT	ACTAAA	6	2	3277	3288	12
248	XM_031515882.1	AAAAAT	TTTTTA	6	2	4226	4237	12
249	XM_031515882.1	A	A	1	12	5746	5757	12
250	XM_031515882.1	AT	AT	2	8	5912	5927	16
251	XM_031515882.1	AAAAAG	TTTTTC	6	2	8791	8802	12
252	XM_031515883.1	ACGGAG	CTCCGT	6	2	32	43	12
253	XM_031515883.1	AAAACT	ACTAAA	6	2	3277	3288	12
254	XM_031515883.1	AAAAAT	TTTTTA	6	2	4276	4287	12
255	XM_031515883.1	A	A	1	12	5796	5807	12
256	XM_031515883.1	AT	AT	2	8	5962	5977	16
257	XM_031515883.1	AAAAAG	TTTTTC	6	2	8841	8852	12
258	XM_031515884.1	ACGGAG	CTCCGT	6	2	32	43	12
259	XM_031515884.1	A	A	1	12	4975	4986	12
260	XM_031515884.1	AT	AT	2	8	5141	5156	16
261	XM_031515884.1	AAAAAG	TTTTTC	6	2	8020	8031	12
262	XM_031515885.1	ACGGAG	CTCCGT	6	2	32	43	12
263	XM_031515885.1	AAAAAT	TTTTTA	6	2	3567	3578	12
264	XM_031515885.1	A	A	1	12	5087	5098	12
265	XM_031515885.1	AT	AT	2	8	5253	5268	16
266	XM_031515885.1	AAAAAG	TTTTTC	6	2	8132	8143	12
267	XM_031515887.1	ACGGAG	CTCCGT	6	2	32	43	12
268	XM_031515887.1	AAAACT	ACTAAA	6	2	3277	3288	12
269	XM_031515887.1	AAAAAT	TTTTTA	6	2	4252	4263	12
270	XM_031515887.1	A	A	1	12	5772	5783	12
271	XM_031515887.1	AT	AT	2	8	5938	5953	16
272	XM_031515887.1	AAAAAG	TTTTTC	6	2	8817	8828	12
273	XM_031515888.1	ACGGAG	CTCCGT	6	2	32	43	12
274	XM_031515888.1	AAAAAT	TTTTTA	6	2	3410	3421	12
275	XM_031515888.1	A	A	1	12	4930	4941	12
276	XM_031515888.1	AT	AT	2	8	5096	5111	16
277	XM_031515888.1	AAAAAG	TTTTTC	6	2	7975	7986	12
278	XM_031515896.1	AATCCC	TAGGGT	6	2	145	156	12
279	XM_031515896.1	AAG	CTT	3	15	233	277	45
280	XM_031515896.1	CCGG	GGCC	4	3	394	405	12
281	XM_031515897.1	ACTC	GAGT	4	4	3	18	16
282	XM_031515897.1	AG	GA	2	8	19	34	16
283	XM_031515910.1	AACATC	GTTGTA	6	2	981	992	12
284	XM_031515928.1	A	T	1	13	1756	1768	13
285	XM_031515928.1	AT	AT	2	10	1821	1840	20
286	XM_031515929.1	AAAGAG	AAGAGA	6	2	54	65	12
287	XM_031515929.1	AG	AG	2	6	74	85	12
288	XM_031515929.1	AAGC	AGCA	4	3	139	150	12
289	XM_031515929.1	AGC	GCT	3	5	254	268	15
290	XM_031515929.1	AGG	TCC	3	8	271	294	24
291	XM_031515929.1	AAAGGT	AAAGGT	6	2	1632	1643	12
292	XM_031515929.1	AT	TA	2	15	1710	1739	30
293	XM_031515941.1	AG	GA	2	7	18	31	14
294	XM_031515941.1	AGAGGG	GGGAGA	6	3	32	49	18
295	XM_031515941.1	AG	GA	2	6	56	67	12
296	XM_031515941.1	AG	GA	2	9	87	104	18
297	XM_031515941.1	AAGAGC	AAGAGC	6	2	270	281	12
298	XM_031515941.1	AGGCC	AGGCC	5	3	306	320	15
299	XM_031515941.1	ATATAG	TCTATA	6	2	362	373	12
300	XM_031515942.1	AT	AT	2	8	1091	1106	16
301	XM_031515971.1	AG	AG	2	15	1	30	30
302	XM_031515971.1	AG	AG	2	13	33	58	26
303	XM_031515971.1	ACAG	ACAG	4	4	59	74	16
304	XM_031515971.1	AAAAG	TTTTC	5	3	1408	1422	15
305	XM_031515971.1	AACAAG	CTTGTT	6	2	1424	1435	12
306	XM_031515971.1	AAAAG	TTTTC	5	3	1475	1489	15
307	XM_031515973.1	AACTAG	GATCTT	6	2	28	39	12
308	XM_031515973.1	AAG	TCT	3	6	53	70	18
309	XM_031515976.1	AG	CT	2	9	72	89	18
310	XM_031515976.1	AAG	AGA	3	6	283	300	18
311	XM_031515976.1	ATCACC	GGTGAT	6	2	418	429	12
312	XM_031515976.1	AAACGG	TTGCCT	6	2	2734	2745	12
313	XM_031515980.1	AG	AG	2	11	22	43	22
314	XM_031515980.1	AAGGGG	CTTCCC	6	2	164	175	12
315	XM_031515980.1	AACCCC	CAACCC	6	2	220	231	12
316	XM_031515980.1	AAC	CAA	3	4	232	243	12
317	XM_031515980.1	AAGGGC	GCAAGG	6	4	428	451	24
318	XM_031515980.1	AGG	TCC	3	4	679	690	12
319	XM_031515980.1	AACCCT	AACCCT	6	2	1006	1017	12
320	XM_031515981.1	AG	AG	2	11	22	43	22
321	XM_031515981.1	AAGGGG	CTTCCC	6	2	164	175	12
322	XM_031515981.1	AACCCC	CAACCC	6	2	220	231	12
323	XM_031515981.1	AAC	CAA	3	4	232	243	12
324	XM_031515981.1	AAGGGC	GCAAGG	6	4	428	451	24
325	XM_031515981.1	AGG	TCC	3	4	679	690	12
326	XM_031515981.1	AACCCT	AACCCT	6	2	1006	1017	12
327	XM_031515991.1	AAGCCG	GCTTCG	6	2	66	77	12
328	XM_031515991.1	AG	TC	2	16	153	184	32
329	XM_031515991.1	AGG	AGG	3	4	447	458	12
330	XM_031516011.1	AG	GA	2	7	19	32	14
331	XM_031516011.1	AGAGGG	GGGAGA	6	3	33	50	18
332	XM_031516011.1	AG	GA	2	6	57	68	12
333	XM_031516011.1	AG	GA	2	9	88	105	18
334	XM_031516011.1	AAGAGC	AAGAGC	6	2	271	282	12
335	XM_031516011.1	AGGCC	AGGCC	5	3	307	321	15
336	XM_031516011.1	ATATAG	TCTATA	6	2	363	374	12
337	XM_031516015.1	AACAGT	GTAACA	6	2	48	59	12
338	XM_031516015.1	AATGGC	ATGGCA	6	2	160	171	12
339	XM_031516015.1	AAGATG	TCATCT	6	2	172	183	12
340	XM_031516015.1	AAT	TTA	3	4	2098	2109	12
341	XM_031516015.1	A	T	1	12	2115	2126	12
342	XM_031516015.1	ATACCC	GTATGG	6	2	2168	2179	12
343	XM_031516026.1	AT	TA	2	9	1	18	18
344	XM_031516027.1	AG	GA	2	20	47	86	40
345	XM_031516027.1	AAGC	AGCA	4	3	1373	1384	12
346	XM_031516029.1	AG	CT	2	9	84	101	18
347	XM_031516029.1	AG	AG	2	6	211	222	12
348	XM_031516029.1	AATAGT	ATAATG	6	2	409	420	12
349	XM_031516029.1	AAG	TTC	3	4	470	481	12
350	XM_031516029.1	ACTCCG	CGGAGT	6	2	931	942	12
351	XM_031516029.1	ACGAGG	GGAGCA	6	2	1423	1434	12
352	XM_031516034.1	AG	GA	2	11	25	46	22
353	XM_031516034.1	AGG	GGA	3	4	113	124	12
354	XM_031516035.1	AG	GA	2	11	29	50	22
355	XM_031516035.1	AGG	GGA	3	4	117	128	12
356	XM_031516036.1	AG	GA	2	18	24	59	36
357	XM_031516038.1	AG	CT	2	9	84	101	18
358	XM_031516038.1	AG	AG	2	6	211	222	12
359	XM_031516038.1	AATAGT	ATAATG	6	2	409	420	12
360	XM_031516038.1	AAG	TTC	3	4	470	481	12
361	XM_031516038.1	ACTCCG	CGGAGT	6	2	962	973	12
362	XM_031516038.1	ACGAGG	GGAGCA	6	2	1454	1465	12
363	XM_031516057.1	AG	CT	2	8	24	39	16
364	XM_031516057.1	AAAG	AAGA	4	4	103	118	16
365	XM_031516057.1	AAGG	AGGA	4	4	123	138	16
366	XM_031516057.1	AACTTG	TCAAGT	6	2	448	459	12
367	XM_031516057.1	ATCGTC	TCATCG	6	2	1132	1143	12
368	XM_031516057.1	ACGAGG	GAGGAC	6	2	2025	2036	12
369	XM_031516057.1	AAGGAG	GAAGGA	6	2	2216	2227	12
370	XM_031516058.1	AAAATG	GAAAAT	6	2	22	33	12
371	XM_031516058.1	AG	CT	2	17	130	163	34
372	XM_031516058.1	ACCTCC	TGGAGG	6	2	952	963	12
373	XM_031516058.1	ATATAG	TATCTA	6	2	1084	1095	12
374	XM_031516058.1	AT	TA	2	8	1161	1176	16
375	XM_031516058.1	AT	AT	2	12	1304	1327	24
376	XM_031516059.1	ACAG	GACA	4	3	195	206	12
377	XM_031516059.1	ATCG	TAGC	4	3	229	240	12
378	XM_031516059.1	AC	TG	2	6	315	326	12
379	XM_031516059.1	AGCCCG	GGGCTC	6	2	1989	2000	12
380	XM_031516059.1	ACCC	CACC	4	3	2381	2392	12
381	XM_031516059.1	AT	AT	2	11	2483	2504	22
382	XM_031516064.1	AG	GA	2	17	31	64	34
383	XM_031516064.1	AAGACG	CGAAGA	6	2	293	304	12
384	XM_031516074.1	AG	GA	2	7	142	155	14
385	XM_031516078.1	AAGAGG	GAAGAG	6	2	1862	1873	12
386	XM_031516078.1	AAGGGG	GGGAAG	6	2	4237	4248	12
387	XM_031516078.1	AAAAGG	GGAAAA	6	2	4250	4261	12
388	XM_031516078.1	AG	TC	2	8	4402	4417	16
389	XM_031516080.1	AAGAGG	GAAGAG	6	2	1862	1873	12
390	XM_031516080.1	AAGGGG	GGGAAG	6	2	4088	4099	12
391	XM_031516080.1	AAAAGG	GGAAAA	6	2	4101	4112	12
392	XM_031516080.1	AG	TC	2	8	4253	4268	16
393	XM_031516081.1	AAGAGG	GAAGAG	6	2	1862	1873	12
394	XM_031516081.1	AAGGGG	GGGAAG	6	2	4946	4957	12
395	XM_031516081.1	AAAAGG	GGAAAA	6	2	4959	4970	12
396	XM_031516081.1	AG	TC	2	8	5111	5126	16
397	XM_031516082.1	AAGAGG	GAAGAG	6	2	1862	1873	12
398	XM_031516082.1	AAGGGG	GGGAAG	6	2	3401	3412	12
399	XM_031516082.1	AAAAGG	GGAAAA	6	2	3414	3425	12
400	XM_031516082.1	AG	TC	2	8	3566	3581	16
401	XM_031516084.1	AAGAGG	GAAGAG	6	2	1862	1873	12
402	XM_031516084.1	AAGGGG	GGGAAG	6	2	4029	4040	12
403	XM_031516084.1	AAAAGG	GGAAAA	6	2	4042	4053	12
404	XM_031516084.1	AG	TC	2	8	4194	4209	16
405	XM_031516085.1	AAGAGG	GAAGAG	6	2	1862	1873	12
406	XM_031516085.1	AAGGGG	GGGAAG	6	2	3291	3302	12
407	XM_031516085.1	AAAAGG	GGAAAA	6	2	3304	3315	12
408	XM_031516085.1	AG	TC	2	8	3456	3471	16
409	XM_031516089.1	AAGAGG	GAAGAG	6	2	1862	1873	12
410	XM_031516089.1	AAGGGG	GGGAAG	6	2	3342	3353	12
411	XM_031516089.1	AAAAGG	GGAAAA	6	2	3355	3366	12
412	XM_031516089.1	AG	TC	2	8	3507	3522	16
413	XM_031516090.1	AAGAGG	GAAGAG	6	2	1864	1875	12
414	XM_031516090.1	AAGGGG	GGGAAG	6	2	4969	4980	12
415	XM_031516090.1	AAAAGG	GGAAAA	6	2	4982	4993	12
416	XM_031516090.1	AG	TC	2	8	5134	5149	16
417	XM_031516114.1	AT	AT	2	16	1926	1957	32
418	XM_031516123.1	ACC	CCA	3	4	1	12	12
419	XM_031516123.1	AG	TC	2	8	68	83	16
420	XM_031516123.1	AGAGG	CCTCT	5	3	120	134	15
421	XM_031516123.1	AATCTG	TGAATC	6	2	289	300	12
422	XM_031516123.1	AACTTC	CTTCAA	6	2	1524	1535	12
423	XM_031516148.1	AG	GA	2	11	47	68	22
424	XM_031516148.1	AGGCGG	CCTCCG	6	2	319	330	12
425	XM_031516148.1	AAG	AAG	3	4	389	400	12
426	XM_031516154.1	AAG	AGA	3	8	811	834	24
427	XM_031516161.1	AC	AC	2	6	245	256	12
428	XM_031516161.1	AT	TA	2	9	276	293	18
429	XM_031516161.1	CG	CG	2	6	296	307	12
430	XM_031516161.1	AGC	CTG	3	4	840	851	12
431	XM_031516161.1	ATCCCC	GGGATG	6	2	871	882	12
432	XM_031516161.1	AATTGC	AATTGC	6	2	940	951	12
433	XM_031516161.1	ACACG	TGCTG	5	3	957	971	15
434	XM_031516161.1	AAACGG	TGCCTT	6	2	981	992	12
435	XM_031516162.1	AC	AC	2	6	245	256	12
436	XM_031516162.1	AT	TA	2	9	276	293	18
437	XM_031516162.1	CG	CG	2	6	296	307	12
438	XM_031516162.1	AGC	CTG	3	4	840	851	12
439	XM_031516170.1	AT	AT	2	6	1296	1307	12
440	XM_031516171.1	ACCACG	TGGTCG	6	2	380	391	12
441	XM_031516173.1	ACC	GTG	3	5	3426	3440	15
442	XM_031516173.1	AAAAAT	AAAAAT	6	2	3960	3971	12
443	XM_031516173.1	ATCC	TCCA	4	3	6081	6092	12
444	XM_031516173.1	A	A	1	12	6772	6783	12
445	XM_031516173.1	AG	GA	2	8	6926	6941	16
446	XM_031516173.1	AATGTG	TGTGAA	6	2	10235	10246	12
447	XM_031516176.1	ACC	GTG	3	5	3426	3440	15
448	XM_031516176.1	AAAAAT	AAAAAT	6	2	3960	3971	12
449	XM_031516176.1	ATCC	TCCA	4	3	6135	6146	12
450	XM_031516176.1	A	A	1	12	6826	6837	12
451	XM_031516176.1	AG	GA	2	8	6980	6995	16
452	XM_031516179.1	ACC	GTG	3	5	3426	3440	15
453	XM_031516179.1	AAAAAT	AAAAAT	6	2	3960	3971	12
454	XM_031516179.1	ATCC	TCCA	4	3	6081	6092	12
455	XM_031516179.1	A	A	1	12	6657	6668	12
456	XM_031516179.1	AG	GA	2	8	6811	6826	16
457	XM_031516184.1	ACC	GTG	3	5	3426	3440	15
458	XM_031516184.1	AAAAAT	AAAAAT	6	2	3960	3971	12
459	XM_031516184.1	ATCC	TCCA	4	3	5460	5471	12
460	XM_031516184.1	A	A	1	12	6151	6162	12
461	XM_031516184.1	AG	GA	2	8	6305	6320	16
462	XM_031516185.1	ACC	GTG	3	5	3426	3440	15
463	XM_031516185.1	AAAAAT	AAAAAT	6	2	3960	3971	12
464	XM_031516185.1	ATCC	TCCA	4	3	5939	5950	12
465	XM_031516185.1	A	A	1	12	6630	6641	12
466	XM_031516185.1	AG	GA	2	8	6784	6799	16
467	XM_031516186.1	ACC	GTG	3	5	3426	3440	15
468	XM_031516186.1	AAAAAT	AAAAAT	6	2	3960	3971	12
469	XM_031516186.1	AAGAGT	AAGAGT	6	2	4786	4797	12
470	XM_031516186.1	ATCC	TCCA	4	3	6180	6191	12
471	XM_031516186.1	A	A	1	12	6871	6882	12
472	XM_031516186.1	AG	GA	2	8	7025	7040	16
473	XM_031516187.1	ACC	GTG	3	5	3426	3440	15
474	XM_031516187.1	AAAAAT	AAAAAT	6	2	3960	3971	12
475	XM_031516187.1	ATCC	TCCA	4	3	6111	6122	12
476	XM_031516187.1	A	A	1	12	6802	6813	12
477	XM_031516187.1	AG	GA	2	8	6956	6971	16
478	XM_031516191.1	ACC	GTG	3	5	3426	3440	15
479	XM_031516191.1	AAAAAT	AAAAAT	6	2	3960	3971	12
480	XM_031516191.1	AAGAGT	AAGAGT	6	2	4786	4797	12
481	XM_031516191.1	ATCC	TCCA	4	3	6234	6245	12
482	XM_031516191.1	A	A	1	12	6925	6936	12
483	XM_031516191.1	AG	GA	2	8	7079	7094	16
484	XM_031516192.1	ACC	GTG	3	5	3426	3440	15
485	XM_031516192.1	AAAAAT	AAAAAT	6	2	3960	3971	12
486	XM_031516192.1	ATCC	TCCA	4	3	5993	6004	12
487	XM_031516192.1	A	A	1	12	6684	6695	12
488	XM_031516192.1	AG	GA	2	8	6838	6853	16
489	XM_031516197.1	ACC	GTG	3	5	3426	3440	15
490	XM_031516197.1	AAAAAT	AAAAAT	6	2	3960	3971	12
491	XM_031516197.1	ATCC	TCCA	4	3	5905	5916	12
492	XM_031516197.1	A	A	1	12	6596	6607	12
493	XM_031516197.1	AG	GA	2	8	6750	6765	16
494	XM_031516202.1	ACC	GTG	3	5	3426	3440	15
495	XM_031516202.1	AAAAAT	AAAAAT	6	2	3960	3971	12
496	XM_031516202.1	ATCC	TCCA	4	3	5835	5846	12
497	XM_031516202.1	A	A	1	12	6526	6537	12
498	XM_031516202.1	AG	GA	2	8	6680	6695	16
499	XM_031516205.1	ACC	GTG	3	5	3426	3440	15
500	XM_031516205.1	AAAAAT	AAAAAT	6	2	3960	3971	12
501	XM_031516205.1	ATCC	TCCA	4	3	6049	6060	12
502	XM_031516205.1	A	A	1	12	6740	6751	12
503	XM_031516205.1	AG	GA	2	8	6894	6909	16
504	XM_031516216.1	AG	AG	2	8	12	27	16
505	XM_031516226.1	AG	GA	2	11	20	41	22
506	XM_031516226.1	AATGGC	GCAATG	6	2	1362	1373	12
507	XM_031516226.1	AAATGC	TGCATT	6	2	1892	1903	12
508	XM_031516226.1	ACCACG	TGCTGG	6	2	3371	3382	12
509	XM_031516235.1	AAGTGG	CCTTCA	6	2	568	579	12
510	XM_031516235.1	AT	AT	2	6	1245	1256	12
511	XM_031516258.1	AAG	CTT	3	8	58	81	24
512	XM_031516258.1	AG	AG	2	9	113	130	18
513	XM_031516258.1	AGGG	GGAG	4	3	131	142	12
514	XM_031516258.1	AAAC	GTTT	4	3	966	977	12
515	XM_031516266.1	AAAGAG	AGAGAA	6	2	109	120	12
516	XM_031516278.1	AAAG	TTCT	4	3	75	86	12
517	XM_031516278.1	AAAACT	TGATTT	6	3	2220	2237	18
518	XM_031516281.1	AG	CT	2	14	1	28	28
519	XM_031516281.1	ACC	CAC	3	5	45	59	15
520	XM_031516281.1	AAG	TCT	3	8	65	88	24
521	XM_031516281.1	ACGGAG	GCAGAG	6	2	105	116	12
522	XM_031516281.1	AG	TC	2	9	241	258	18
523	XM_031516281.1	AATGGC	CCATTG	6	2	550	561	12
524	XM_031516352.1	AG	TC	2	10	73	92	20
525	XM_031516401.1	AAGGAG	AGGAGA	6	2	340	351	12
526	XM_031516402.1	AAGGAG	AGGAGA	6	2	342	353	12
527	XM_031516419.1	AAAG	GAAA	4	3	303	314	12
528	XM_031516419.1	ATCCAC	TGGATG	6	2	1597	1608	12
529	XM_031516419.1	AAAACT	TGATTT	6	2	1858	1869	12
530	XM_031516419.1	AGG	GGA	3	6	2163	2180	18
531	XM_031516419.1	ACC	GTG	3	4	2675	2686	12
532	XM_031516419.1	AG	AG	2	17	4320	4353	34
533	XM_031516419.1	AAATAG	ATTTCT	6	2	5616	5627	12
534	XM_031516419.1	AATGCC	TGGCAT	6	2	5759	5770	12
535	XM_031516429.1	AT	AT	2	7	32	45	14
536	XM_031516429.1	AT	AT	2	9	308	325	18
537	XM_031516429.1	AGGG	CCTC	4	3	540	551	12
538	XM_031516429.1	AGAGGG	CTCCCT	6	2	630	641	12
539	XM_031516429.1	AGGG	CCTC	4	3	687	698	12
540	XM_031516429.1	ACCGAG	GCTCTG	6	2	956	967	12
541	XM_031516429.1	AT	AT	2	10	1436	1455	20
542	XM_031516429.1	AAAAAT	AAAATA	6	2	1626	1637	12
543	XM_031516429.1	AAAATG	TTTCAT	6	2	1705	1716	12
544	XM_031516429.1	AAAGAG	AAAGAG	6	2	1756	1767	12
545	XM_031516430.1	AG	AG	2	8	136	151	16
546	XM_031516430.1	ATCCTC	CCTCAT	6	2	267	278	12
547	XM_031516430.1	AAG	CTT	3	4	1000	1011	12
548	XM_031516432.1	AAAGAC	ACAAAG	6	2	1460	1471	12
549	XM_031516432.1	AAG	AAG	3	4	1516	1527	12
550	XM_031516432.1	AAG	AAG	3	7	1729	1749	21
551	XM_031516432.1	AAG	AAG	3	4	1804	1815	12
552	XM_031516432.1	AT	TA	2	12	2030	2053	24
553	XM_031516437.1	AACTGG	TCCAGT	6	2	1434	1445	12
554	XM_031516437.1	AGG	GAG	3	4	2224	2235	12
555	XM_031516437.1	AT	TA	2	11	2571	2592	22
556	XM_031516454.1	AAAAAG	TTTTTC	6	2	170	181	12
557	XM_031516454.1	AAGAGG	TCCTTC	6	2	245	256	12
558	XM_031516482.1	AG	AG	2	19	13	50	38
559	XM_031516482.1	AAG	AAG	3	6	73	90	18
560	XM_031516494.1	AAGGAG	AGGAGA	6	2	42	53	12
561	XM_031516494.1	AG	GA	2	15	81	110	30
562	XM_031516494.1	AATGGG	TCCCAT	6	2	690	701	12
563	XM_031516494.1	AAACCG	GGCTTT	6	2	1037	1048	12
564	XM_031516498.1	AT	AT	2	9	150	167	18
565	XM_031516498.1	AG	AG	2	9	231	248	18
566	XM_031516499.1	AT	AT	2	9	148	165	18
567	XM_031516499.1	AG	AG	2	9	229	246	18
568	XM_031516501.1	AG	TC	2	7	61	74	14
569	XM_031516501.1	AG	CT	2	6	78	89	12
570	XM_031516501.1	AAGAGG	GAAGAG	6	2	2041	2052	12
571	XM_031516501.1	ACGAGG	GTCCTC	6	2	3736	3747	12
572	XM_031516501.1	ATGCAC	GTGTAC	6	2	3964	3975	12
573	XM_031516508.1	AG	GA	2	24	728	775	48
574	XM_031516508.1	AAGATG	GAAGAT	6	2	3881	3892	12
575	XM_031516514.1	AG	AG	2	15	110	139	30
576	XM_031516514.1	AAG	AAG	3	10	900	929	30
577	XM_031516515.1	AG	AG	2	15	110	139	30
578	XM_031516523.1	ATAGAG	AGATAG	6	2	3	14	12
579	XM_031516523.1	ATATAC	CATATA	6	2	94	105	12
580	XM_031516523.1	ATATAC	GTATAT	6	2	107	118	12
581	XM_031516523.1	AAAG	AAGA	4	3	199	210	12
582	XM_031516523.1	AAGGAG	GAAGGA	6	2	218	229	12
583	XM_031516523.1	ATCTGC	GATGCA	6	2	2151	2162	12
584	XM_031516523.1	AGC	CAG	3	8	2356	2379	24
585	XM_031516523.1	ACTCTG	GAGTCA	6	2	2640	2651	12
586	XM_031516523.1	AATCTG	CAGATT	6	2	2722	2733	12
587	XM_031516523.1	AGC	CAG	3	5	2752	2766	15
588	XM_031516548.1	AG	TC	2	10	9	28	20
589	XM_031516548.1	AG	AG	2	9	80	97	18
590	XM_031516548.1	A	T	1	13	1603	1615	13
591	XM_031516548.1	A	T	1	14	1733	1746	14
592	XM_031516563.1	AG	AG	2	8	921	936	16
593	XM_031516563.1	AAG	AGA	3	7	1086	1106	21
594	XM_031516563.1	AAGGAC	AAGGAC	6	2	1742	1753	12
595	XM_031516563.1	ATCCTC	GAGTAG	6	2	2171	2182	12
596	XM_031516567.1	AT	TA	2	17	61	94	34
597	XM_031516567.1	A	T	1	13	95	107	13
598	XM_031516567.1	AAGATG	GATGAA	6	2	1260	1271	12
599	XM_031516587.1	AAG	TTC	3	5	135	149	15
600	XM_031516587.1	AGCCCG	GCTCGG	6	2	609	620	12
601	XM_031516588.1	AG	AG	2	11	68	89	22
602	XM_031516588.1	AAAAAG	TTTCTT	6	2	114	125	12
603	XM_031516588.1	ATCTCC	TAGAGG	6	2	1388	1399	12
604	XM_031516588.1	AAAG	CTTT	4	3	2494	2505	12
605	XM_031516588.1	ATCTCC	TCTCCA	6	2	4363	4374	12
606	XM_031516588.1	ATGTCC	GTCCAT	6	2	4803	4814	12
607	XM_031516588.1	ACTGGC	GTGCCA	6	2	10793	10804	12
608	XM_031516596.1	AAATAG	AGATAA	6	2	780	791	12
609	XM_031516596.1	A	T	1	15	875	889	15
610	XM_031516596.1	AAAAAG	AAAGAA	6	2	1117	1128	12
611	XM_031516596.1	AAAAGG	TTTTCC	6	2	1551	1562	12
612	XM_031516596.1	ACGGGC	CACGGG	6	2	1806	1817	12
613	XM_031516596.1	AAGGGG	GGGGAA	6	2	1877	1888	12
614	XM_031516598.1	AAACTG	GTTTCA	6	2	612	623	12
615	XM_031516598.1	AAGGTG	TGAAGG	6	2	2193	2204	12
616	XM_031516598.1	AAGCTG	CTTCAG	6	2	2448	2459	12
617	XM_031516598.1	ACGTCG	GCAGCT	6	2	2519	2530	12
618	XM_031516600.1	ATGCAC	GTACGT	6	2	205	216	12
619	XM_031516600.1	AT	AT	2	6	238	249	12
620	XM_031516600.1	AAGATG	GAAGAT	6	2	545	556	12
621	XM_031516621.1	AAAGGT	TTTCCA	6	2	81	92	12
622	XM_031516621.1	AAG	TCT	3	13	219	257	39
623	XM_031516629.1	ACC	ACC	3	5	325	339	15
624	XM_031516629.1	ATCACG	TGATCG	6	2	482	493	12
625	XM_031516629.1	AACCTG	AGGTTC	6	2	2846	2857	12
626	XM_031516629.1	ATCAGG	ATCCTG	6	2	3841	3852	12
627	XM_031516629.1	ATAGTG	GATAGT	6	2	3975	3986	12
628	XM_031516629.1	ACCCGC	TGCGGG	6	2	4175	4186	12
629	XM_031516629.1	AAAAAG	AGAAAA	6	2	6394	6405	12
630	XM_031516629.1	ATCTGC	TGCAGA	6	2	7747	7758	12
631	XM_031516629.1	A	T	1	12	7780	7791	12
632	XM_031516641.1	AG	CT	2	16	253	284	32
633	XM_031516641.1	AACTCC	AACTCC	6	2	451	462	12
634	XM_031516641.1	ACCCCG	GCCCCA	6	2	1072	1083	12
635	XM_031516641.1	AG	AG	2	14	2101	2128	28
636	XM_031516663.1	AG	CT	2	6	39	50	12
637	XM_031516663.1	AG	TC	2	6	52	63	12
638	XM_031516663.1	AGGGGG	CCCTCC	6	2	138	149	12
639	XM_031516663.1	AAG	CTT	3	7	202	222	21
640	XM_031516663.1	AAGATG	CATCTT	6	2	223	234	12
641	XM_031516689.1	ACGAGC	GTGCTC	6	2	186	197	12
642	XM_031516689.1	ATC	TGA	3	4	1552	1563	12
643	XM_031516691.1	ACGAGC	GTGCTC	6	2	185	196	12
644	XM_031516691.1	ATC	TGA	3	4	1530	1541	12
645	XM_031516701.1	AAGAGG	GAGGAA	6	2	293	304	12
646	XM_031516708.1	AT	TA	2	7	152	165	14
647	XM_031516708.1	AGCCGC	CCGCAG	6	2	244	255	12
648	XM_031516708.1	AAGTGC	AGTGCA	6	2	446	457	12
649	XM_031516708.1	AAG	AGA	3	4	701	712	12
650	XM_031516708.1	AGAGGG	GAGGGA	6	2	936	947	12
651	XM_031516708.1	ATGACC	ATGACC	6	2	1411	1422	12
652	XM_031516708.1	ATATGC	TGCATA	6	2	2758	2769	12
653	XM_031516708.1	AAAAAG	AAAAAG	6	2	2884	2895	12
654	XM_031516708.1	AC	TG	2	12	3261	3284	24
655	XM_031516708.1	ATAC	CATA	4	3	3438	3449	12
656	XM_031516708.1	ATAC	TATG	4	3	3785	3796	12
657	XM_031516711.1	AAGAGG	GAAGAG	6	2	44	55	12
658	XM_031516713.1	ATCTGG	ATCTGG	6	2	357	368	12
659	XM_031516713.1	ATACTG	TACTGA	6	2	415	426	12
660	XM_031516713.1	ACCACG	GCACCA	6	2	2222	2233	12
661	XM_031516713.1	ACCTGC	GCACCT	6	3	2234	2251	18
662	XM_031516715.1	ATCTGG	ATCTGG	6	2	358	369	12
663	XM_031516715.1	ATACTG	TACTGA	6	2	416	427	12
664	XM_031516715.1	ACCACG	GCACCA	6	2	2196	2207	12
665	XM_031516715.1	ACCTGC	GCACCT	6	3	2208	2225	18
666	XM_031516742.1	AG	GA	2	7	117	130	14
667	XM_031516742.1	ATC	ATG	3	4	880	891	12
668	XM_031516742.1	AAAGAG	GAAAGA	6	2	1255	1266	12
669	XM_031516763.1	AGCGGC	GCAGCG	6	2	54	65	12
670	XM_031516763.1	AGC	GCA	3	4	66	77	12
671	XM_031516763.1	AG	AG	2	19	222	259	38
672	XM_031516763.1	CCG	CGC	3	4	366	377	12
673	XM_031516795.1	AG	TC	2	6	41	52	12
674	XM_031516795.1	AATCTC	TCTCAA	6	2	392	403	12
675	XM_031516806.1	AG	AG	2	8	36	51	16
676	XM_031516806.1	CCG	CGC	3	5	162	176	15
677	XM_031516806.1	AGCTCG	TCGAGC	6	2	305	316	12
678	XM_031516806.1	ATACTG	TATGAC	6	2	1030	1041	12
679	XM_031516831.1	ATCTCG	GAGATC	6	2	316	327	12
680	XM_031516831.1	AAG	GAA	3	4	922	933	12
681	XM_031516831.1	AAAATC	AAAATC	6	2	1454	1465	12
682	XM_031516831.1	AATGGG	CATTCC	6	2	3688	3699	12
683	XM_031516831.1	AACTGC	CAGTTG	6	2	5046	5057	12
684	XM_031516857.1	AATG	TCAT	4	3	291	302	12
685	XM_031516857.1	CCCG	CGCC	4	4	308	323	16
686	XM_031516857.1	AG	GA	2	8	345	360	16
687	XM_031516857.1	AATACT	TATGAT	6	2	725	736	12
688	XM_031516866.1	AGAGGG	CCTCTC	6	4	18	41	24
689	XM_031516866.1	AG	TC	2	8	124	139	16
690	XM_031516866.1	AG	TC	2	6	141	152	12
691	XM_031516866.1	AG	GA	2	8	191	206	16
692	XM_031516866.1	AATCCC	ATCCCA	6	2	968	979	12
693	XM_031516866.1	ATC	TGA	3	5	1138	1152	15
694	XM_031516876.1	AAG	GAA	3	4	514	525	12
695	XM_031516896.1	AG	GA	2	14	67	94	28
696	XM_031516896.1	AAGATG	CTTCAT	6	2	213	224	12
697	XM_031516915.1	ATCACC	CATCAC	6	2	908	919	12
698	XM_031516915.1	AAATTT	TTAAAT	6	2	2871	2882	12
699	XM_031516915.1	AT	TA	2	10	3073	3092	20
700	XM_031516918.1	ATCACC	CATCAC	6	2	1026	1037	12
701	XM_031516918.1	AAGTGG	TGGAAG	6	3	2939	2956	18
702	XM_031516918.1	AAGAGG	AGGAAG	6	2	2957	2968	12
703	XM_031516918.1	AT	TA	2	10	3239	3258	20
704	XM_031516920.1	AT	AT	2	9	503	520	18
705	XM_031516920.1	AAATAT	TTATAT	6	2	521	532	12
706	XM_031516954.1	ACC	ACC	3	4	25	36	12
707	XM_031516954.1	AACTTC	GAAGTT	6	2	1462	1473	12
708	XM_031516955.1	AG	AG	2	6	27	38	12
709	XM_031516955.1	AG	AG	2	10	60	79	20
710	XM_031516955.1	AGC	GCT	3	4	468	479	12
711	XM_031516955.1	AGGGGG	CTCCCC	6	2	523	534	12
712	XM_031516955.1	AAAAAT	AAATAA	6	2	958	969	12
713	XM_031516955.1	AAGTGG	GTGGAA	6	2	1009	1020	12
714	XM_031516960.1	AG	AG	2	6	28	39	12
715	XM_031516960.1	AG	AG	2	10	61	80	20
716	XM_031516960.1	AGC	GCT	3	4	469	480	12
717	XM_031516960.1	AGGGGG	CTCCCC	6	2	524	535	12
718	XM_031516960.1	AAAAAT	AAATAA	6	2	959	970	12
719	XM_031516960.1	AAGTGG	GTGGAA	6	2	1010	1021	12
720	XM_031516964.1	AGAGC	GCAGA	5	3	133	147	15
721	XM_031516964.1	AAG	TTC	3	14	158	199	42
722	XM_031516968.1	AATG	CATT	4	3	153	164	12
723	XM_031516968.1	AG	GA	2	11	261	282	22
724	XM_031516968.1	ACACC	CACCA	5	3	316	330	15
725	XM_031516968.1	AATAT	ATATA	5	3	469	483	15
726	XM_031516968.1	ATACC	TATGG	5	7	1438	1472	35
727	XM_031516968.1	ATC	TGA	3	4	1517	1528	12
728	XM_031516987.1	AGG	TCC	3	4	74	85	12
729	XM_031516987.1	AGC	TGC	3	4	190	201	12
730	XM_031516987.1	AAAGAG	GAGAAA	6	2	875	886	12
731	XM_031516987.1	AAAAAG	GAAAAA	6	2	1169	1180	12
732	XM_031516994.1	AGAGGG	TCCCTC	6	2	4	15	12
733	XM_031516994.1	AG	CT	2	12	17	40	24
734	XM_031516994.1	AATCC	GATTG	5	3	163	177	15
735	XM_031516994.1	AG	GA	2	11	202	223	22
736	XM_031516994.1	ATAG	TATC	4	3	401	412	12
737	XM_031517000.1	AG	GA	2	7	7	20	14
738	XM_031517000.1	C	G	1	25	21	45	25
739	XM_031517000.1	ACGGAG	CGGAGA	6	3	49	66	18
740	XM_031517006.1	AAAG	CTTT	4	3	166	177	12
741	XM_031517006.1	AAGAGG	AAGAGG	6	2	364	375	12
742	XM_031517006.1	AAACCC	CCCAAA	6	2	498	509	12
743	XM_031517016.1	AGCC	AGCC	4	4	27	42	16
744	XM_031517016.1	AG	GA	2	13	80	105	26
745	XM_031517016.1	AGG	CTC	3	5	190	204	15
746	XM_031517016.1	CCCCGG	GGCCGG	6	2	211	222	12
747	XM_031517016.1	AGCGGG	TCGCCC	6	2	459	470	12
748	XM_031517016.1	AACG	GAAC	4	5	1272	1291	20
749	XM_031517020.1	ACTG	AGTC	4	3	32	43	12
750	XM_031517020.1	AAGGGG	CCTTCC	6	2	63	74	12
751	XM_031517020.1	AACCGC	TTGGCG	6	2	95	106	12
752	XM_031517020.1	ATCCTC	GATGAG	6	2	1482	1493	12
753	XM_031517020.1	AT	AT	2	11	3420	3441	22
754	XM_031517032.1	AAG	TTC	3	15	2881	2925	45
755	XM_031517032.1	ACGTCG	CTGCAG	6	2	3410	3421	12
756	XM_031517032.1	AAAAAT	TTTTAT	6	2	4470	4481	12
757	XM_031517032.1	ATATAC	ATATGT	6	2	5309	5320	12
758	XM_031517035.1	AG	AG	2	24	13	60	48
759	XM_031517035.1	ATCTCC	GGAGAT	6	2	607	618	12
760	XM_031517035.1	AGGGGG	GGAGGG	6	2	663	674	12
761	XM_031517035.1	ACACCG	GTGGCT	6	2	1441	1452	12
762	XM_031517035.1	AAAGGG	GGAAAG	6	2	1647	1658	12
763	XM_031517047.1	AG	GA	2	9	43	60	18
764	XM_031517047.1	ACG	CGA	3	4	257	268	12
765	XM_031517047.1	AATTCG	AGCTTA	6	2	667	678	12
766	XM_031517048.1	AG	GA	2	9	42	59	18
767	XM_031517048.1	ACG	CGA	3	4	256	267	12
768	XM_031517048.1	AATTCG	AGCTTA	6	2	666	677	12
769	XM_031517069.1	AT	AT	2	18	830	865	36
770	XM_031517075.1	AG	TC	2	9	14	31	18
771	XM_031517075.1	AGGG	CCTC	4	4	127	142	16
772	XM_031517075.1	AG	TC	2	11	143	164	22
773	XM_031517075.1	AAATCG	ATCGAA	6	2	1693	1704	12
774	XM_031517077.1	A	T	1	12	82	93	12
775	XM_031517077.1	AAATTC	AAATTC	6	2	1382	1393	12
776	XM_031517104.1	AAAAAT	AAAAAT	6	2	115	126	12
777	XM_031517104.1	AGG	AGG	3	4	137	148	12
778	XM_031517104.1	AAG	GAA	3	7	154	174	21
779	XM_031517104.1	AGC	AGC	3	4	177	188	12
780	XM_031517104.1	AAAACC	CCAAAA	6	2	537	548	12
781	XM_031517104.1	AATTAC	TTGTAA	6	2	3236	3247	12
782	XM_031517109.1	AG	CT	2	14	35	62	28
783	XM_031517109.1	ACTCG	TGAGC	5	3	71	85	15
784	XM_031517109.1	AAG	GAA	3	10	87	116	30
785	XM_031517109.1	ACACTC	TCACAC	6	2	178	189	12
786	XM_031517109.1	ATGAGC	CATGAG	6	2	382	393	12
787	XM_031517109.1	AAGCAC	ACAAGC	6	2	565	576	12
788	XM_031517109.1	AATTAG	AATCTT	6	2	1361	1372	12
789	XM_031517137.1	AACCCC	GTTGGG	6	3	85	102	18
790	XM_031517137.1	AACTTG	AAGTTC	6	2	287	298	12
791	XM_031517137.1	AAGGAG	AGAAGG	6	2	308	319	12
792	XM_031517137.1	ACGTCG	GCAGCT	6	2	343	354	12
793	XM_031517139.1	AG	GA	2	12	80	103	24
794	XM_031517139.1	AAG	AAG	3	4	204	215	12
795	XM_031517151.1	AAG	CTT	3	7	152	172	21
796	XM_031517151.1	ATCCTC	TGAGGA	6	2	569	580	12
797	XM_031517151.1	AACTCG	AGCTTG	6	2	2120	2131	12
798	XM_031517163.1	AG	TC	2	8	84	99	16
799	XM_031517163.1	AGG	GAG	3	6	1073	1090	18
800	XM_031517163.1	AAG	GAA	3	5	1091	1105	15
801	XM_031517180.1	AAG	CTT	3	4	20	31	12
802	XM_031517180.1	ATCCAC	TGTGGA	6	2	1342	1353	12
803	XM_031517196.1	AG	AG	2	9	2	19	18
804	XM_031517196.1	ACAGAG	AGAGAC	6	3	63	80	18
805	XM_031517196.1	AGG	CTC	3	4	223	234	12
806	XM_031517196.1	AACCAC	AACCAC	6	2	320	331	12
807	XM_031517196.1	ATC	TGA	3	4	1330	1341	12
808	XM_031517196.1	AAG	GAA	3	4	1544	1555	12
809	XM_031517196.1	AAG	AAG	3	4	1586	1597	12
810	XM_031517197.1	AG	AG	2	9	2	19	18
811	XM_031517197.1	ACAGAG	AGAGAC	6	3	63	80	18
812	XM_031517197.1	AGG	CTC	3	4	223	234	12
813	XM_031517197.1	AACCAC	AACCAC	6	2	320	331	12
814	XM_031517197.1	ATC	TGA	3	4	1375	1386	12
815	XM_031517197.1	AAG	GAA	3	4	1589	1600	12
816	XM_031517197.1	AAG	AAG	3	4	1631	1642	12
817	XM_031517206.1	AGCCGG	AGCCGG	6	2	294	305	12
818	XM_031517206.1	AAAGCT	GCTAAA	6	2	719	730	12
819	XM_031517211.1	AAG	CTT	3	10	10	39	30
820	XM_031517211.1	AGGG	CTCC	4	3	74	85	12
821	XM_031517211.1	AG	TC	2	10	100	119	20
822	XM_031517211.1	AT	AT	2	8	3029	3044	16
823	XM_031517211.1	A	T	1	13	3045	3057	13
824	XM_031517212.1	AAG	CTT	3	10	10	39	30
825	XM_031517212.1	AGGG	CTCC	4	3	74	85	12
826	XM_031517212.1	AG	TC	2	10	100	119	20
827	XM_031517212.1	AT	AT	2	8	2945	2960	16
828	XM_031517212.1	A	T	1	13	2961	2973	13
829	XM_031517223.1	AG	GA	2	10	41	60	20
830	XM_031517223.1	AAGCCC	CAAGCC	6	2	305	316	12
831	XM_031517223.1	AAG	AGA	3	5	568	582	15
832	XM_031517226.1	AGG	CTC	3	5	157	171	15
833	XM_031517226.1	AAG	AGA	3	5	277	291	15
834	XM_031517252.1	AGGGG	GGAGG	5	7	12	46	35
835	XM_031517252.1	AT	TA	2	11	2254	2275	22
836	XM_031517252.1	ACAGGG	TCCCTG	6	2	2376	2387	12
837	XM_031517254.1	AATTC	ATTCA	5	3	38	52	15
838	XM_031517254.1	AGG	TCC	3	8	68	91	24
839	XM_031517254.1	AAG	AGA	3	5	235	249	15
840	XM_031517254.1	AAG	TCT	3	4	349	360	12
841	XM_031517254.1	AT	TA	2	7	1580	1593	14
842	XM_031517267.1	AAG	TCT	3	6	177	194	18
843	XM_031517267.1	AAG	TTC	3	5	217	231	15
844	XM_031517267.1	AGGCGG	CCTCCG	6	2	371	382	12
845	XM_031517267.1	ACGGGG	GCCCCT	6	2	478	489	12
846	XM_031517267.1	AAGAGG	AGAGGA	6	2	1499	1510	12
847	XM_031517267.1	AT	AT	2	14	1948	1975	28
848	XM_031517276.1	AAATAT	ATATTT	6	2	68	79	12
849	XM_031517276.1	AT	TA	2	8	103	118	16
850	XM_031517278.1	AAATAT	ATATTT	6	2	72	83	12
851	XM_031517278.1	AT	TA	2	8	107	122	16
852	XM_031517279.1	ATAC	ATAC	4	4	117	132	16
853	XM_031517279.1	AGG	CTC	3	4	176	187	12
854	XM_031517279.1	ACGGAG	GCAGAG	6	2	1253	1264	12
855	XM_031517286.1	AATAGG	TTATCC	6	2	70	81	12
856	XM_031517286.1	AAGAGG	TCTCCT	6	2	221	232	12
857	XM_031517286.1	ACTCCG	GTCGGA	6	2	326	337	12
858	XM_031517286.1	AAGAGG	AGGAAG	6	2	3023	3034	12
859	XM_031517286.1	AT	AT	2	9	3175	3192	18
860	XM_031517286.1	AACAAG	TGTTCT	6	2	3890	3901	12
861	XM_031517290.1	AATAGG	TTATCC	6	2	70	81	12
862	XM_031517290.1	AAGAGG	TCTCCT	6	2	221	232	12
863	XM_031517290.1	ACTCCG	GTCGGA	6	2	326	337	12
864	XM_031517290.1	AAGAGG	AGGAAG	6	2	3061	3072	12
865	XM_031517290.1	AT	AT	2	9	3213	3230	18
866	XM_031517290.1	AACAAG	TGTTCT	6	2	3928	3939	12
867	XM_031517301.1	A	A	1	13	2	14	13
868	XM_031517301.1	AG	AG	2	8	20	35	16
869	XM_031517301.1	AACCAG	TTCTGG	6	2	355	366	12
870	XM_031517301.1	AGCTCG	GAGCTC	6	2	605	616	12
871	XM_031517301.1	AGC	GCA	3	4	621	632	12
872	XM_031517301.1	AATCTG	TTCAGA	6	2	770	781	12
873	XM_031517301.1	AAGCTG	CTTCAG	6	2	808	819	12
874	XM_031517301.1	AAGGAC	CTTGTC	6	2	3038	3049	12
875	XM_031517324.1	AGAGGG	TCCCTC	6	3	17	34	18
876	XM_031517324.1	A	T	1	14	227	240	14
877	XM_031517325.1	AGAGGG	TCCCTC	6	3	19	36	18
878	XM_031517325.1	A	T	1	14	229	242	14
879	XM_031517332.1	AAG	AGA	3	7	182	202	21
880	XM_031517332.1	AGG	GGA	3	4	209	220	12
881	XM_031517332.1	AAGATG	TGAAGA	6	2	1695	1706	12
882	XM_031517335.1	AAG	AGA	3	7	178	198	21
883	XM_031517335.1	AGG	GGA	3	4	205	216	12
884	XM_031517335.1	AAGATG	TGAAGA	6	2	1691	1702	12
885	XM_031517346.1	AG	AG	2	15	10	39	30
886	XM_031517346.1	ACGGAG	TGCCTC	6	4	94	117	24
887	XM_031517346.1	AGCCGG	GGCCTC	6	2	118	129	12
888	XM_031517346.1	AG	TC	2	6	223	234	12
889	XM_031517346.1	AAAGAC	TTTCTG	6	2	235	246	12
890	XM_031517346.1	ATCCAC	CCACAT	6	2	1186	1197	12
891	XM_031517353.1	AG	AG	2	8	4	19	16
892	XM_031517353.1	A	A	1	18	20	37	18
893	XM_031517353.1	AG	AG	2	13	188	213	26
894	XM_031517353.1	ACC	CCA	3	4	1410	1421	12
895	XM_031517353.1	AAATTC	TTTGAA	6	2	1723	1734	12
896	XM_031517354.1	AGCCGG	GCTCCG	6	2	28	39	12
897	XM_031517354.1	AGG	GAG	3	5	222	236	15
898	XM_031517354.1	AAGAGG	GAGGAA	6	2	915	926	12
899	XM_031517370.1	ACTCG	TGAGC	5	3	45	59	15
900	XM_031517370.1	A	A	1	13	421	433	13
901	XM_031517370.1	ACCCAG	TCTGGG	6	2	481	492	12
902	XM_031517370.1	ATCAGC	GCTGAT	6	2	1066	1077	12
903	XM_031517370.1	AATATG	TGAATA	6	2	1628	1639	12
904	XM_031517370.1	AAG	AAG	3	4	1939	1950	12
905	XM_031517370.1	AAG	AAG	3	7	2104	2124	21
906	XM_031517370.1	ATCACC	GATGGT	6	2	2434	2445	12
907	XM_031517371.1	ACTCG	TGAGC	5	3	43	57	15
908	XM_031517371.1	A	A	1	13	419	431	13
909	XM_031517371.1	ACCCAG	TCTGGG	6	2	479	490	12
910	XM_031517371.1	ATCAGC	GCTGAT	6	2	1064	1075	12
911	XM_031517371.1	AATATG	TGAATA	6	2	1578	1589	12
912	XM_031517371.1	AAG	AAG	3	4	1889	1900	12
913	XM_031517371.1	AAG	AAG	3	7	2054	2074	21
914	XM_031517371.1	ATCACC	GATGGT	6	2	2384	2395	12
915	XM_031517372.1	AG	TC	2	6	17	28	12
916	XM_031517372.1	AG	CT	2	12	96	119	24
917	XM_031517372.1	AATG	CATT	4	4	170	185	16
918	XM_031517372.1	AAG	AAG	3	10	312	341	30
919	XM_031517372.1	AAAGTG	TGAAAG	6	2	2246	2257	12
920	XM_031517373.1	ACTCG	TGAGC	5	3	45	59	15
921	XM_031517373.1	A	A	1	13	421	433	13
922	XM_031517373.1	ACCCAG	TCTGGG	6	2	481	492	12
923	XM_031517373.1	ATCAGC	GCTGAT	6	2	1066	1077	12
924	XM_031517373.1	AATATG	TGAATA	6	2	1514	1525	12
925	XM_031517373.1	AAG	AAG	3	4	1825	1836	12
926	XM_031517373.1	AAG	AAG	3	7	1990	2010	21
927	XM_031517373.1	ATCACC	GATGGT	6	2	2320	2331	12
928	XM_031517374.1	ACTCG	TGAGC	5	3	44	58	15
929	XM_031517374.1	A	A	1	13	420	432	13
930	XM_031517374.1	ACCCAG	TCTGGG	6	2	480	491	12
931	XM_031517374.1	ATCAGC	GCTGAT	6	2	1065	1076	12
932	XM_031517374.1	AATATG	TGAATA	6	2	1465	1476	12
933	XM_031517374.1	AAG	AAG	3	4	1776	1787	12
934	XM_031517374.1	AAG	AAG	3	7	1941	1961	21
935	XM_031517374.1	ATCACC	GATGGT	6	2	2271	2282	12
936	XM_031517378.1	AAAT	AAAT	4	5	29	48	20
937	XM_031517378.1	AGGC	AGGC	4	4	136	151	16
938	XM_031517378.1	AAGGGG	TCCCCT	6	2	299	310	12
939	XM_031517378.1	AGAGGG	CCTCTC	6	2	542	553	12
940	XM_031517378.1	CCCCCG	GGGGCG	6	2	994	1005	12
941	XM_031517378.1	ACAGAG	TCTGTC	6	2	1304	1315	12
942	XM_031517378.1	AT	TA	2	7	1454	1467	14
943	XM_031517388.1	AG	CT	2	8	79	94	16
944	XM_031517388.1	AAG	TCT	3	9	202	228	27
945	XM_031517388.1	ATATCG	CGATAT	6	2	5413	5424	12
946	XM_031517389.1	AG	CT	2	8	17	32	16
947	XM_031517389.1	ACGGAG	GGAGAC	6	2	62	73	12
948	XM_031517389.1	ACC	TGG	3	4	432	443	12
949	XM_031517389.1	AAG	GAA	3	5	502	516	15
950	XM_031517389.1	AAGCTG	AGCTTC	6	2	2199	2210	12
951	XM_031517389.1	AAACTG	TCAGTT	6	2	3488	3499	12
952	XM_031517391.1	AG	CT	2	8	17	32	16
953	XM_031517391.1	ACGGAG	GGAGAC	6	2	62	73	12
954	XM_031517391.1	ACC	TGG	3	4	432	443	12
955	XM_031517391.1	AAG	GAA	3	5	502	516	15
956	XM_031517391.1	AAGCTG	AGCTTC	6	2	2199	2210	12
957	XM_031517391.1	AAACTG	TCAGTT	6	2	3454	3465	12
958	XM_031517395.1	AGAGGG	TCTCCC	6	4	113	136	24
959	XM_031517395.1	AAGTGG	AGTGGA	6	2	229	240	12
960	XM_031517395.1	AAG	AAG	3	4	818	829	12
961	XM_031517395.1	AT	TA	2	8	2696	2711	16
962	XM_031517408.1	AT	AT	2	11	5	26	22
963	XM_031517408.1	AT	AT	2	6	66	77	12
964	XM_031517408.1	ATAC	CATA	4	4	237	252	16
965	XM_031517408.1	AT	AT	2	10	254	273	20
966	XM_031517408.1	AAG	GAA	3	4	1476	1487	12
967	XM_031517420.1	ATC	TCA	3	6	97	114	18
968	XM_031517420.1	AAG	TCT	3	8	115	138	24
969	XM_031517420.1	AACTTG	TTGAAC	6	2	181	192	12
970	XM_031517424.1	ACAGGG	CTGTCC	6	2	2	13	12
971	XM_031517424.1	AG	AG	2	12	50	73	24
972	XM_031517424.1	A	A	1	13	140	152	13
973	XM_031517424.1	AG	GA	2	11	196	217	22
974	XM_031517424.1	AG	AG	2	10	462	481	20
975	XM_031517427.1	AG	AG	2	16	22	53	32
976	XM_031517432.1	AG	AG	2	19	51	88	38
977	XM_031517432.1	CCG	GCG	3	4	250	261	12
978	XM_031517434.1	AAG	GAA	3	4	44	55	12
979	XM_031517434.1	AATACT	ATGATT	6	2	283	294	12
980	XM_031517434.1	ATCCCC	CCCATC	6	2	774	785	12
981	XM_031517446.1	AAG	GAA	3	7	87	107	21
982	XM_031517446.1	AGC	CAG	3	8	167	190	24
983	XM_031517446.1	AAGGC	GCAAG	5	3	402	416	15
984	XM_031517450.1	AG	GA	2	8	47	62	16
985	XM_031517450.1	AG	AG	2	6	76	87	12
986	XM_031517450.1	AAACCG	GGTTTC	6	2	171	182	12
987	XM_031517450.1	AACTCC	GTTGAG	6	2	966	977	12
988	XM_031517473.1	AG	AG	2	15	25	54	30
989	XM_031517473.1	A	T	1	12	1191	1202	12
990	XM_031517473.1	AAG	AGA	3	4	1395	1406	12
991	XM_031517473.1	AAT	ATT	3	7	1503	1523	21
992	XM_031517473.1	ATC	ATC	3	5	1524	1538	15
993	XM_031517475.1	AG	AG	2	6	87	98	12
994	XM_031517475.1	AATT	ATTA	4	5	109	128	20
995	XM_031517475.1	AAGACG	TCTGCT	6	2	247	258	12
996	XM_031517475.1	AAG	AGA	3	5	327	341	15
997	XM_031517475.1	ATCTCC	CTCCAT	6	2	519	530	12
998	XM_031517475.1	AAGACG	CTTCGT	6	10	531	590	60
999	XM_031517475.1	AT	AT	2	7	835	848	14
1000	XM_031517475.1	AAGCCC	CAAGCC	6	2	1541	1552	12
1001	XM_031517477.1	AG	AG	2	6	92	103	12
1002	XM_031517477.1	AATT	ATTA	4	5	114	133	20
1003	XM_031517477.1	AAGACG	TCTGCT	6	2	252	263	12
1004	XM_031517477.1	AAG	AGA	3	5	332	346	15
1005	XM_031517477.1	ATCTCC	CTCCAT	6	2	524	535	12
1006	XM_031517477.1	AAGACG	CTTCGT	6	10	536	595	60
1007	XM_031517477.1	AAGCCC	CAAGCC	6	2	1441	1452	12
1008	XM_031517478.1	AG	AG	2	6	90	101	12
1009	XM_031517478.1	AATT	ATTA	4	5	112	131	20
1010	XM_031517478.1	AAGACG	TCTGCT	6	2	250	261	12
1011	XM_031517478.1	AAG	AGA	3	5	330	344	15
1012	XM_031517478.1	AT	AT	2	7	548	561	14
1013	XM_031517478.1	AAGCCC	CAAGCC	6	2	1254	1265	12
1014	XM_031517479.1	AG	AG	2	6	92	103	12
1015	XM_031517479.1	AATT	ATTA	4	5	114	133	20
1016	XM_031517479.1	AAGACG	TCTGCT	6	2	252	263	12
1017	XM_031517479.1	AAG	AGA	3	5	332	346	15
1018	XM_031517479.1	AAGCCC	CAAGCC	6	2	1151	1162	12
1019	XM_031517485.1	AG	GA	2	12	93	116	24
1020	XM_031517485.1	ATATAG	TATAGA	6	2	155	166	12
1021	XM_031517485.1	AAGG	CCTT	4	5	183	202	20
1022	XM_031517485.1	AAAGCT	CGATTT	6	2	323	334	12
1023	XM_031517486.1	AG	GA	2	12	85	108	24
1024	XM_031517486.1	ATATAG	TATAGA	6	2	147	158	12
1025	XM_031517486.1	AAGG	CCTT	4	5	175	194	20
1026	XM_031517487.1	AG	AG	2	10	61	80	20
1027	XM_031517487.1	AATCTG	TTCAGA	6	2	158	169	12
1028	XM_031517487.1	ACTGCG	GACGCT	6	2	297	308	12
1029	XM_031517491.1	AATCAG	AGAATC	6	2	1827	1838	12
1030	XM_031517492.1	AATCAG	AGAATC	6	2	1604	1615	12
1031	XM_031517493.1	AATCAG	AGAATC	6	2	1527	1538	12
1032	XM_031517495.1	AAG	AAG	3	4	11	22	12
1033	XM_031517495.1	AACAG	CAGAA	5	3	49	63	15
1034	XM_031517500.1	AAG	AAG	3	4	11	22	12
1035	XM_031517500.1	AACAG	CAGAA	5	3	49	63	15
1036	XM_031517509.1	AGAGC	TGCTC	5	3	11	25	15
1037	XM_031517509.1	AAG	AGA	3	4	110	121	12
1038	XM_031517511.1	AG	GA	2	6	31	42	12
1039	XM_031517511.1	AACCAG	TCTTGG	6	2	516	527	12
1040	XM_031517511.1	AT	TA	2	6	1044	1055	12
1041	XM_031517517.1	AAG	GAA	3	4	319	330	12
1042	XM_031517533.1	AG	TC	2	14	2	29	28
1043	XM_031517533.1	AAG	TTC	3	4	56	67	12
1044	XM_031517533.1	AAG	GAA	3	4	188	199	12
1045	XM_031517533.1	AGCCCG	TCGGGC	6	2	706	717	12
1046	XM_031517533.1	AAGAGG	GAAGAG	6	2	837	848	12
1047	XM_031517534.1	AG	AG	2	22	84	127	44
1048	XM_031517534.1	AAGCGG	GAAGCG	6	2	180	191	12
1049	XM_031517534.1	AAG	TTC	3	12	3030	3065	36
1050	XM_031517534.1	AACTGG	CAAGGT	6	2	3093	3104	12
1051	XM_031517534.1	AATTCC	GGAATT	6	2	3579	3590	12
1052	XM_031517534.1	AGG	GAG	3	4	4314	4325	12
1053	XM_031517534.1	ACGAGG	CAGGAG	6	2	4326	4337	12
1054	XM_031517534.1	AGG	GAG	3	4	4381	4392	12
1055	XM_031517534.1	AAG	TTC	3	6	4410	4427	18
1056	XM_031517541.1	AG	AG	2	22	84	127	44
1057	XM_031517541.1	AAGCGG	GAAGCG	6	2	180	191	12
1058	XM_031517541.1	AAG	TTC	3	12	3030	3065	36
1059	XM_031517541.1	AACTGG	CAAGGT	6	2	3093	3104	12
1060	XM_031517541.1	AATTCC	GGAATT	6	2	3579	3590	12
1061	XM_031517541.1	AGG	GAG	3	4	4314	4325	12
1062	XM_031517541.1	ACGAGG	CAGGAG	6	2	4326	4337	12
1063	XM_031517541.1	AGG	GAG	3	4	4381	4392	12
1064	XM_031517541.1	AAG	TTC	3	6	4410	4427	18
1065	XM_031517543.1	AG	AG	2	22	84	127	44
1066	XM_031517543.1	AAGCGG	GAAGCG	6	2	180	191	12
1067	XM_031517543.1	AAG	TTC	3	12	3030	3065	36
1068	XM_031517543.1	AACTGG	CAAGGT	6	2	3093	3104	12
1069	XM_031517543.1	AATTCC	GGAATT	6	2	3579	3590	12
1070	XM_031517543.1	AGG	GAG	3	4	4314	4325	12
1071	XM_031517543.1	ACGAGG	CAGGAG	6	2	4326	4337	12
1072	XM_031517543.1	AGG	GAG	3	4	4381	4392	12
1073	XM_031517543.1	AAG	TTC	3	6	4410	4427	18
1074	XM_031517544.1	AG	AG	2	22	90	133	44
1075	XM_031517544.1	AAGCGG	GAAGCG	6	2	186	197	12
1076	XM_031517544.1	AAG	TTC	3	12	3036	3071	36
1077	XM_031517544.1	AACTGG	CAAGGT	6	2	3099	3110	12
1078	XM_031517544.1	AATTCC	GGAATT	6	2	3585	3596	12
1079	XM_031517544.1	AGG	GAG	3	4	4018	4029	12
1080	XM_031517544.1	ACGAGG	CAGGAG	6	2	4030	4041	12
1081	XM_031517544.1	AGG	GAG	3	4	4085	4096	12
1082	XM_031517544.1	AAG	TTC	3	6	4114	4131	18
1083	XM_031517545.1	AG	AG	2	22	89	132	44
1084	XM_031517545.1	AAGCGG	GAAGCG	6	2	185	196	12
1085	XM_031517545.1	AAG	TTC	3	12	3035	3070	36
1086	XM_031517545.1	AACTGG	CAAGGT	6	2	3098	3109	12
1087	XM_031517545.1	AATTCC	GGAATT	6	2	3584	3595	12
1088	XM_031517547.1	AAG	AGA	3	10	51	80	30
1089	XM_031517547.1	AGGGGG	GGAGGG	6	2	224	235	12
1090	XM_031517547.1	AG	GA	2	8	237	252	16
1091	XM_031517547.1	AG	AG	2	10	260	279	20
1092	XM_031517547.1	AACAGC	TTGCTG	6	2	2042	2053	12
1093	XM_031517547.1	AAACTG	GTTTCA	6	2	2455	2466	12
1094	XM_031517548.1	AAATCC	ATTTGG	6	2	877	888	12
1095	XM_031517548.1	ACTCTC	CACTCT	6	2	1726	1737	12
1096	XM_031517553.1	AAGCAG	GAAGCA	6	2	150	161	12
1097	XM_031517553.1	AAG	GAA	3	4	180	191	12
1098	XM_031517553.1	ACG	GAC	3	4	192	203	12
1099	XM_031517557.1	AAAGAG	AAGAGA	6	2	655	666	12
1100	XM_031517557.1	AACTTC	TGAAGT	6	2	887	898	12
1101	XM_031517557.1	AAG	AAG	3	6	2293	2310	18
1102	XM_031517558.1	AAAGAG	AAGAGA	6	2	550	561	12
1103	XM_031517558.1	AACTTC	TGAAGT	6	2	782	793	12
1104	XM_031517558.1	AAG	AAG	3	6	2086	2103	18
1105	XM_031517566.1	AG	GA	2	10	204	223	20
1106	XM_031517567.1	AATATT	ATTATA	6	3	1023	1040	18
1107	XM_031517567.1	AT	TA	2	9	1041	1058	18
1108	XM_031517567.1	AAGAGG	TCTCCT	6	2	1178	1189	12
1109	XM_031517569.1	AAG	TCT	3	4	19	30	12
1110	XM_031517569.1	AAG	TTC	3	4	33	44	12
1111	XM_031517569.1	ACCGCC	CCGCCA	6	2	147	158	12
1112	XM_031517570.1	AGC	AGC	3	5	4	18	15
1113	XM_031517570.1	AAG	AAG	3	5	19	33	15
1114	XM_031517580.1	AT	TA	2	12	850	873	24
1115	XM_031517580.1	AT	AT	2	6	1036	1047	12
1116	XM_031517593.1	AG	AG	2	6	43	54	12
1117	XM_031517593.1	AGAGGG	GGAGAG	6	2	55	66	12
1118	XM_031517593.1	AG	AG	2	6	67	78	12
1119	XM_031517594.1	AG	AG	2	6	38	49	12
1120	XM_031517594.1	AGAGGG	GGAGAG	6	2	50	61	12
1121	XM_031517594.1	AG	AG	2	6	62	73	12
1122	XM_031517595.1	AAG	AGA	3	4	121	132	12
1123	XM_031517595.1	AG	CT	2	8	247	262	16
1124	XM_031517595.1	CG	GC	2	6	271	282	12
1125	XM_031517595.1	AAC	CAA	3	4	1085	1096	12
1126	XM_031517595.1	ATCGAC	CTGTAG	6	2	1170	1181	12
1127	XM_031517595.1	AT	TA	2	7	1208	1221	14
1128	XM_031517598.1	AAC	CAA	3	4	1699	1710	12
1129	XM_031517598.1	ATCGAC	CTGTAG	6	2	1784	1795	12
1130	XM_031517598.1	AT	TA	2	7	1822	1835	14
1131	XM_031517633.1	AGGGGG	CTCCCC	6	2	38	49	12
1132	XM_031517633.1	AG	AG	2	8	66	81	16
1133	XM_031517633.1	ATC	TGA	3	4	1126	1137	12
1134	XM_031517635.1	AGGGGG	CCCCTC	6	2	40	51	12
1135	XM_031517635.1	AAAG	AAAG	4	3	73	84	12
1136	XM_031517635.1	A	A	1	28	85	112	28
1137	XM_031517635.1	AAG	GAA	3	5	113	127	15
1138	XM_031517635.1	AAAAAG	TTTTTC	6	2	1174	1185	12
1139	XM_031517635.1	AAAAAG	TTTTCT	6	2	1270	1281	12
1140	XM_031517635.1	AAAAAG	CTTTTT	6	2	1288	1299	12
1141	XM_031517639.1	AAG	CTT	3	9	80	106	27
1142	XM_031517639.1	ACTCCG	CGACTC	6	2	1151	1162	12
1143	XM_031517639.1	A	A	1	18	1314	1331	18
1144	XM_031517641.1	AG	TC	2	14	94	121	28
1145	XM_031517641.1	ATC	TGA	3	4	539	550	12
1146	XM_031517641.1	AAAG	TTTC	4	3	983	994	12
1147	XM_031517645.1	AAGGCG	GAAGGC	6	2	306	317	12
1148	XM_031517645.1	AAGATG	GATGAA	6	2	588	599	12
1149	XM_031517645.1	AAGGAG	GGAGAA	6	2	1406	1417	12
1150	XM_031517645.1	AAGAGG	GAAGAG	6	2	1560	1571	12
1151	XM_031517645.1	AATGG	GGAAT	5	4	2166	2185	20
1152	XM_031517646.1	AGGG	CCTC	4	4	34	49	16
1153	XM_031517646.1	AGG	GAG	3	4	123	134	12
1154	XM_031517646.1	AT	TA	2	13	259	284	26
1155	XM_031517686.1	AG	TC	2	6	79	90	12
1156	XM_031517686.1	ACTC	CACT	4	3	194	205	12
1157	XM_031517686.1	AGC	AGC	3	5	280	294	15
1158	XM_031517686.1	AAATCT	TTAGAT	6	2	968	979	12
1159	XM_031517687.1	AAT	TAT	3	7	57	77	21
1160	XM_031517687.1	AG	AG	2	12	134	157	24
1161	XM_031517718.1	AGAGGG	CCCTCT	6	2	46	57	12
1162	XM_031517718.1	AAG	CTT	3	8	247	270	24
1163	XM_031517718.1	ATGTCC	GGACAT	6	2	479	490	12
1164	XM_031517744.1	AG	TC	2	9	22	39	18
1165	XM_031517744.1	AG	GA	2	8	157	172	16
1166	XM_031517744.1	AGC	AGC	3	4	189	200	12
1167	XM_031517744.1	AAGCAG	AGCAGA	6	2	211	222	12
1168	XM_031517744.1	AG	AG	2	17	286	319	34
1169	XM_031517744.1	ACACTG	TCAGTG	6	2	360	371	12
1170	XM_031517756.1	AGG	GGA	3	4	78	89	12
1171	XM_031517756.1	AACTGG	TGGAAC	6	2	600	611	12
1172	XM_031517756.1	AATGCC	CAATGC	6	2	1107	1118	12
1173	XM_031517756.1	AAGAGG	GGAAGA	6	2	1122	1133	12
1174	XM_031517757.1	AGG	GGA	3	4	79	90	12
1175	XM_031517757.1	AACTGG	TGGAAC	6	2	601	612	12
1176	XM_031517757.1	AATGCC	CAATGC	6	2	979	990	12
1177	XM_031517757.1	AAGAGG	GGAAGA	6	2	994	1005	12
1178	XM_031517762.1	AGAGGG	GGAGAG	6	2	2700	2711	12
1179	XM_031517762.1	AAAAAG	AAGAAA	6	2	3138	3149	12
1180	XM_031517763.1	C	C	1	18	2	19	18
1181	XM_031517763.1	AG	TC	2	6	108	119	12
1182	XM_031517763.1	AGGGGG	CCCTCC	6	2	219	230	12
1183	XM_031517763.1	AAAGAC	GTTTCT	6	2	3745	3756	12
1184	XM_031517764.1	C	C	1	17	2	18	17
1185	XM_031517764.1	AG	TC	2	6	107	118	12
1186	XM_031517764.1	AGGGGG	CCCTCC	6	2	218	229	12
1187	XM_031517764.1	AAAGAC	GTTTCT	6	2	3672	3683	12
1188	XM_031517766.1	C	C	1	18	2	19	18
1189	XM_031517766.1	AG	TC	2	6	108	119	12
1190	XM_031517766.1	AGGGGG	CCCTCC	6	2	219	230	12
1191	XM_031517766.1	AAAGAC	GTTTCT	6	2	3796	3807	12
1192	XM_031517787.1	AAAAAG	AAAAAG	6	2	31	42	12
1193	XM_031517787.1	ACCGCC	CGGTGG	6	2	131	142	12
1194	XM_031517787.1	AG	AG	2	11	336	357	22
1195	XM_031517818.1	AG	TC	2	6	59	70	12
1196	XM_031517818.1	ATCCTC	GATGAG	6	2	360	371	12
1197	XM_031517818.1	ATCGTC	GATGAC	6	2	513	524	12
1198	XM_031517849.1	AAG	GAA	3	6	180	197	18
1199	XM_031517849.1	AGGCCG	CCGAGG	6	2	202	213	12
1200	XM_031517849.1	AGCCCG	CGAGCC	6	2	224	235	12
1201	XM_031517849.1	AACCAG	ACCAAG	6	2	360	371	12
1202	XM_031517849.1	AAAACT	TTTGAT	6	2	1614	1625	12
1203	XM_031517851.1	AAATAT	TATAAA	6	2	859	870	12
1204	XM_031517851.1	AAATAT	AAATAT	6	2	873	884	12
1205	XM_031517852.1	AAAGAG	AGAGAA	6	2	182	193	12
1206	XM_031517852.1	AGAGGG	GAGAGG	6	2	197	208	12
1207	XM_031517852.1	AAAGAG	GAGAAA	6	2	855	866	12
1208	XM_031517852.1	AACTCG	TGAGCT	6	2	1044	1055	12
1209	XM_031517852.1	ACC	ACC	3	4	1572	1583	12
1210	XM_031517860.1	AAAGAG	AGAGAA	6	2	183	194	12
1211	XM_031517860.1	AGAGGG	GAGAGG	6	2	198	209	12
1212	XM_031517860.1	AAAGAG	GAGAAA	6	2	963	974	12
1213	XM_031517860.1	AACTCG	TGAGCT	6	2	1152	1163	12
1214	XM_031517860.1	ACC	ACC	3	4	1680	1691	12
1215	XM_031517864.1	AG	AG	2	6	12	23	12
1216	XM_031517864.1	AAG	AAG	3	6	140	157	18
1217	XM_031517864.1	ATATAC	CATATA	6	2	185	196	12
1218	XM_031517865.1	AT	AT	2	10	2	21	20
1219	XM_031517865.1	AG	AG	2	9	22	39	18
1220	XM_031517865.1	AAG	GAA	3	5	99	113	15
1221	XM_031517865.1	AGG	GGA	3	7	120	140	21
1222	XM_031517868.1	AAAGAG	AGAGAA	6	2	183	194	12
1223	XM_031517868.1	AGAGGG	GAGAGG	6	2	198	209	12
1224	XM_031517868.1	AAAGAG	GAGAAA	6	2	918	929	12
1225	XM_031517868.1	AACTCG	TGAGCT	6	2	1107	1118	12
1226	XM_031517868.1	ACC	ACC	3	4	1635	1646	12
1227	XM_031517881.1	AAG	AAG	3	4	944	955	12
1228	XM_031517881.1	AT	TA	2	8	1762	1777	16
1229	XM_031517881.1	AAAATT	TTTTAA	6	2	1836	1847	12
1230	XM_031517882.1	ACGGAG	GTCTCC	6	2	124	135	12
1231	XM_031517882.1	AAGGGG	TTCCCC	6	2	209	220	12
1232	XM_031517882.1	AT	AT	2	12	291	314	24
1233	XM_031517882.1	AAGGGG	TTCCCC	6	2	328	339	12
1234	XM_031517882.1	ACAGAG	TGTCTC	6	2	556	567	12
1235	XM_031517882.1	A	T	1	12	1727	1738	12
1236	XM_031517884.1	ACGGAG	GTCTCC	6	2	123	134	12
1237	XM_031517884.1	AAGGGG	TTCCCC	6	2	208	219	12
1238	XM_031517884.1	AT	AT	2	12	290	313	24
1239	XM_031517884.1	AAGGGG	TTCCCC	6	2	327	338	12
1240	XM_031517884.1	ACAGAG	TGTCTC	6	2	555	566	12
1241	XM_031517884.1	A	T	1	12	1905	1916	12
1242	XM_031517885.1	ACGGAG	GTCTCC	6	2	123	134	12
1243	XM_031517885.1	AAGGGG	TTCCCC	6	2	208	219	12
1244	XM_031517885.1	AT	AT	2	12	290	313	24
1245	XM_031517885.1	AAGGGG	TTCCCC	6	2	327	338	12
1246	XM_031517885.1	ACAGAG	TGTCTC	6	2	555	566	12
1247	XM_031517885.1	A	T	1	12	1829	1840	12
1248	XM_031517886.1	ACGGAG	GTCTCC	6	2	123	134	12
1249	XM_031517886.1	AAGGGG	TTCCCC	6	2	208	219	12
1250	XM_031517886.1	AT	AT	2	12	290	313	24
1251	XM_031517886.1	AAGGGG	TTCCCC	6	2	327	338	12
1252	XM_031517886.1	ACAGAG	TGTCTC	6	2	555	566	12
1253	XM_031517886.1	A	T	1	12	1764	1775	12
1254	XM_031517887.1	ACGGAG	GTCTCC	6	2	123	134	12
1255	XM_031517887.1	AAGGGG	TTCCCC	6	2	208	219	12
1256	XM_031517887.1	AT	AT	2	12	290	313	24
1257	XM_031517887.1	AAGGGG	TTCCCC	6	2	327	338	12
1258	XM_031517887.1	ACAGAG	TGTCTC	6	2	555	566	12
1259	XM_031517887.1	A	T	1	12	1791	1802	12
1260	XM_031517902.1	ACTC	ACTC	4	3	2	13	12
1261	XM_031517902.1	AGG	CCT	3	4	231	242	12
1262	XM_031517903.1	ACTC	ACTC	4	3	2	13	12
1263	XM_031517903.1	AGG	CCT	3	4	231	242	12
1264	XM_031517907.1	AAAATT	TTTAAT	6	2	53	64	12
1265	XM_031517907.1	AAAAAT	AATAAA	6	2	75	86	12
1266	XM_031517907.1	AG	AG	2	20	157	196	40
1267	XM_031517907.1	AGGCGG	GGAGGC	6	2	329	340	12
1268	XM_031517907.1	AAG	CTT	3	4	1955	1966	12
1269	XM_031517907.1	AATG	ATGA	4	3	2295	2306	12
1270	XM_031517909.1	AAAATT	TTTAAT	6	2	55	66	12
1271	XM_031517909.1	AAAAAT	AATAAA	6	2	77	88	12
1272	XM_031517909.1	AG	AG	2	20	159	198	40
1273	XM_031517909.1	AGGCGG	GGAGGC	6	2	331	342	12
1274	XM_031517909.1	AAG	CTT	3	4	1909	1920	12
1275	XM_031517909.1	AATG	ATGA	4	3	2249	2260	12
1276	XM_031517915.1	AG	GA	2	10	4	23	20
1277	XM_031517915.1	AACAAG	TTCTTG	6	2	107	118	12
1278	XM_031517915.1	ACCCCG	CAGCCC	6	2	1437	1448	12
1279	XM_031517915.1	ACTGGG	GTCCCA	6	2	1842	1853	12
1280	XM_031517925.1	AAGACG	TCGTCT	6	2	7	18	12
1281	XM_031517925.1	AAATAT	ATATAA	6	2	43	54	12
1282	XM_031517925.1	AAGACG	CGTCTT	6	2	91	102	12
1283	XM_031517925.1	AG	GA	2	8	169	184	16
1284	XM_031517925.1	AG	TC	2	7	1770	1783	14
1285	XM_031517938.1	AAAGAG	TTCTCT	6	2	166	177	12
1286	XM_031517938.1	ACG	GCT	3	4	278	289	12
1287	XM_031517938.1	ACAGAG	GAGACA	6	2	558	569	12
1288	XM_031517938.1	ATATAC	TGTATA	6	2	606	617	12
1289	XM_031517938.1	AG	TC	2	12	730	753	24
1290	XM_031517938.1	AGG	GAG	3	4	1160	1171	12
1291	XM_031517939.1	AAAGAG	TTCTCT	6	2	166	177	12
1292	XM_031517939.1	ACG	GCT	3	4	278	289	12
1293	XM_031517939.1	ACAGAG	GAGACA	6	2	558	569	12
1294	XM_031517939.1	ATATAC	TGTATA	6	2	606	617	12
1295	XM_031517939.1	AG	TC	2	12	730	753	24
1296	XM_031517939.1	AGG	GAG	3	4	1118	1129	12
1297	XM_031517940.1	AAAGAG	TTCTCT	6	2	166	177	12
1298	XM_031517940.1	ACG	GCT	3	4	278	289	12
1299	XM_031517940.1	ACAGAG	GAGACA	6	2	558	569	12
1300	XM_031517940.1	ATATAC	TGTATA	6	2	606	617	12
1301	XM_031517940.1	AG	TC	2	12	730	753	24
1302	XM_031517940.1	AGG	GAG	3	4	1066	1077	12
1303	XM_031517942.1	AAGAGG	CCTCTT	6	2	53	64	12
1304	XM_031517942.1	ATCTC	TGAGA	5	3	3185	3199	15
1305	XM_031517942.1	AAAAAG	TTTTTC	6	4	3445	3468	24
1306	XM_031517942.1	AT	TA	2	11	3555	3576	22
1307	XM_031517943.1	AAGAGG	CCTCTT	6	2	49	60	12
1308	XM_031517943.1	AACATC	TTGATG	6	2	2239	2250	12
1309	XM_031517943.1	AAAAAG	AAGAAA	6	2	2745	2756	12
1310	XM_031517943.1	AAGG	AAGG	4	3	2766	2777	12
1311	XM_031517952.1	AAGAGG	TCCTTC	6	2	44	55	12
1312	XM_031517952.1	AAG	TCT	3	5	78	92	15
1313	XM_031517953.1	AAAG	TTCT	4	3	45	56	12
1314	XM_031517953.1	AAGATG	ATGAAG	6	2	1809	1820	12
1315	XM_031517953.1	ACTGGC	TGACCG	6	2	2188	2199	12
1316	XM_031517953.1	A	T	1	17	2304	2320	17
1317	XM_031517954.1	AAAG	TTCT	4	3	49	60	12
1318	XM_031517954.1	AAGATG	ATGAAG	6	2	1771	1782	12
1319	XM_031517954.1	ACTGGC	TGACCG	6	2	2150	2161	12
1320	XM_031517954.1	A	T	1	17	2266	2282	17
1321	XM_031517974.1	ACTGCC	GTGGCA	6	2	157	168	12
1322	XM_031517974.1	ACGGAG	AGAGGC	6	2	782	793	12
1323	XM_031517974.1	AGAGGG	GGAGAG	6	2	994	1005	12
1324	XM_031517974.1	AGAGGG	GAGAGG	6	3	1013	1030	18
1325	XM_031517974.1	AAAAGG	CCTTTT	6	2	1795	1806	12
1326	XM_031517975.1	AT	AT	2	7	1677	1690	14
1327	XM_031517977.1	AAGAGG	TCCTTC	6	2	44	55	12
1328	XM_031517977.1	AAG	TCT	3	5	78	92	15
1329	XM_031517985.1	AG	GA	2	7	62	75	14
1330	XM_031517985.1	AACCCG	AACCCG	6	2	2417	2428	12
1331	XM_031517985.1	AAAAAG	GAAAAA	6	2	2485	2496	12
1332	XM_031517985.1	ATACAC	ACATAC	6	2	2509	2520	12
1333	XM_031517986.1	AG	AG	2	17	66	99	34
1334	XM_031517986.1	AAGAGG	AAGAGG	6	2	965	976	12
1335	XM_031517986.1	AGCGCG	CTCGCG	6	2	1284	1295	12
1336	XM_031517988.1	AGAGGG	CCTCTC	6	2	139	150	12
1337	XM_031517988.1	AG	TC	2	8	151	166	16
1338	XM_031517988.1	ACGGG	CTGCC	5	3	251	265	15
1339	XM_031517988.1	AAG	GAA	3	5	605	619	15
1340	XM_031517988.1	ATCTCG	ATCGAG	6	2	1104	1115	12
1341	XM_031517997.1	AAG	CTT	3	6	1509	1526	18
1342	XM_031517999.1	AAG	AGA	3	5	161	175	15
1343	XM_031518003.1	AG	GA	2	6	55	66	12
1344	XM_031518003.1	AG	AG	2	7	80	93	14
1345	XM_031518003.1	AGG	GAG	3	4	103	114	12
1346	XM_031518003.1	AAAAAT	ATTTTT	6	2	2429	2440	12
1347	XM_031518016.1	AAG	AGA	3	7	139	159	21
1348	XM_031518016.1	AACTGG	CAGTTC	6	2	590	601	12
1349	XM_031518021.1	AAAACC	ACCAAA	6	2	239	250	12
1350	XM_031518021.1	ACTGGG	AGTCCC	6	2	422	433	12
1351	XM_031518021.1	AT	AT	2	13	1916	1941	26
1352	XM_031518021.1	AAGGAC	TCCTGT	6	2	1946	1957	12
1353	XM_031518025.1	AAGAGG	CCTCTT	6	2	289	300	12
1354	XM_031518025.1	ACG	TCG	3	4	422	433	12
1355	XM_031518025.1	AACATG	TCATGT	6	2	805	816	12
1356	XM_031518025.1	ACGGGC	CACGGG	6	2	1547	1558	12
1357	XM_031518027.1	AG	AG	2	9	91	108	18
1358	XM_031518028.1	AAG	GAA	3	11	13	45	33
1359	XM_031518028.1	AG	AG	2	6	57	68	12
1360	XM_031518028.1	AACCCT	AACCCT	6	2	135	146	12
1361	XM_031518028.1	AGAGGG	CTCTCC	6	2	159	170	12
1362	XM_031518028.1	AAGATG	AGATGA	6	2	884	895	12
1363	XM_031518088.1	AGC	AGC	3	7	92	112	21
1364	XM_031518093.1	AATTAG	TTAATC	6	2	124	135	12
1365	XM_031518093.1	AAAACC	TTGGTT	6	2	143	154	12
1366	XM_031518099.1	AAG	GAA	3	4	65	76	12
1367	XM_031518099.1	AG	CT	2	11	142	163	22
1368	XM_031518099.1	ACGAGG	CGTCCT	6	2	566	577	12
1369	XM_031518114.1	ACTCGG	CTGAGC	6	2	154	165	12
1370	XM_031518114.1	AAG	TCT	3	5	243	257	15
1371	XM_031518114.1	AAG	TTC	3	4	269	280	12
1372	XM_031518130.1	ACTCC	GAGGT	5	4	230	249	20
1373	XM_031518130.1	AG	GA	2	16	410	441	32
1374	XM_031518240.1	AG	AG	2	7	91	104	14
1375	XM_031518240.1	AATGTG	ATTCAC	6	2	153	164	12
1376	XM_031518240.1	AAATTG	ATTTCA	6	2	219	230	12
1377	XM_031518240.1	ATAGAG	AGAGAT	6	2	1802	1813	12
1378	XM_031518240.1	AAGCAG	GAAGCA	6	2	1861	1872	12
1379	XM_031518256.1	ATCTCC	GAGATG	6	2	138	149	12
1380	XM_031518311.1	AAAATC	AAAATC	6	2	30	41	12
1381	XM_031518311.1	AG	GA	2	6	593	604	12
1382	XM_031518311.1	AATGCG	ATGCGA	6	2	1224	1235	12
1383	XM_031518311.1	ATAG	GATA	4	3	1294	1305	12
1384	XM_031518311.1	AATCTC	GAGATT	6	2	1355	1366	12
1385	XM_031518311.1	ACTCCC	TGGGAG	6	2	1550	1561	12
1386	XM_031518311.1	AAG	TTC	3	6	1597	1614	18
1387	XM_031518311.1	AG	TC	2	6	1799	1810	12
1388	XM_031518311.1	ATCGGC	ATGCCG	6	2	2051	2062	12
1389	XM_031518322.1	AACTGG	TCAAGG	6	2	1012	1023	12
1390	XM_031518322.1	AATCTC	TCTCAA	6	2	1290	1301	12
1391	XM_031518322.1	A	A	1	12	2090	2101	12
1392	XM_031518322.1	AACTTC	CAACTT	6	3	3661	3678	18
1393	XM_031518327.1	AT	AT	2	14	25	52	28
1394	XM_031518327.1	AGGGGG	GGGAGG	6	2	314	325	12
1395	XM_031518339.1	AAACGG	CGGAAA	6	2	275	286	12
1396	XM_031518358.1	AAG	AGA	3	7	51	71	21
1397	XM_031518358.1	ACTCCC	AGTGGG	6	2	120	131	12
1398	XM_031518396.1	AAG	CTT	3	5	124	138	15
1399	XM_031518405.1	AG	GA	2	7	218	231	14
1400	XM_031518405.1	AACAAG	GTTCTT	6	2	602	613	12
1401	XM_031518405.1	AAAAAG	TCTTTT	6	2	1800	1811	12
1402	XM_031518405.1	ATCCCC	TGGGGA	6	2	1813	1824	12
1403	XM_031518437.1	AT	TA	2	11	455	476	22
1404	XM_031518441.1	AAG	AAG	3	7	291	311	21
1405	XM_031518441.1	AAG	GAA	3	4	413	424	12
1406	XM_031518441.1	AAGACG	CGAAGA	6	2	500	511	12
1407	XM_031518442.1	AAG	AAG	3	7	290	310	21
1408	XM_031518442.1	AAG	GAA	3	4	412	423	12
1409	XM_031518442.1	AAGACG	CGAAGA	6	2	499	510	12
1410	XM_031518450.1	AG	TC	2	7	2	15	14
1411	XM_031518450.1	ATCTAG	AGATCT	6	2	53	64	12
1412	XM_031518450.1	ATCG	CTAG	4	3	73	84	12
1413	XM_031518450.1	ACAG	TCTG	4	4	93	108	16
1414	XM_031518450.1	ACAG	TGTC	4	3	111	122	12
1415	XM_031518450.1	AATC	ATTG	4	3	135	146	12
1416	XM_031518450.1	AAACCC	GTTTGG	6	2	634	645	12
1417	XM_031518450.1	AAG	AGA	3	5	2846	2860	15
1418	XM_031518450.1	AGC	AGC	3	5	2861	2875	15
1419	XM_031518450.1	AACCAG	ACCAGA	6	2	2888	2899	12
1420	XM_031518450.1	ACTCTG	GTCAGA	6	2	4640	4651	12
1421	XM_031518453.1	AG	TC	2	7	2	15	14
1422	XM_031518453.1	ATCTAG	AGATCT	6	2	53	64	12
1423	XM_031518453.1	ATCG	CTAG	4	3	73	84	12
1424	XM_031518453.1	ACAG	TCTG	4	4	93	108	16
1425	XM_031518453.1	ACAG	TGTC	4	3	111	122	12
1426	XM_031518453.1	AATC	ATTG	4	3	135	146	12
1427	XM_031518453.1	AAACCC	GTTTGG	6	2	634	645	12
1428	XM_031518453.1	AAG	AGA	3	5	2846	2860	15
1429	XM_031518453.1	AGC	AGC	3	5	2861	2875	15
1430	XM_031518453.1	AACCAG	ACCAGA	6	2	2888	2899	12
1431	XM_031518453.1	ACTCTG	GTCAGA	6	2	4610	4621	12
1432	XM_031518458.1	AG	TC	2	8	3	18	16
1433	XM_031518458.1	ATCTAG	AGATCT	6	2	56	67	12
1434	XM_031518458.1	ATCG	CTAG	4	3	76	87	12
1435	XM_031518458.1	ACAG	TCTG	4	4	96	111	16
1436	XM_031518458.1	ACAG	TGTC	4	3	114	125	12
1437	XM_031518458.1	AATC	ATTG	4	3	138	149	12
1438	XM_031518458.1	AAACCC	GTTTGG	6	2	637	648	12
1439	XM_031518458.1	AAG	AGA	3	5	2849	2863	15
1440	XM_031518458.1	AGC	AGC	3	5	2864	2878	15
1441	XM_031518458.1	AACCAG	ACCAGA	6	2	2891	2902	12
1442	XM_031518458.1	ACTCTG	GTCAGA	6	2	4471	4482	12
1443	XM_031518460.1	AG	TC	2	7	2	15	14
1444	XM_031518460.1	ATCTAG	AGATCT	6	2	53	64	12
1445	XM_031518460.1	ATCG	CTAG	4	3	73	84	12
1446	XM_031518460.1	ACAG	TCTG	4	4	93	108	16
1447	XM_031518460.1	ACAG	TGTC	4	3	111	122	12
1448	XM_031518460.1	AATC	ATTG	4	3	135	146	12
1449	XM_031518460.1	AAACCC	GTTTGG	6	2	634	645	12
1450	XM_031518460.1	AAG	AGA	3	5	2846	2860	15
1451	XM_031518460.1	AGC	AGC	3	5	2861	2875	15
1452	XM_031518460.1	AACCAG	ACCAGA	6	2	2888	2899	12
1453	XM_031518460.1	ACTCTG	GTCAGA	6	2	4560	4571	12
1454	XM_031518461.1	AAG	CTT	3	7	313	333	21
1455	XM_031518461.1	AAG	CTT	3	4	348	359	12
1456	XM_031518461.1	AAAAAC	TTTTGT	6	2	2938	2949	12
1457	XM_031518462.1	AG	AG	2	12	55	78	24
1458	XM_031518462.1	ACAGAG	AGACAG	6	2	81	92	12
1459	XM_031518464.1	AATT	ATTA	4	6	166	189	24
1460	XM_031518464.1	AACGGC	CGGCAA	6	2	1061	1072	12
1461	XM_031518466.1	AACGGC	CGGCAA	6	2	784	795	12
1462	XM_031518488.1	AATCAC	GTGTTA	6	2	627	638	12
1463	XM_031518488.1	AG	AG	2	10	1314	1333	20
1464	XM_031518488.1	AT	AT	2	9	1355	1372	18
1465	XM_031518511.1	AG	CT	2	8	36	51	16
1466	XM_031518511.1	AAG	GAA	3	5	70	84	15
1467	XM_031518511.1	ATCTCC	CTCCAT	6	2	91	102	12
1468	XM_031518511.1	AATG	ATTC	4	5	232	251	20
1469	XM_031518511.1	AATC	AATC	4	3	252	263	12
1470	XM_031518511.1	AAAAAC	TTTGTT	6	2	325	336	12
1471	XM_031518511.1	CCG	CCG	3	4	528	539	12
1472	XM_031518511.1	ACG	CGT	3	4	562	573	12
1473	XM_031518511.1	AGC	AGC	3	6	829	846	18
1474	XM_031518511.1	AACAGT	TGTTAC	6	2	2611	2622	12
1475	XM_031518511.1	ACAGTG	TGACAG	6	2	3048	3059	12
1476	XM_031518531.1	AGCTCC	GCTCCA	6	2	77	88	12
1477	XM_031518531.1	AAG	GAA	3	7	303	323	21
1478	XM_031518531.1	AATGGC	CATTGC	6	2	731	742	12
1479	XM_031518531.1	AGCTCC	TGGAGC	6	2	1288	1299	12
1480	XM_031518535.1	AAGGGG	CCCCTT	6	2	71	82	12
1481	XM_031518535.1	AGCGG	CCTCG	5	3	87	101	15
1482	XM_031518535.1	AAGAGG	CTTCCT	6	2	129	140	12
1483	XM_031518535.1	AAG	AAG	3	6	1083	1100	18
1484	XM_031518535.1	AAAAAG	AAAAAG	6	2	1804	1815	12
1485	XM_031518542.1	C	G	1	13	1263	1275	13
1486	XM_031518542.1	AAG	TTC	3	5	1834	1848	15
1487	XM_031518542.1	AACTGG	CAAGGT	6	2	1876	1887	12
1488	XM_031518542.1	ACGTCG	CTGCAG	6	2	2330	2341	12
1489	XM_031518542.1	ATCTAC	ATGTAG	6	2	2847	2858	12
1490	XM_031518542.1	AAGGAC	TGTTCC	6	2	5016	5027	12
1491	XM_031518542.1	ATAC	ATAC	4	5	5510	5529	20
1492	XM_031518542.1	AT	AT	2	12	5530	5553	24
1493	XM_031518547.1	C	G	1	13	1263	1275	13
1494	XM_031518547.1	AAG	TTC	3	5	1834	1848	15
1495	XM_031518547.1	AACTGG	CAAGGT	6	2	1876	1887	12
1496	XM_031518547.1	ACGTCG	CTGCAG	6	2	2330	2341	12
1497	XM_031518547.1	ATCTAC	ATGTAG	6	2	2847	2858	12
1498	XM_031518547.1	AAGGAC	TGTTCC	6	2	4977	4988	12
1499	XM_031518547.1	ATAC	ATAC	4	5	5471	5490	20
1500	XM_031518547.1	AT	AT	2	12	5491	5514	24
1501	XM_031518555.1	C	G	1	13	1264	1276	13
1502	XM_031518555.1	AAG	TTC	3	5	1835	1849	15
1503	XM_031518555.1	AACTGG	CAAGGT	6	2	1877	1888	12
1504	XM_031518555.1	ACGTCG	CTGCAG	6	2	2331	2342	12
1505	XM_031518555.1	ATCTAC	ATGTAG	6	2	2848	2859	12
1506	XM_031518555.1	AAGGAC	TGTTCC	6	2	4901	4912	12
1507	XM_031518555.1	ATAC	ATAC	4	5	5395	5414	20
1508	XM_031518555.1	AT	AT	2	12	5415	5438	24
1509	XM_031518558.1	C	G	1	13	1262	1274	13
1510	XM_031518558.1	AAG	TTC	3	5	1833	1847	15
1511	XM_031518558.1	AACTGG	CAAGGT	6	2	1875	1886	12
1512	XM_031518558.1	ACGTCG	CTGCAG	6	2	2329	2340	12
1513	XM_031518558.1	ATCTAC	ATGTAG	6	2	2846	2857	12
1514	XM_031518558.1	AAGGAC	TGTTCC	6	2	4757	4768	12
1515	XM_031518558.1	ATAC	ATAC	4	5	5251	5270	20
1516	XM_031518558.1	AT	AT	2	12	5271	5294	24
1517	XM_031518565.1	C	G	1	13	1263	1275	13
1518	XM_031518565.1	AAG	TTC	3	5	1834	1848	15
1519	XM_031518565.1	AACTGG	CAAGGT	6	2	1876	1887	12
1520	XM_031518565.1	ACGTCG	CTGCAG	6	2	2330	2341	12
1521	XM_031518565.1	ATCTAC	ATGTAG	6	2	2847	2858	12
1522	XM_031518565.1	AAGGAC	TGTTCC	6	2	4954	4965	12
1523	XM_031518565.1	ATAC	ATAC	4	5	5448	5467	20
1524	XM_031518565.1	AT	AT	2	12	5468	5491	24
1525	XM_031518567.1	C	G	1	13	1263	1275	13
1526	XM_031518567.1	AAG	TTC	3	5	1834	1848	15
1527	XM_031518567.1	AACTGG	CAAGGT	6	2	1876	1887	12
1528	XM_031518567.1	ACGTCG	CTGCAG	6	2	2330	2341	12
1529	XM_031518567.1	ATCTAC	ATGTAG	6	2	2847	2858	12
1530	XM_031518567.1	AAGGAC	TGTTCC	6	2	4165	4176	12
1531	XM_031518567.1	ATAC	ATAC	4	5	4659	4678	20
1532	XM_031518567.1	AT	AT	2	12	4679	4702	24
1533	XM_031518569.1	C	G	1	13	1264	1276	13
1534	XM_031518569.1	AAG	TTC	3	5	1835	1849	15
1535	XM_031518569.1	AACTGG	CAAGGT	6	2	1877	1888	12
1536	XM_031518569.1	ACGTCG	CTGCAG	6	2	2331	2342	12
1537	XM_031518569.1	ATCTAC	ATGTAG	6	2	2848	2859	12
1538	XM_031518569.1	AAGGAC	TGTTCC	6	2	4682	4693	12
1539	XM_031518569.1	ATAC	ATAC	4	5	5176	5195	20
1540	XM_031518569.1	AT	AT	2	12	5196	5219	24
1541	XM_031518570.1	C	G	1	13	1264	1276	13
1542	XM_031518570.1	AAG	TTC	3	5	1835	1849	15
1543	XM_031518570.1	AACTGG	CAAGGT	6	2	1877	1888	12
1544	XM_031518570.1	ACGTCG	CTGCAG	6	2	2331	2342	12
1545	XM_031518570.1	ATCTAC	ATGTAG	6	2	2848	2859	12
1546	XM_031518570.1	AAGGAC	TGTTCC	6	2	4564	4575	12
1547	XM_031518570.1	ATAC	ATAC	4	5	5058	5077	20
1548	XM_031518570.1	AT	AT	2	12	5078	5101	24
1549	XM_031518571.1	C	G	1	13	1264	1276	13
1550	XM_031518571.1	AAG	TTC	3	5	1835	1849	15
1551	XM_031518571.1	AACTGG	CAAGGT	6	2	1877	1888	12
1552	XM_031518571.1	ACGTCG	CTGCAG	6	2	2331	2342	12
1553	XM_031518571.1	ATCTAC	ATGTAG	6	2	2848	2859	12
1554	XM_031518571.1	AAGGAC	TGTTCC	6	2	4426	4437	12
1555	XM_031518571.1	ATAC	ATAC	4	5	4920	4939	20
1556	XM_031518571.1	AT	AT	2	12	4940	4963	24
1557	XM_031518574.1	AAG	TTC	3	4	131	142	12
1558	XM_031518591.1	AG	TC	2	14	122	149	28
1559	XM_031518591.1	AT	TA	2	9	1501	1518	18
1560	XM_031518596.1	AG	TC	2	11	102	123	22
1561	XM_031518596.1	AAG	GAA	3	11	168	200	33
1562	XM_031518596.1	AAG	TTC	3	7	233	253	21
1563	XM_031518597.1	AAG	TTC	3	8	42	65	24
1564	XM_031518597.1	AAAAAG	TTTTTC	6	2	93	104	12
1565	XM_031518597.1	A	T	1	12	136	147	12
1566	XM_031518597.1	AAACCG	GGCTTT	6	2	736	747	12
1567	XM_031518597.1	AATAGT	CTATTA	6	2	1602	1613	12
1568	XM_031518603.1	AG	TC	2	11	102	123	22
1569	XM_031518603.1	AAG	GAA	3	11	168	200	33
1570	XM_031518603.1	AAG	TTC	3	7	233	253	21
1571	XM_031518606.1	ACCTGC	GTGGAC	6	2	598	609	12
1572	XM_031518606.1	AAACAT	ATAAAC	6	2	1742	1753	12
1573	XM_031518606.1	ATAG	ATCT	4	3	2410	2421	12
1574	XM_031518625.1	AAG	AGA	3	5	33	47	15
1575	XM_031518625.1	AAATAT	TATATT	6	2	2154	2165	12
1576	XM_031518646.1	AGGC	GCCT	4	5	19	38	20
1577	XM_031518646.1	AAG	GAA	3	6	117	134	18
1578	XM_031518646.1	AACATC	TGATGT	6	2	561	572	12
1579	XM_031518649.1	AG	GA	2	9	135	152	18
1580	XM_031518656.1	ATAG	ATAG	4	3	138	149	12
1581	XM_031518665.1	AATT	AATT	4	3	2	13	12
1582	XM_031518665.1	AACCCT	TTGGGA	6	2	189	200	12
1583	XM_031518665.1	AAGGAG	AAGGAG	6	2	851	862	12
1584	XM_031518665.1	A	T	1	15	1208	1222	15
1585	XM_031518666.1	AATT	AATT	4	3	2	13	12
1586	XM_031518666.1	AACCCT	TTGGGA	6	2	189	200	12
1587	XM_031518666.1	AAGGAG	AAGGAG	6	2	851	862	12
1588	XM_031518666.1	A	T	1	15	1299	1313	15
1589	XM_031518682.1	AAAAAT	TTTATT	6	2	247	258	12
1590	XM_031518682.1	AATCAG	TGATTC	6	2	442	453	12
1591	XM_031518682.1	AAG	CTT	3	13	479	517	39
1592	XM_031518682.1	AAAAAT	TTATTT	6	2	531	542	12
1593	XM_031518682.1	CCGCGG	CCGGCG	6	2	1054	1065	12
1594	XM_031518682.1	AAGCCC	GCCCAA	6	2	1760	1771	12
1595	XM_031518682.1	AAGACG	CTTCGT	6	2	1942	1953	12
1596	XM_031518718.1	AG	AG	2	19	149	186	38
1597	XM_031518718.1	AGAGCG	GAGAGC	6	2	241	252	12
1598	XM_031518718.1	ACGAGC	TGCTCG	6	2	436	447	12
1599	XM_031518718.1	AACTCC	TGAGGT	6	2	475	486	12
1600	XM_031518742.1	AAG	TCT	3	9	109	135	27
1601	XM_031518742.1	A	T	1	18	2601	2618	18
1602	XM_031518745.1	AAG	GAA	3	7	1809	1829	21
1603	XM_031518760.1	AGAGGG	CTCTCC	6	2	56	67	12
1604	XM_031518760.1	AGCG	GAGC	4	4	126	141	16
1605	XM_031518760.1	AG	GA	2	8	146	161	16
1606	XM_031518760.1	ATCGTC	CGATGA	6	2	355	366	12
1607	XM_031518760.1	AACTGG	ACTGGA	6	2	1353	1364	12
1608	XM_031518760.1	AAG	AAG	3	13	1627	1665	39
1609	XM_031518760.1	AAAGGT	CCATTT	6	2	1855	1866	12
1610	XM_031518764.1	AGAGGG	GGAGAG	6	2	67	78	12
1611	XM_031518764.1	AAGCTG	AGCTGA	6	2	503	514	12
1612	XM_031518769.1	AAG	GAA	3	7	156	176	21
1613	XM_031518769.1	AAGACG	AGACGA	6	2	178	189	12
1614	XM_031518769.1	AGG	CTC	3	4	377	388	12
1615	XM_031518769.1	ACGGAG	CCTCTG	6	2	728	739	12
1616	XM_031518769.1	AATGGG	ATGGGA	6	2	2091	2102	12
1617	XM_031518770.1	AAG	GAA	3	7	160	180	21
1618	XM_031518770.1	AAGACG	AGACGA	6	2	182	193	12
1619	XM_031518770.1	AGG	CTC	3	4	381	392	12
1620	XM_031518770.1	ACGGAG	CCTCTG	6	2	732	743	12
1621	XM_031518770.1	AATGGG	ATGGGA	6	2	1990	2001	12
1622	XM_031518771.1	AAGAGG	GAAGAG	6	2	1789	1800	12
1623	XM_031518804.1	AATG	GTAA	4	3	112	123	12
1624	XM_031518805.1	AATG	GTAA	4	3	115	126	12
1625	XM_031518814.1	AAG	AGA	3	7	158	178	21
1626	XM_031518814.1	AAGAGG	GAGGAA	6	2	317	328	12
1627	XM_031518814.1	AATATC	TGATAT	6	2	843	854	12
1628	XM_031518838.1	AAG	TTC	3	4	37	48	12
1629	XM_031518838.1	AGG	GGA	3	5	121	135	15
1630	XM_031518838.1	AAG	GAA	3	4	136	147	12
1631	XM_031518839.1	AAG	TTC	3	4	39	50	12
1632	XM_031518839.1	AGG	GGA	3	5	123	137	15
1633	XM_031518839.1	AAG	GAA	3	4	138	149	12
1634	XM_031518843.1	AAGG	CCTT	4	3	153	164	12
1635	XM_031518843.1	AGG	GGA	3	5	198	212	15
1636	XM_031518843.1	AGGCCG	CCGAGG	6	2	798	809	12
1637	XM_031518843.1	AAGCCG	GAAGCC	6	2	1459	1470	12
1638	XM_031518871.1	AG	TC	2	6	2	13	12
1639	XM_031518871.1	AAT	AAT	3	11	151	183	33
1640	XM_031518871.1	AT	TA	2	10	243	262	20
1641	XM_031518871.1	ACCGAG	CCAGAG	6	2	1562	1573	12
1642	XM_031518871.1	AAGGTG	GTGAAG	6	2	1913	1924	12
1643	XM_031518871.1	ACC	ACC	3	10	6042	6071	30
1644	XM_031518877.1	AG	CT	2	13	25	50	26
1645	XM_031518877.1	ACGGCG	CGACGG	6	2	308	319	12
1646	XM_031518879.1	AC	CA	2	6	939	950	12
1647	XM_031518879.1	AT	AT	2	12	958	981	24
1648	XM_031518937.1	AG	AG	2	12	60	83	24
1649	XM_031518937.1	AAGCGG	GAAGCG	6	2	125	136	12
1650	XM_031518937.1	AAG	TTC	3	5	2932	2946	15
1651	XM_031518937.1	AACTGG	CAAGGT	6	2	2974	2985	12
1652	XM_031518937.1	ACGTCG	CTGCAG	6	2	3428	3439	12
1653	XM_031518937.1	ATCTAC	ATGTAG	6	2	3789	3800	12
1654	XM_031518938.1	AG	AG	2	12	61	84	24
1655	XM_031518938.1	AAGCGG	GAAGCG	6	2	126	137	12
1656	XM_031518938.1	AAATTG	ATTTCA	6	2	296	307	12
1657	XM_031518938.1	AAG	TTC	3	5	3393	3407	15
1658	XM_031518938.1	AACTGG	CAAGGT	6	2	3435	3446	12
1659	XM_031518938.1	ACGTCG	CTGCAG	6	2	3889	3900	12
1660	XM_031518938.1	ATCTAC	ATGTAG	6	2	4250	4261	12
1661	XM_031518954.1	CCG	GCC	3	4	83	94	12
1662	XM_031518954.1	AAG	CTT	3	4	330	341	12
1663	XM_031518954.1	ACG	CGT	3	5	342	356	15
1664	XM_031518957.1	AG	GA	2	9	24	41	18
1665	XM_031518957.1	AGCGGG	TCCCGC	6	2	249	260	12
1666	XM_031518960.1	AG	CT	2	16	50	81	32
1667	XM_031518960.1	AG	GA	2	7	153	166	14
1668	XM_031518965.1	AGG	GAG	3	4	1053	1064	12
1669	XM_031518965.1	AAG	GAA	3	5	1205	1219	15
1670	XM_031518965.1	AAAGAG	AAGAGA	6	2	1458	1469	12
1671	XM_031518968.1	AG	AG	2	9	98	115	18
1672	XM_031518968.1	ACCGCC	GGTGGC	6	2	167	178	12
1673	XM_031518971.1	ACGG	GACG	4	3	10	21	12
1674	XM_031518971.1	ATATAG	TATAGA	6	2	199	210	12
1675	XM_031518971.1	AT	AT	2	13	1422	1447	26
1676	XM_031518977.1	AAAAGG	GGAAAA	6	2	57	68	12
1677	XM_031518977.1	AAGAGG	AGAGGA	6	2	1403	1414	12
1678	XM_031518993.1	ATCGTC	CGATGA	6	2	11	22	12
1679	XM_031518993.1	AG	AG	2	10	175	194	20
1680	XM_031518993.1	AAG	AAG	3	9	195	221	27
1681	XM_031518993.1	A	T	1	14	378	391	14
1682	XM_031518993.1	AAGCTG	AAGCTG	6	2	1256	1267	12
1683	XM_031518993.1	AACTCG	CTTGAG	6	2	2049	2060	12
1684	XM_031518993.1	AAAGAG	AGAGAA	6	2	2655	2666	12
1685	XM_031518993.1	AAG	AGA	3	4	5252	5263	12
1686	XM_031518993.1	AAGCAC	TTGTGC	6	2	5664	5675	12
1687	XM_031519003.1	ACG	CGA	3	5	58	72	15
1688	XM_031519003.1	AAG	AAG	3	9	170	196	27
1689	XM_031519003.1	AAGCAC	TGTTCG	6	2	455	466	12
1690	XM_031519008.1	AAGGAG	AGAAGG	6	2	236	247	12
1691	XM_031519008.1	AAG	AGA	3	7	251	271	21
1692	XM_031519008.1	AACATC	TTGATG	6	2	1082	1093	12
1693	XM_031519008.1	ACGGGG	GGCAGG	6	2	1236	1247	12
1694	XM_031519008.1	A	A	1	12	1793	1804	12
1695	XM_031519010.1	AAG	GAA	3	5	99	113	15
1696	XM_031519011.1	AAG	GAA	3	5	101	115	15
1697	XM_031519012.1	AAG	GAA	3	5	101	115	15
1698	XM_031519041.1	AGAGGG	TCCCTC	6	2	21	32	12
1699	XM_031519048.1	AAGTGG	CTTCAC	6	2	823	834	12
1700	XM_031519048.1	AACATG	GTACAA	6	2	1957	1968	12
1701	XM_031519055.1	AG	GA	2	8	198	213	16
1702	XM_031519055.1	AGG	CTC	3	10	257	286	30
1703	XM_031519055.1	ACTCCG	TCAGCC	6	2	304	315	12
1704	XM_031519055.1	AG	TC	2	7	365	378	14
1705	XM_031519062.1	AGCCCG	GCCCGA	6	2	602	613	12
1706	XM_031519062.1	AATAT	TATAA	5	3	892	906	15
1707	XM_031519062.1	ATGCAC	GTGTAC	6	2	1083	1094	12
1708	XM_031519062.1	ATATAC	TATACA	6	4	1102	1125	24
1709	XM_031519062.1	AT	TA	2	10	1126	1145	20
1710	XM_031519082.1	ATAG	ATAG	4	3	140	151	12
1711	XM_031519092.1	AAAGTG	TCACTT	6	2	33	44	12
1712	XM_031519092.1	AAG	AGA	3	15	175	219	45
1713	XM_031519092.1	AAGTGG	CCTTCA	6	2	312	323	12
1714	XM_031519092.1	AGC	GCA	3	4	992	1003	12
1715	XM_031519092.1	AAC	TTG	3	5	1812	1826	15
1716	XM_031519093.1	A	T	1	12	3	14	12
1717	XM_031519093.1	AAAGTG	TCACTT	6	2	35	46	12
1718	XM_031519093.1	AAG	AGA	3	15	177	221	45
1719	XM_031519093.1	AAGTGG	CCTTCA	6	2	314	325	12
1720	XM_031519093.1	AGC	GCA	3	4	973	984	12
1721	XM_031519093.1	AAC	TTG	3	5	1793	1807	15
1722	XM_031519108.1	AAAC	CAAA	4	4	29	44	16
1723	XM_031519108.1	AT	AT	2	10	58	77	20
1724	XM_031519108.1	AT	AT	2	12	224	247	24
1725	XM_031519108.1	AGAGGG	AGAGGG	6	2	1091	1102	12
1726	XM_031519108.1	AAGATG	ATGAAG	6	2	1159	1170	12
1727	XM_031519108.1	AT	TA	2	8	1378	1393	16
1728	XM_031519108.1	AT	AT	2	12	1440	1463	24
1729	XM_031519108.1	A	A	1	13	1652	1664	13
1730	XM_031519118.1	AAAC	CAAA	4	4	30	45	16
1731	XM_031519118.1	AT	AT	2	10	59	78	20
1732	XM_031519118.1	AT	AT	2	10	225	244	20
1733	XM_031519118.1	AGAGGG	AGAGGG	6	2	1062	1073	12
1734	XM_031519118.1	AAGATG	ATGAAG	6	2	1130	1141	12
1735	XM_031519118.1	AT	TA	2	8	1349	1364	16
1736	XM_031519118.1	AT	AT	2	12	1411	1434	24
1737	XM_031519118.1	A	A	1	16	1623	1638	16
1738	XM_031519122.1	AAG	AGA	3	4	102	113	12
1739	XM_031519122.1	AAC	AAC	3	4	116	127	12
1740	XM_031519123.1	AG	AG	2	11	481	502	22
1741	XM_031519123.1	AGG	AGG	3	5	570	584	15
1742	XM_031519123.1	AAGACG	TGCTTC	6	2	625	636	12
1743	XM_031519123.1	AAGCTG	AAGCTG	6	2	713	724	12
1744	XM_031519123.1	AAAATG	TTTTCA	6	2	845	856	12
1745	XM_031519123.1	ATGC	GCAT	4	3	938	949	12
1746	XM_031519123.1	AAAGCT	TAAAGC	6	2	963	974	12
1747	XM_031519123.1	AAATTC	ATTTGA	6	2	1532	1543	12
1748	XM_031519123.1	AATACT	TATGAT	6	2	1770	1781	12
1749	XM_031519123.1	ACCCCG	AGCCCC	6	2	3382	3393	12
1750	XM_031519123.1	ACCGGC	GCACCG	6	2	3694	3705	12
1751	XM_031519127.1	AT	AT	2	11	69	90	22
1752	XM_031519127.1	ATC	TCA	3	8	162	185	24
1753	XM_031519130.1	AAAAGG	TTCCTT	6	2	57	68	12
1754	XM_031519130.1	AAG	AGA	3	8	115	138	24
1755	XM_031519130.1	AACTGG	CAGTTC	6	2	518	529	12
1756	XM_031519131.1	AAG	AGA	3	8	114	137	24
1757	XM_031519131.1	AACTGG	CAGTTC	6	2	593	604	12
1758	XM_031519132.1	AG	AG	2	11	481	502	22
1759	XM_031519132.1	AGG	AGG	3	5	570	584	15
1760	XM_031519132.1	AAGACG	TGCTTC	6	2	625	636	12
1761	XM_031519132.1	AAGCTG	AAGCTG	6	2	713	724	12
1762	XM_031519132.1	ATGC	GCAT	4	3	841	852	12
1763	XM_031519132.1	AAAGCT	TAAAGC	6	2	866	877	12
1764	XM_031519132.1	AAATTC	ATTTGA	6	2	1435	1446	12
1765	XM_031519132.1	AATACT	TATGAT	6	2	1673	1684	12
1766	XM_031519132.1	ACCCCG	AGCCCC	6	2	3285	3296	12
1767	XM_031519132.1	ACCGGC	GCACCG	6	2	3597	3608	12
1768	XM_031519142.1	ATCTCC	CTCCAT	6	2	487	498	12
1769	XM_031519142.1	AT	AT	2	8	1176	1191	16
1770	XM_031519142.1	ATAC	GTAT	4	6	1192	1215	24
1771	XM_031519158.1	AAGG	TCCT	4	8	16	47	32
1772	XM_031519158.1	AAAAAG	AAAGAA	6	2	112	123	12
1773	XM_031519158.1	AGG	TCC	3	9	168	194	27
1774	XM_031519158.1	AAG	TCT	3	5	198	212	15
1775	XM_031519158.1	AAGAGC	TCTTGC	6	2	1408	1419	12
1776	XM_031519158.1	AAG	GAA	3	4	3062	3073	12
1777	XM_031519158.1	AAG	GAA	3	4	3578	3589	12
1778	XM_031519158.1	AAAGAG	GAGAAA	6	2	3905	3916	12
1779	XM_031519158.1	AAGAGG	GAGGAA	6	2	3923	3934	12
1780	XM_031519166.1	AG	CT	2	10	109	128	20
1781	XM_031519166.1	AG	CT	2	16	141	172	32
1782	XM_031519166.1	AGG	GGA	3	5	391	405	15
1783	XM_031519166.1	AGCTCC	TCGAGG	6	2	606	617	12
1784	XM_031519166.1	AAG	GAA	3	5	1370	1384	15
1785	XM_031519166.1	ACTCTG	TGAGAC	6	2	1447	1458	12
1786	XM_031519173.1	ACGAGG	CTGCTC	6	2	34	45	12
1787	XM_031519173.1	AAGAGG	CCTCTT	6	2	149	160	12
1788	XM_031519173.1	AGCCCG	GGCTCG	6	2	351	362	12
1789	XM_031519182.1	AG	CT	2	8	57	72	16
1790	XM_031519182.1	AAAG	CTTT	4	3	77	88	12
1791	XM_031519182.1	AAG	TTC	3	7	102	122	21
1792	XM_031519182.1	AG	TC	2	14	140	167	28
1793	XM_031519182.1	ATCCTC	GATGAG	6	2	421	432	12
1794	XM_031519182.1	ATACAC	CATACA	6	2	3768	3779	12
1795	XM_031519190.1	A	T	1	12	8	19	12
1796	XM_031519190.1	AAGAGG	CCTTCT	6	2	257	268	12
1797	XM_031519190.1	AAG	TCT	3	8	269	292	24
1798	XM_031519190.1	AGAGGG	GAGGGA	6	2	1025	1036	12
1799	XM_031519190.1	AGG	GGA	3	5	1236	1250	15
1800	XM_031519190.1	AAAT	AAAT	4	4	1416	1431	16
1801	XM_031519196.1	AGAGC	TCTGC	5	5	140	164	25
1802	XM_031519196.1	AAGATG	GAAGAT	6	2	1444	1455	12
1803	XM_031519196.1	AT	AT	2	8	2495	2510	16
1804	XM_031519201.1	AAATTG	TTCAAT	6	2	290	301	12
1805	XM_031519201.1	AG	AG	2	10	355	374	20
1806	XM_031519201.1	ACAG	CAGA	4	3	376	387	12
1807	XM_031519210.1	ATGCCC	ATGGGC	6	2	1415	1426	12
1808	XM_031519219.1	AATGTG	ACATTC	6	2	2291	2302	12
1809	XM_031519219.1	AT	TA	2	8	2544	2559	16
1810	XM_031519227.1	AAG	CTT	3	9	123	149	27
1811	XM_031519227.1	ATG	ACT	3	4	196	207	12
1812	XM_031519227.1	ACTCTG	GTCTCA	6	2	569	580	12
1813	XM_031519227.1	ATCACC	AGTGGT	6	2	1170	1181	12
1814	XM_031519227.1	ATCCTC	TGAGGA	6	2	1442	1453	12
1815	XM_031519245.1	AG	CT	2	11	23	44	22
1816	XM_031519245.1	AG	GA	2	18	109	144	36
1817	XM_031519245.1	AAGCTG	AAGCTG	6	2	273	284	12
1818	XM_031519245.1	ATGG	ACCT	4	3	720	731	12
1819	XM_031519274.1	AG	AG	2	11	42	63	22
1820	XM_031519274.1	ACACAG	TCTGTG	6	2	71	82	12
1821	XM_031519274.1	AG	GA	2	12	98	121	24
1822	XM_031519274.1	ACTC	GTGA	4	4	122	137	16
1823	XM_031519274.1	AG	GA	2	6	138	149	12
1824	XM_031519276.1	AAG	AAG	3	5	158	172	15
1825	XM_031519276.1	AAGATG	GATGAA	6	2	178	189	12
1826	XM_031519276.1	AAGCCG	GGCTTC	6	2	330	341	12
1827	XM_031519276.1	CCG	CGG	3	4	578	589	12
1828	XM_031519276.1	AGGCGG	GGAGGC	6	4	720	743	24
1829	XM_031519276.1	ACCGCC	CGGTGG	6	2	773	784	12
1830	XM_031519276.1	A	T	1	15	1083	1097	15
1831	XM_031519320.1	ACTGCC	CCGTCA	6	2	366	377	12
1832	XM_031519320.1	AT	AT	2	10	1108	1127	20
1833	XM_031519339.1	AAGGTG	GGTGAA	6	2	120	131	12
1834	XM_031519339.1	AG	GA	2	11	139	160	22
1835	XM_031519339.1	AAG	GAA	3	4	168	179	12
1836	XM_031519339.1	AG	CT	2	19	264	301	38
1837	XM_031519343.1	AATCCG	TCGGAT	6	2	333	344	12
1838	XM_031519343.1	AGAGCG	AGAGCG	6	2	415	426	12
1839	XM_031519343.1	AGG	GAG	3	4	434	445	12
1840	XM_031519343.1	AAGGAG	AGGAGA	6	2	475	486	12
1841	XM_031519343.1	AG	AG	2	7	499	512	14
1842	XM_031519343.1	AAG	GAA	3	4	566	577	12
1843	XM_031519343.1	AAGAGG	AGAGGA	6	2	580	591	12
1844	XM_031519347.1	AG	GA	2	14	53	80	28
1845	XM_031519349.1	AATCTC	AGATTG	6	2	25	36	12
1846	XM_031519349.1	ACTCCC	TGGGAG	6	3	225	242	18
1847	XM_031519349.1	AAG	TTC	3	6	278	295	18
1848	XM_031519349.1	ATATCC	ATCCAT	6	2	460	471	12
1849	XM_031519349.1	ATCTCC	CTCCAT	6	2	472	483	12
1850	XM_031519349.1	ACTCCC	TGGGAG	6	2	870	881	12
1851	XM_031519349.1	AAG	TTC	3	7	917	937	21
1852	XM_031519349.1	AACTGG	CAAGGT	6	2	965	976	12
1853	XM_031519349.1	ATCTCC	TCCATC	6	2	1142	1153	12
1854	XM_031519349.1	ACTCCC	TGGGAG	6	2	1533	1544	12
1855	XM_031519349.1	AAG	TTC	3	6	1580	1597	18
1856	XM_031519349.1	AACTGG	CAAGGT	6	2	1625	1636	12
1857	XM_031519349.1	ATATCC	ATCCAT	6	2	1786	1797	12
1858	XM_031519349.1	ATCTCC	CTCCAT	6	2	1798	1809	12
1859	XM_031519349.1	AACCAC	GGTTGT	6	2	3839	3850	12
1860	XM_031519349.1	AACCCT	GGGTTA	6	2	5416	5427	12
1861	XM_031519351.1	AATCTC	AGATTG	6	2	25	36	12
1862	XM_031519351.1	ACTCCC	TGGGAG	6	3	225	242	18
1863	XM_031519351.1	AAG	TTC	3	6	278	295	18
1864	XM_031519351.1	ATATCC	ATCCAT	6	2	460	471	12
1865	XM_031519351.1	ATCTCC	CTCCAT	6	2	472	483	12
1866	XM_031519351.1	ACTCCC	TGGGAG	6	2	870	881	12
1867	XM_031519351.1	AAG	TTC	3	7	917	937	21
1868	XM_031519351.1	AACTGG	CAAGGT	6	2	965	976	12
1869	XM_031519351.1	ATCTCC	TCCATC	6	2	1142	1153	12
1870	XM_031519351.1	ACTCCC	TGGGAG	6	2	1533	1544	12
1871	XM_031519351.1	AAG	TTC	3	6	1580	1597	18
1872	XM_031519351.1	AACTGG	CAAGGT	6	2	1625	1636	12
1873	XM_031519351.1	ATATCC	ATCCAT	6	2	1786	1797	12
1874	XM_031519351.1	ATCTCC	CTCCAT	6	2	1798	1809	12
1875	XM_031519351.1	AACCAC	GGTTGT	6	2	3807	3818	12
1876	XM_031519351.1	AACCCT	GGGTTA	6	2	5384	5395	12
1877	XM_031519352.1	AATCTC	AGATTG	6	2	25	36	12
1878	XM_031519352.1	ACTCCC	TGGGAG	6	3	225	242	18
1879	XM_031519352.1	AAG	TTC	3	6	278	295	18
1880	XM_031519352.1	ATATCC	ATCCAT	6	2	460	471	12
1881	XM_031519352.1	ATCTCC	CTCCAT	6	2	472	483	12
1882	XM_031519352.1	ACTCCC	TGGGAG	6	2	870	881	12
1883	XM_031519352.1	AAG	TTC	3	7	917	937	21
1884	XM_031519352.1	AACTGG	CAAGGT	6	2	965	976	12
1885	XM_031519352.1	ATCTCC	TCCATC	6	2	1142	1153	12
1886	XM_031519352.1	ACTCCC	TGGGAG	6	2	1533	1544	12
1887	XM_031519352.1	AAG	TTC	3	6	1580	1597	18
1888	XM_031519352.1	AACTGG	CAAGGT	6	2	1625	1636	12
1889	XM_031519352.1	ATATCC	ATCCAT	6	2	1786	1797	12
1890	XM_031519352.1	ATCTCC	CTCCAT	6	2	1798	1809	12
1891	XM_031519352.1	AACCAC	GGTTGT	6	2	3974	3985	12
1892	XM_031519352.1	AACCCT	GGGTTA	6	2	5551	5562	12
1893	XM_031519353.1	AATCTC	AGATTG	6	2	25	36	12
1894	XM_031519353.1	ACTCCC	TGGGAG	6	3	225	242	18
1895	XM_031519353.1	AAG	TTC	3	6	278	295	18
1896	XM_031519353.1	ATATCC	ATCCAT	6	2	460	471	12
1897	XM_031519353.1	ATCTCC	CTCCAT	6	2	472	483	12
1898	XM_031519353.1	ACTCCC	TGGGAG	6	2	870	881	12
1899	XM_031519353.1	AAG	TTC	3	7	917	937	21
1900	XM_031519353.1	AACTGG	CAAGGT	6	2	965	976	12
1901	XM_031519353.1	ATCTCC	TCCATC	6	2	1142	1153	12
1902	XM_031519353.1	ACTCCC	TGGGAG	6	2	1533	1544	12
1903	XM_031519353.1	AAG	TTC	3	6	1580	1597	18
1904	XM_031519353.1	AACTGG	CAAGGT	6	2	1625	1636	12
1905	XM_031519353.1	ATATCC	ATCCAT	6	2	1786	1797	12
1906	XM_031519353.1	ATCTCC	CTCCAT	6	2	1798	1809	12
1907	XM_031519353.1	AACCAC	GGTTGT	6	2	3943	3954	12
1908	XM_031519353.1	AACCCT	GGGTTA	6	2	5366	5377	12
1909	XM_031519354.1	AATCTC	AGATTG	6	2	25	36	12
1910	XM_031519354.1	ACTCCC	TGGGAG	6	3	225	242	18
1911	XM_031519354.1	AAG	TTC	3	6	278	295	18
1912	XM_031519354.1	ATATCC	ATCCAT	6	2	460	471	12
1913	XM_031519354.1	ATCTCC	CTCCAT	6	2	472	483	12
1914	XM_031519354.1	ACTCCC	TGGGAG	6	2	870	881	12
1915	XM_031519354.1	AAG	TTC	3	7	917	937	21
1916	XM_031519354.1	AACTGG	CAAGGT	6	2	965	976	12
1917	XM_031519354.1	ATCTCC	TCCATC	6	2	1142	1153	12
1918	XM_031519354.1	ACTCCC	TGGGAG	6	2	1533	1544	12
1919	XM_031519354.1	AAG	TTC	3	6	1580	1597	18
1920	XM_031519354.1	AACTGG	CAAGGT	6	2	1625	1636	12
1921	XM_031519354.1	ATATCC	ATCCAT	6	2	1786	1797	12
1922	XM_031519354.1	ATCTCC	CTCCAT	6	2	1798	1809	12
1923	XM_031519354.1	AACCAC	GGTTGT	6	2	3943	3954	12
1924	XM_031519354.1	AACCCT	GGGTTA	6	2	5389	5400	12
1925	XM_031519355.1	AATCTC	AGATTG	6	2	25	36	12
1926	XM_031519355.1	ACTCCC	TGGGAG	6	3	225	242	18
1927	XM_031519355.1	AAG	TTC	3	6	278	295	18
1928	XM_031519355.1	ATATCC	ATCCAT	6	2	460	471	12
1929	XM_031519355.1	ATCTCC	CTCCAT	6	2	472	483	12
1930	XM_031519355.1	ACTCCC	TGGGAG	6	2	870	881	12
1931	XM_031519355.1	AAG	TTC	3	7	917	937	21
1932	XM_031519355.1	AACTGG	CAAGGT	6	2	965	976	12
1933	XM_031519355.1	ATCTCC	TCCATC	6	2	1142	1153	12
1934	XM_031519355.1	ACTCCC	TGGGAG	6	2	1533	1544	12
1935	XM_031519355.1	AAG	TTC	3	6	1580	1597	18
1936	XM_031519355.1	AACTGG	CAAGGT	6	2	1625	1636	12
1937	XM_031519355.1	ATATCC	ATCCAT	6	2	1786	1797	12
1938	XM_031519355.1	ATCTCC	CTCCAT	6	2	1798	1809	12
1939	XM_031519355.1	AACCAC	GGTTGT	6	2	3910	3921	12
1940	XM_031519355.1	AACCCT	GGGTTA	6	2	5487	5498	12
1941	XM_031519356.1	AATCTC	AGATTG	6	2	25	36	12
1942	XM_031519356.1	ACTCCC	TGGGAG	6	3	225	242	18
1943	XM_031519356.1	AAG	TTC	3	6	278	295	18
1944	XM_031519356.1	ATATCC	ATCCAT	6	2	460	471	12
1945	XM_031519356.1	ATCTCC	CTCCAT	6	2	472	483	12
1946	XM_031519356.1	ACTCCC	TGGGAG	6	2	870	881	12
1947	XM_031519356.1	AAG	TTC	3	7	917	937	21
1948	XM_031519356.1	AACTGG	CAAGGT	6	2	965	976	12
1949	XM_031519356.1	ATCTCC	TCCATC	6	2	1142	1153	12
1950	XM_031519356.1	ACTCCC	TGGGAG	6	2	1533	1544	12
1951	XM_031519356.1	AAG	TTC	3	6	1580	1597	18
1952	XM_031519356.1	AACTGG	CAAGGT	6	2	1625	1636	12
1953	XM_031519356.1	ATATCC	ATCCAT	6	2	1786	1797	12
1954	XM_031519356.1	ATCTCC	CTCCAT	6	2	1798	1809	12
1955	XM_031519356.1	AACCAC	GGTTGT	6	2	3943	3954	12
1956	XM_031519356.1	AACCCT	GGGTTA	6	2	5313	5324	12
1957	XM_031519357.1	AAG	AGA	3	4	149	160	12
1958	XM_031519357.1	ATCTCC	TCCATC	6	2	201	212	12
1959	XM_031519360.1	AATCTC	AGATTG	6	2	24	35	12
1960	XM_031519360.1	ACTCCC	TGGGAG	6	3	224	241	18
1961	XM_031519360.1	AAG	TTC	3	6	277	294	18
1962	XM_031519360.1	ATATCC	ATCCAT	6	2	459	470	12
1963	XM_031519360.1	ATCTCC	CTCCAT	6	2	471	482	12
1964	XM_031519360.1	ACTCCC	TGGGAG	6	2	869	880	12
1965	XM_031519360.1	AAG	TTC	3	7	916	936	21
1966	XM_031519360.1	AACTGG	CAAGGT	6	2	964	975	12
1967	XM_031519360.1	ATCTCC	TCCATC	6	2	1141	1152	12
1968	XM_031519360.1	ACTCCC	TGGGAG	6	2	1532	1543	12
1969	XM_031519360.1	AAG	TTC	3	6	1579	1596	18
1970	XM_031519360.1	AACTGG	CAAGGT	6	2	1624	1635	12
1971	XM_031519360.1	ATATCC	ATCCAT	6	2	1785	1796	12
1972	XM_031519360.1	ATCTCC	CTCCAT	6	2	1797	1808	12
1973	XM_031519360.1	AACCAC	GGTTGT	6	2	3942	3953	12
1974	XM_031519360.1	AACCCT	GGGTTA	6	2	5432	5443	12
1975	XM_031519364.1	AATCTC	AGATTG	6	2	25	36	12
1976	XM_031519364.1	ACTCCC	TGGGAG	6	3	225	242	18
1977	XM_031519364.1	AAG	TTC	3	6	278	295	18
1978	XM_031519364.1	ATATCC	ATCCAT	6	2	460	471	12
1979	XM_031519364.1	ATCTCC	CTCCAT	6	2	472	483	12
1980	XM_031519364.1	ACTCCC	TGGGAG	6	2	870	881	12
1981	XM_031519364.1	AAG	TTC	3	7	917	937	21
1982	XM_031519364.1	AACTGG	CAAGGT	6	2	965	976	12
1983	XM_031519364.1	ATCTCC	TCCATC	6	2	1142	1153	12
1984	XM_031519364.1	ACTCCC	TGGGAG	6	2	1533	1544	12
1985	XM_031519364.1	AAG	TTC	3	6	1580	1597	18
1986	XM_031519364.1	AACTGG	CAAGGT	6	2	1625	1636	12
1987	XM_031519364.1	ATATCC	ATCCAT	6	2	1786	1797	12
1988	XM_031519364.1	ATCTCC	CTCCAT	6	2	1798	1809	12
1989	XM_031519364.1	AACCAC	GGTTGT	6	2	3943	3954	12
1990	XM_031519364.1	AACCCT	GGGTTA	6	2	5226	5237	12
1991	XM_031519368.1	AATCTC	AGATTG	6	2	25	36	12
1992	XM_031519368.1	ACTCCC	TGGGAG	6	3	225	242	18
1993	XM_031519368.1	AAG	TTC	3	6	278	295	18
1994	XM_031519368.1	ATATCC	ATCCAT	6	2	460	471	12
1995	XM_031519368.1	ATCTCC	CTCCAT	6	2	472	483	12
1996	XM_031519368.1	ACTCCC	TGGGAG	6	2	870	881	12
1997	XM_031519368.1	AAG	TTC	3	7	917	937	21
1998	XM_031519368.1	AACTGG	CAAGGT	6	2	965	976	12
1999	XM_031519368.1	ATCTCC	TCCATC	6	2	1142	1153	12
[truncated: 5,689 more rows]

## Sheet: 413 EST-SSR primers designed
Sl.No	id	sequence	standard	motif	type	repeat	start	end	length	entry	product	forward	tm1	gc1	stability1	reverse	tm2	gc2	stability2
1	2	XM_031516517.1	AAG	AGA	3	5	146	160	15	1	157	AATCCCACCATTCACATGC	55.83	47.37	4.06	AGGAGACCCATTTCCTCC	55.05	55.56	4.3
2	3	XM_031516517.1	AACTCG	CTTGAG	6	2	824	835	12	1	174	CGATTAGCAAGAGAGGAGC	55.22	52.63	4.7	GAGCTTCTCAAGGAGATCG	54.83	52.63	3.69
3	4	XM_031516517.1	AAGGAG	GGAGAA	6	2	928	939	12	1	136	GATCTCCTTGAGAAGCTCG	54.83	52.63	5.03	TACTAGCCATTTCTGCTGC	54.97	47.37	5.25
4	5	XM_031516517.1	ATATCC	TGGATA	6	2	1209	1220	12	1	175	GCTTCCTCGATATACGTCG	55.16	52.63	5.12	TCCTACCAATGCTACTTGC	54.56	47.37	4.01
5	6	XM_031516517.1	AAGCTG	GAAGCT	6	2	1688	1699	12	1	161	AATTTACAGAGGGAGCTGG	54.1	47.37	4.85	TTAGCTCCCATTTCTACGG	53.94	47.37	4.02
6	7	XM_031516517.1	AAGGAG	AGAAGG	6	2	1743	1754	12	1	124	CTCTAAGGTTGAGTCACTGG	54.82	50	4	CTGAGCTTCTAGTTCCTGC	55.03	52.63	4.85
7	8	XM_031516517.1	AATGAG	AGAATG	6	2	2139	2150	12	1	110	GAAAATTTGGGTCACTCGC	55.02	47.37	5.03	TTTTCAGAGCTGACTTGGG	55.01	47.37	4.12
8	9	XM_031516517.1	AAACTC	GTTTGA	6	2	2452	2463	12	1	161	TTTATACATGTCTGGGCCC	54.17	47.37	5.8	AATAGACCCAACCAACACC	54.64	47.37	4.16
9	10	XM_031516692.1	ATCTAG	ATCTAG	6	2	210	221	12	1	174	ACAGTGAAGAGGACAGAGG	55.66	52.63	3.69	AATGGGTAAATGGGTCAGC	55.1	47.37	4.26
10	11	XM_031516692.1	AAG	CTT	3	4	245	256	12	1	100	CATGCCCATCTAGATCTAGC	54.88	50	3.42	AATGGGTAAATGGGTCAGC	55.1	47.37	4.26
11	13	XM_031516830.1	ATCTCG	GAGATC	6	2	368	379	12	1	112	GCAGGGTTTAAACGATTGG	54.69	47.37	3.16	GTACAAGCTCTTGAGGTCC	54.93	52.63	4.46
12	14	XM_031516830.1	AAG	GAA	3	4	974	985	12	1	208	GCTTGTCCAGTGAATTTGG	54.59	47.37	3.28	TCTCCTCATCCTCTTCTGG	54.76	52.63	3.86
13	15	XM_031516830.1	AAAATC	AAAATC	6	2	1506	1517	12	1	120	GATCGTGACGAAGAATGGG	55.83	52.63	4	CTTCCTCTTGTGTACCACG	55.28	52.63	4.94
14	16	XM_031516830.1	AATGGG	CATTCC	6	2	3887	3898	12	1	151	TGAAGAGTGCTACAATCGG	54.63	47.37	4.18	CACATCTGTTTCAACCTGC	54.62	47.37	4.85
15	17	XM_031516830.1	AACTGC	CAGTTG	6	2	5245	5256	12	1	137	AAAGAAATACCGGTGCTGG	55.49	47.37	4.85	AAAAGACAGGAAGAAGGGG	54.23	47.37	4.79
16	18	XM_031517044.1	AG	TC	2	9	190	207	18	1	158	CTTTCCTTGGTTGGTCTCC	55.4	52.63	3.71	CAGTATCAGGAGGTGAGGG	55.9	57.89	4.3
17	19	XM_031517044.1	AAAGAG	AAAGAG	6	2	2145	2156	12	1	142	TCTTGTGGAGAGGAAGAGG	55.32	52.63	3.69	CAGAGTCTGCATGATCTCC	54.78	52.63	3.71
18	20	XM_031517044.1	ATCTCC	GGAGAT	6	2	2402	2413	12	1	167	TGTCGAATTCAAAGAGGGG	54.79	47.37	4.79	CACCACTAACTAGCTCTAGC	54.72	50	3.42
19	21	XM_031517044.1	ATCTCG	AGCTAG	6	2	2489	2500	12	1	172	GGAAAAGTACCGGAGATGG	54.98	52.63	3.51	AATAAACTGCACACACCCG	56.13	47.37	5.28
20	24	XM_031517275.1	CCG	CCG	3	4	67	78	12	1	125	AATCAACCGTCCTTTCTCC	54.79	47.37	3.71	TCTTGGAGAAGGGTCTACG	55.45	52.63	3.51
21	25	XM_031517275.1	AG	AG	2	13	243	268	26	1	220	ATCCACCTTTTCTTCACGC	55.82	47.37	5.34	CGCAGAAAATCAAGAACCG	55.16	47.37	4.44
22	26	XM_031517275.1	ACACAG	TGTCTG	6	2	281	292	12	1	106	AGAGAGAGAGAGAAGGACC	54.08	52.63	4.46	CGCAGAAAATCAAGAACCG	55.16	47.37	4.44
23	27	XM_031515525.1	ATCG	AGCT	4	3	39	50	12	1	116	AAAAACCAATCCAATGCCC	54.36	42.11	5.36	AGAAGGGAAGTGATGAATGG	54.71	45	3.16
24	28	XM_031515525.1	AAG	CTT	3	9	113	139	27	1	186	TAGCTAGCTTAGGTCTCCC	54.55	52.63	4.3	TCTATTGGTTTTGTTCCCCC	55.2	45	5.4
25	29	XM_031515525.1	AG	AG	2	7	192	205	14	1	156	CTCATCTTTCTCTCTGCCC	54.67	52.63	5.36	GAGCTTCTCATCTTCCTCG	54.83	52.63	4.63
26	31	XM_031515538.1	AG	GA	2	13	88	113	26	1	131	GAATTTCAAAAGCCTTCCCC	55.09	45	4.81	GAATCGTGCAAAAAGGTCC	55.02	47.37	4.46
27	32	XM_031515538.1	AG	CT	2	9	230	247	18	1	151	CTCTCTGTTCCATTGGACC	54.89	52.63	4.46	TAATGAGGCTTCGGAAACC	54.88	47.37	3.27
28	33	XM_031515538.1	ACAGAG	TGTCTC	6	2	337	348	12	1	131	AACAGGTTCTTGGTTTCCG	55.65	47.37	4.3	GAGGGATGAATGAGCTTCC	55.03	52.63	3.46
29	34	XM_031515538.1	AGAGGG	AGAGGG	6	2	1174	1185	12	1	150	CTGTTGAAACAAGCTGAGC	54.96	47.37	4.26	CATGCTAGATTTCCACTGC	53.85	47.37	4.4
30	35	XM_031515538.1	AACTGG	AGTTCC	6	2	1750	1761	12	1	118	CAGAGAAACGGTAGTCACC	54.98	52.63	4.02	GACGAGAGAAGTTCATCGG	55.19	52.63	4.18
31	36	XM_031515549.1	AAGCAG	GCAGAA	6	2	298	309	12	1	103	GCTCCTAACAAGCTCTCC	54.39	55.56	3.71	TGTAAGCTTCCCTCAATGC	55.17	47.37	3.56
32	37	XM_031515549.1	AAGGAG	GGAGAA	6	2	424	435	12	1	127	GAATAAGAAGTTCTTGCCGC	55.09	45	6.53	CATGGGGAAGTACATCTCC	54.31	52.63	3.71
33	38	XM_031515593.1	AG	CT	2	9	36	53	18	1	147	CTTCGTCTTCCTCCTTTCC	54.93	52.63	3.13	ATGGATAATGCAGGAGACG	54.42	47.37	4.18
34	39	XM_031515593.1	AGAGGG	TCTCCC	6	2	88	99	12	1	147	CTTCGTCTTCCTCCTTTCC	54.93	52.63	3.13	ATGGATAATGCAGGAGACG	54.42	47.37	4.18
35	40	XM_031515593.1	AT	AT	2	7	4821	4834	14	1	123	GGGGTTTGAAGAGAATTGC	54.24	47.37	3.56	TCAGAGAACAAACAGAAACC	53.38	40	3.27
36	41	XM_031515685.1	AAG	GAA	3	6	171	188	18	1	126	CGAACTTCTCACACACAGG	55.91	52.63	4	ACTGAAGAAATCGTGGTCG	55.28	47.37	4.79
37	42	XM_031515685.1	AGG	AGG	3	4	605	616	12	1	136	CTGCATCCTACCAAGTACC	54.67	52.63	3.34	ATTCACTCTGCTTCCATCC	54.53	47.37	3.51
38	43	XM_031515708.1	AGGGGG	CCTCCC	6	2	306	317	12	1	201	AATCCGTCTCTCCGTATCC	55.71	52.63	2.59	GCTGAAGATGATTACGGGG	55.47	52.63	5.73
39	44	XM_031515708.1	ATAGAC	CATAGA	6	2	722	733	12	1	141	CTCTGGGTATGACACATGC	55.38	52.63	4.06	ATCGAACATATCCTCACCC	53.69	47.37	4.61
40	45	XM_031516036.1	AG	GA	2	18	24	59	36	1	109	CCGTATAGAGAGAGGGAGG	54.77	57.89	4.3	TTCGTCTTCTGCAACTTCC	55.48	47.37	3.46
41	46	XM_031516177.1	ACC	GTG	3	5	3426	3440	15	1	129	CGATCCACCAATACCTACC	54.45	52.63	3.18	GTTGCAGATGGATAATGCC	54.2	47.37	4.4
42	47	XM_031516177.1	AAAAAT	AAAAAT	6	2	3960	3971	12	1	101	AGAAGTCTTACAGTTGAAGC	52.89	40	3.86	GAAGTTGTACCTGGAAATGC	54.59	45	3.56
43	48	XM_031516177.1	ATCC	TCCA	4	3	5581	5592	12	1	110	TGAGATACGTAGGCACTCC	55.64	52.63	3.85	AAGCTGACTCGAATAAGGG	54.27	47.37	3.95
44	50	XM_031516177.1	AG	GA	2	8	6426	6441	16	1	140	TCTTGTTTCTTCCACCACC	54.92	47.37	4.61	TGAGAATGTCGTCAATGGC	55.62	47.37	4.4
45	51	XM_031516203.1	ACC	GTG	3	5	3426	3440	15	1	129	CGATCCACCAATACCTACC	54.45	52.63	3.18	GTTGCAGATGGATAATGCC	54.2	47.37	4.4
46	52	XM_031516203.1	AAAAAT	AAAAAT	6	2	3960	3971	12	1	101	AGAAGTCTTACAGTTGAAGC	52.89	40	3.86	GAAGTTGTACCTGGAAATGC	54.59	45	3.56
47	53	XM_031516203.1	ATCC	TCCA	4	3	5866	5877	12	1	110	TGAGATACGTAGGCACTCC	55.64	52.63	3.85	AAGCTGACTCGAATAAGGG	54.27	47.37	3.95
48	55	XM_031516203.1	AG	GA	2	8	6711	6726	16	1	140	TCTTGTTTCTTCCACCACC	54.92	47.37	4.61	TGAGAATGTCGTCAATGGC	55.62	47.37	4.4
49	56	XM_031516204.1	ACC	GTG	3	5	3426	3440	15	1	129	CGATCCACCAATACCTACC	54.45	52.63	3.18	GTTGCAGATGGATAATGCC	54.2	47.37	4.4
50	57	XM_031516204.1	AAAAAT	AAAAAT	6	2	3960	3971	12	1	101	AGAAGTCTTACAGTTGAAGC	52.89	40	3.86	GAAGTTGTACCTGGAAATGC	54.59	45	3.56
51	58	XM_031516204.1	ATCC	TCCA	4	3	5778	5789	12	1	110	TGAGATACGTAGGCACTCC	55.64	52.63	3.85	AAGCTGACTCGAATAAGGG	54.27	47.37	3.95
52	60	XM_031516204.1	AG	GA	2	8	6623	6638	16	1	140	TCTTGTTTCTTCCACCACC	54.92	47.37	4.61	TGAGAATGTCGTCAATGGC	55.62	47.37	4.4
53	61	XM_031516237.1	AATC	CAAT	4	3	177	188	12	1	176	CTTCCCTTCATTTTCTCGC	54.09	47.37	5.03	TTACCAGCTGAGGATGAGG	55.79	52.63	3.86
54	62	XM_031516237.1	AGG	CTC	3	4	224	235	12	1	133	TCCAATCAATCAATCCCCG	54.91	47.37	5.73	TTCGAATTGAGGACTGAGG	54.2	47.37	3.86
55	63	XM_031516237.1	ATCCTC	TCCTCA	6	2	240	251	12	1	133	TCCAATCAATCAATCCCCG	54.91	47.37	5.73	TTCGAATTGAGGACTGAGG	54.2	47.37	3.86
56	64	XM_031516237.1	ATACCG	GGTATC	6	6	583	618	36	1	124	TGATTCTGGGTTTCTTGGG	54.63	47.37	4.12	CCAGTTTCTTTTCTTCCGC	54.64	47.37	5.54
57	65	XM_031516237.1	AT	AT	2	6	3289	3300	12	1	131	TTGTTATCTGATGGGTGGG	54.08	47.37	4.61	TAAGTAGCGGAGATTCAGC	54.1	47.37	4.26
58	66	XM_031516409.1	AAAG	GAAA	4	3	303	314	12	1	147	ATGGGGTTAAAGTATGGCC	54.44	47.37	5.36	GTCCTCTCTCTCTCCTTCC	55.22	57.89	3.46
59	67	XM_031516409.1	ATCCAC	TGGATG	6	2	1682	1693	12	1	152	CGTTTTTCAGGTGTTGTCC	54.88	47.37	4.02	AACACCATTCCTACACAGC	55.1	47.37	4.4
60	70	XM_031516416.1	ACGAGG	TCCTCG	6	2	536	547	12	1	145	GAATACACGCAACAATGAGG	55.09	45	3.86	GTCGAGAGGAAGAGAAAGG	54.35	52.63	3.11
61	71	XM_031516420.1	AGG	GGA	3	6	136	153	18	1	179	AAAGGAAATAGAGCTGCGG	55.28	47.37	5.69	CTGGGCAGTCACTTATACG	55.13	52.63	3.06
62	72	XM_031516420.1	ACC	GTG	3	4	648	659	12	1	206	GATCCTTCGGTACCTACCC	56	57.89	3.69	TGAGGTACTGGAACCACC	55.37	55.56	4.61
63	73	XM_031516420.1	AG	AG	2	17	2293	2326	34	1	138	GAGATCTATTGCCGCTGC	55.73	55.56	5.25	CAAAACCTTCAAGCTCTGC	54.92	47.37	4.26
64	74	XM_031516420.1	AAATAG	ATTTCT	6	2	3658	3669	12	1	111	CAAGTTTGGGAAAAGTGGC	55.1	47.37	5.01	CTCAGATAGATGGCTCTCG	53.99	52.63	4.04
65	75	XM_031516420.1	AATGCC	TGGCAT	6	2	3801	3812	12	1	138	AGATGGAGAAATCATCTTGC	53.03	40	4.01	AGAACAAGTTACGACCAGG	54.45	47.37	4.45
66	76	XM_031516421.1	AGG	GGA	3	6	136	153	18	1	179	AAAGGAAATAGAGCTGCGG	55.28	47.37	5.69	CTGGGCAGTCACTTATACG	55.13	52.63	3.06
67	77	XM_031516421.1	ACC	GTG	3	4	648	659	12	1	206	GATCCTTCGGTACCTACCC	56	57.89	3.69	TGAGGTACTGGAACCACC	55.37	55.56	4.61
68	78	XM_031516421.1	AG	AG	2	17	2293	2326	34	1	138	GAGATCTATTGCCGCTGC	55.73	55.56	5.25	CAAAACCTTCAAGCTCTGC	54.92	47.37	4.26
69	79	XM_031516421.1	AAATAG	ATTTCT	6	2	3633	3644	12	1	111	CAAGTTTGGGAAAAGTGGC	55.1	47.37	5.01	CTCAGATAGATGGCTCTCG	53.99	52.63	4.04
70	80	XM_031516421.1	AATGCC	TGGCAT	6	2	3776	3787	12	1	138	AGATGGAGAAATCATCTTGC	53.03	40	4.01	AGAACAAGTTACGACCAGG	54.45	47.37	4.45
71	81	XM_031516432.1	AAAGAC	ACAAAG	6	2	1460	1471	12	1	127	ATGACAAGGGAATTGCTCC	55.12	47.37	4.7	TTCTTGCTTTTCTTTGCCG	54.83	42.11	5.69
72	82	XM_031516432.1	AAG	AAG	3	4	1516	1527	12	1	174	CTGCCATTGAAAGTACTGC	54.4	47.37	4.4	GTTCCTCTTCAGCTTCTCC	54.92	52.63	3.71
73	83	XM_031516432.1	AAG	AAG	3	7	1729	1749	21	1	155	AATGGTGCTAATGGTCTCG	54.97	47.37	4.04	CATCAGTCTTCACCCTTCG	55.34	52.63	3.79
74	84	XM_031516432.1	AAG	AAG	3	4	1804	1815	12	1	139	AGAAGAGCAAGGATGAAGG	54.13	47.37	3.46	ACGGAAAATTAGCCCTTGG	55.46	47.37	3.61
75	87	XM_031516457.1	AAG	CTT	3	10	288	317	30	1	154	TGTACGGAACCAGAAATGG	54.81	47.37	3.16	AGTTGGGTTTGTTGAGTGG	55.53	47.37	4
76	88	XM_031516457.1	AAGGGG	TTCCCC	6	2	335	346	12	1	130	ACTCTGGTTCAACACTTCC	54.63	47.37	3.46	AGTTGGGTTTGTTGAGTGG	55.53	47.37	4
77	89	XM_031516457.1	CCG	GCC	3	6	515	532	18	1	170	AAGTCCCTTTCTTTCACCG	55.02	47.37	4.94	ACGAGCTTCGAGATCTGG	56.15	55.56	3.86
78	90	XM_031516457.1	AAATGG	ATGGAA	6	2	1575	1586	12	1	104	TGAGGAGAAGTTTTTCCCG	54.72	47.37	5.14	TGACTCGATCTTACGTTCG	54.54	47.37	3.95
79	92	XM_031516481.1	AAG	AAG	3	6	73	90	18	1	106	GAGAGAGAGAGAGAGAGAGG	54.64	55	3.69	CTCTGAGAGAGAGGTCAGG	55.25	57.89	3.86
80	94	XM_031516482.1	AAG	AAG	3	6	73	90	18	1	106	GAGAGAGAGAGAGAGAGAGG	54.64	55	3.69	CTCTGAGAGAGAGGTCAGG	55.25	57.89	3.86
81	95	XM_031516499.1	AT	AT	2	9	148	165	18	1	119	CCCTTCGTCAATCATTTTCC	54.66	45	3.13	TCTCTCTCTCTCTGTCTGC	54.87	52.63	4.26
82	96	XM_031516499.1	AG	AG	2	9	229	246	18	1	135	GATTGGGATAGCAGAGAGC	54.83	52.63	4.09	GATCGAAGACAGAGAGACG	54.62	52.63	4.18
83	97	XM_031516508.1	AG	GA	2	24	728	775	48	1	156	AGCATGAAAGAAAAAGCGC	55.3	42.11	5.92	CACCTGATCGATCATGTCC	55.19	52.63	4.02
84	98	XM_031516508.1	AAGATG	GAAGAT	6	2	3881	3892	12	1	108	AAGAGAGAAGAGGAACCGG	55.75	52.63	5.28	GGAAGCTTCTTCTTCAAGC	54	47.37	4.01
85	99	XM_031516566.1	AAG	TCT	3	8	23	46	24	1	129	TTTTGGCCTGAATCTCCC	54.4	50	4.3	TGGATTGGATTGGGATTGC	55.49	47.37	3.56
86	100	XM_031516566.1	AATCCC	CAATCC	6	2	112	123	12	1	109	AATACAGCACCAAGTCTCC	54.47	47.37	3.71	CGGAAGAAATGGAGATGGG	55.35	52.63	4
87	101	XM_031516566.1	AATGTC	TCAATG	6	2	299	310	12	1	127	CATGGCATCGAATTCAAGG	54.54	47.37	3.61	ACCTTCTCCAAATCAACCG	55.1	47.37	4.44
88	102	XM_031516671.1	AAGGAG	TTCCTC	6	2	86	97	12	1	176	TCGTTTCGTTGTCCTTACC	55.2	47.37	2.85	ATCGGCAATTGGGATAAGG	54.98	47.37	2.69
89	103	XM_031516671.1	AAG	GAA	3	4	580	591	12	1	150	TTACTGAGAAATGGTGGGC	54.76	47.37	5.36	TTTGATTTCCCGCTCTTCG	55.93	47.37	3.79
90	104	XM_031516671.1	AAAAAG	AAAAGA	6	2	987	998	12	1	145	ACAAAGGAAACAGAGAGGC	55.01	47.37	4.7	TCTTCTCTTGTGAAGCACC	54.74	47.37	5.01
91	105	XM_031516671.1	AAG	AAG	3	6	1160	1177	18	1	121	CACAAGAGAAGAAGGACGG	55.27	52.63	4.79	GTGTTGGGCTTCTCTTGG	55.57	55.56	3.61
92	106	XM_031516671.1	AAG	GAA	3	4	1324	1335	12	1	144	CGTCGATATGAAGGAGCG	55.19	55.56	5.03	TTCTCTTTCTTCTTCGCCG	55.28	47.37	6.46
93	107	XM_031516671.1	AATATG	TTCATA	6	2	1580	1591	12	1	120	CGAAACCGAGATCTCTTCC	55.16	52.63	3.46	AATCAGAGCCACAAAGAGC	55.49	47.37	4.09
94	108	XM_031516712.1	ATCAGC	GATGCT	6	2	413	424	12	1	159	TGAAGATAAACCAGCTCACC	55.06	45	4.02	GAGTACTGCATAAGGACGG	54.82	52.63	4.79
95	109	XM_031516732.1	AT	TA	2	8	470	485	16	1	134	ATGCGCTTTCTTATTTGGC	54.74	42.11	4.52	TGTAGAAGTTAACGAGCTGG	54.85	45	4.85
96	110	XM_031516895.1	AG	GA	2	14	64	91	28	1	156	GAAGAAAGACAGACCGACC	55.28	52.63	4.79	AAATGGACTCATTCGCAGG	55.58	47.37	4.85
97	111	XM_031516895.1	AAGATG	CTTCAT	6	2	210	221	12	1	115	TGCGAATGAGTCCATTTCG	56.04	47.37	3.46	ATAGTTTTCCGCGAAGAGC	55.73	47.37	4.09
98	113	XM_031516995.1	AATCC	GATTG	5	3	157	171	15	1	160	GGGAAGACCAGTTCATCG	54.72	55.56	3.84	GACGAATGAGATTGTCCCC	55.39	52.63	4.81
99	114	XM_031516995.1	AG	GA	2	11	196	217	22	1	142	TTGGACAAATTCACCCAGC	56	47.37	4.85	CACCAAAAGGAGATAGCCC	55.24	52.63	5.19
100	115	XM_031516995.1	ATAG	TATC	4	3	395	406	12	1	126	CATCTTCGTTTTTCCTCGC	54.86	47.37	5.03	GCCCTCAGAAGAAGAATCC	54.96	52.63	3.01
101	116	XM_031517006.1	AAAG	CTTT	4	3	165	176	12	1	152	AATATGTAGTCATCGCGGC	55.28	47.37	6.53	GACCAGAGAATGATGCAGG	55.37	52.63	4.85
102	117	XM_031517006.1	AAGAGG	AAGAGG	6	2	363	374	12	1	118	GCTCAGTTAGCGATTTCCC	56.1	52.63	3.97	ATCATACACGGTCTTCTCG	54.14	47.37	4.04
103	118	XM_031517006.1	AAACCC	CCCAAA	6	2	497	508	12	1	105	CTGAGACGGGATACAAAGC	55.42	52.63	3.51	GTACTGGACAGTCTTCACC	54.56	52.63	4.02
104	120	XM_031517134.1	AG	AG	2	15	83	112	30	1	173	GAGCCGATAGACAGTTACC	54.52	52.63	2.85	GATGGAGAGAGAATCGTGC	55.22	52.63	5.34
105	121	XM_031517134.1	ATCTAG	ATCTAG	6	2	400	411	12	1	113	CTGTAGATGATGGTGCTGG	55.07	52.63	4.85	TGATGTAGCTTTGGAACCC	54.76	47.37	4.11
106	123	XM_031515503.1	AC	CA	2	6	63	74	12	1	103	TCTCTATCTCTCCACTCCC	53.82	52.63	4.3	TATATGACCGGAGAGAGGC	55.06	52.63	4.7
107	124	XM_031515503.1	AGGCGG	CGCCTC	6	2	107	118	12	1	136	ACACACATCTTCTTCGACC	54.86	47.37	4.79	CGGAAAGGAGGAAAGTGG	54.93	55.56	4
108	125	XM_031515503.1	AT	AT	2	8	128	143	16	1	152	ACACACATCTTCTTCGACC	54.86	47.37	4.79	GCTTAAAGAGAAGGGACGG	55.32	52.63	4.79
109	126	XM_031515503.1	AG	TC	2	12	228	251	24	1	148	CGTCCCTTCTCTTTAAGCC	55.32	52.63	4.35	CTTTATCCACTCCTCGTCC	54.4	52.63	4.79
110	127	XM_031515503.1	ACGAGG	CGAGGA	6	2	328	339	12	1	167	CTCTCTTAAAAACGAACCCC	53.94	45	4.95	TATACGAAGGGAGGAGGG	53.86	55.56	4.3
111	128	XM_031515503.1	AGG	CTC	3	4	386	397	12	1	127	AATATGGTCATCAGCGAGG	54.42	47.37	4.63	CTATACGAAGGGAGGAGGG	55.37	57.89	4.3
112	130	XM_031515512.1	AG	GA	2	13	99	124	26	1	103	GAGAGAGAGAGAGAGAGGG	54.31	57.89	4.3	GCAGCACAGAGAGATAAGG	55.1	52.63	2.69
113	131	XM_031515512.1	AAGGGG	AAGGGG	6	4	198	221	24	1	168	CCTTATCTCTCTGTGCTGC	55.1	52.63	5.25	TGAATGGAAGAATCGACGG	55.02	47.37	4.79
114	132	XM_031515512.1	AAG	TCT	3	7	366	386	21	1	108	CTTTCGTTTCAACCCAACC	54.84	47.37	3.77	CACTCACTCATTCACCAGC	55.94	52.63	4.85
115	133	XM_031515512.1	AGC	GCA	3	5	693	707	15	1	100	ATGGATCAACATCAAGGGG	54.45	47.37	4.79	CCTGCATGAAGAGGTTCG	55.47	55.56	3.95
116	134	XM_031515512.1	CCG	GCC	3	5	708	722	15	1	161	CAACATCAAGGGGTACAGG	55.17	52.63	4	GAGTAGAGAAGTTCGGAGC	54.47	52.63	4.7
117	139	XM_031515512.1	ATGCCC	CATGGG	6	2	1695	1706	12	1	132	GATGTCCATGGGATGTAGC	55.12	52.63	3.58	GCTAAGACATTGGGGAAGG	55.24	52.63	3.46
118	140	XM_031515512.1	ATCCCC	GGGATG	6	2	1711	1722	12	1	132	GATGTCCATGGGATGTAGC	55.12	52.63	3.58	GCTAAGACATTGGGGAAGG	55.24	52.63	3.46
119	141	XM_031515512.1	AAAACC	CAAAAC	6	2	1912	1923	12	1	119	CACATGCAACATGTTGACC	55.31	47.37	4.02	TCCACAAAGTTGGGAATCC	54.96	47.37	3.01
120	142	XM_031515560.1	ATCACC	GATGGT	6	2	744	755	12	1	157	TGAATATCGACACCGTTGG	55.04	47.37	3.77	ACCCTTGCTCTTATGATGC	54.92	47.37	3.91
121	143	XM_031515560.1	ATATAC	TATACA	6	2	1694	1705	12	1	111	GAAGGGGGTATGTTGTGG	54.53	55.56	4.17	TTCGGTGCATATTCTTCCC	54.95	47.37	3.97
122	144	XM_031515560.1	AT	TA	2	10	1853	1872	20	1	140	CCTAGAGAGAGAGGTGTGG	55.23	57.89	4.17	TCCAAATCACTTCTGCTGC	55.81	47.37	5.25
123	145	XM_031515592.1	AG	CT	2	9	37	54	18	1	147	CTTCGTCTTCCTCCTTTCC	54.93	52.63	3.13	ATGGATAATGCAGGAGACG	54.42	47.37	4.18
124	146	XM_031515592.1	AGAGGG	TCTCCC	6	2	89	100	12	1	147	CTTCGTCTTCCTCCTTTCC	54.93	52.63	3.13	ATGGATAATGCAGGAGACG	54.42	47.37	4.18
125	147	XM_031515592.1	AT	AT	2	7	4906	4919	14	1	123	GGGGTTTGAAGAGAATTGC	54.24	47.37	3.56	TCAGAGAACAAACAGAAACC	53.38	40	3.27
126	148	XM_031515595.1	AGC	CGT	3	6	119	136	18	1	176	ATCTGACGGTCAACTTTGG	55.13	47.37	3.28	TGAGACAACACAGGAAAGG	54.63	47.37	3.11
127	149	XM_031515595.1	ACACGC	GCGTGT	6	3	387	404	18	1	179	TAGCCGTGATTGAACTACG	54.77	47.37	3.51	CTTCTGAGAGCTTGAGGC	54.73	55.56	4.7
128	150	XM_031515595.1	AGGG	GAGG	4	3	415	426	12	1	183	TTCAGTGACGAATTGGAGC	55.55	47.37	4.7	TGTTCAGCCTCCTAAAACG	55.15	47.37	3.6
129	151	XM_031515595.1	AAGAGG	AGAGGA	6	2	1070	1081	12	1	140	AACTCAAGAACAGCTCTGG	54.73	47.37	3.86	ACTTCGACCTTTGTATGCC	55.22	47.37	4.4
130	154	XM_031515608.1	CG	GC	2	6	134	145	12	1	117	AATATCCAAACCCACGTCC	54.84	47.37	4.79	GAAATGTAAAGAGCACGGG	54.11	47.37	5.28
131	155	XM_031515608.1	AT	AT	2	10	150	169	20	1	117	AATATCCAAACCCACGTCC	54.84	47.37	4.79	GAAATGTAAAGAGCACGGG	54.11	47.37	5.28
132	156	XM_031515608.1	AAATAG	GATAAA	6	2	287	298	12	1	101	TAATTCTCCCACACACTGC	54.79	47.37	4.4	CATCGCGGTATATCTTTGC	54.19	47.37	3.68
133	157	XM_031515618.1	AAGCTG	AGCTGA	6	2	102	113	12	1	131	AAGAACACTAATGGCAGGG	54.74	47.37	4.45	ACAGGAAAGAGGTGAATGG	54.34	47.37	3.16
134	158	XM_031515618.1	AG	TC	2	11	117	138	22	1	131	AAGAACACTAATGGCAGGG	54.74	47.37	4.45	ACAGGAAAGAGGTGAATGG	54.34	47.37	3.16
135	159	XM_031515618.1	AG	AG	2	12	355	378	24	1	202	TTTTCTTTCCTGTCCTCCC	54.24	47.37	4.3	TGGAGATGATTGTCTTGGC	54.85	47.37	4.52
136	160	XM_031515618.1	ACTCCC	GAGGGT	6	2	1943	1954	12	1	126	TGGGGGAGGCAATAATGG	56.2	55.56	3.16	TTCAACAGATCCTCCATGC	54.85	47.37	4.06
137	161	XM_031515629.1	AATAGG	TATTCC	6	2	184	195	12	1	162	TTCCCAATACCGTCAATCG	55	47.37	3.34	CTCAAGACAATGCAAAGCC	54.99	47.37	4.35
138	162	XM_031515629.1	AT	AT	2	10	1562	1581	20	1	119	ATTAAAAGAGCAGCTGGGG	55.12	47.37	4.96	TCTTGCAGGATTTATGATGC	53.72	40	3.91
139	163	XM_031515629.1	AAATGT	ATTTAC	6	2	1935	1946	12	1	156	CGGCTAAGGTCATGTATCG	55.31	52.63	2.92	GTAAAAGGGAACAAGTGTCG	54.57	45	4.35
140	164	XM_031515629.1	AAAAAG	AAAGAA	6	2	2187	2198	12	1	146	GATATTATCGTGCAACCGG	53.78	47.37	5.28	AGTTCTCAATCTTGTCGGC	55.24	47.37	5.54
141	165	XM_031515629.1	AG	AG	2	6	2772	2783	12	1	160	GATTCCATGGCTCCAACC	55.37	55.56	3.77	GTATCTTGTCTTCGAGGGC	55.12	52.63	5.19
142	166	XM_031515629.1	AAGGAG	AGAAGG	6	2	3130	3141	12	1	122	TAGGTGGTCTTTGATTGCC	54.76	47.37	4.52	CGTCAACTGTTGCATTACC	54.76	47.37	2.85
143	167	XM_031515632.1	ATC	CAT	3	5	146	160	15	1	111	CAGTCAATGATGGAGGAGG	54.64	52.63	4.3	AATCAATGGAGGAGGTTGC	55.12	47.37	4.17
144	168	XM_031515632.1	ACGTCG	TGCAGC	6	2	273	284	12	1	182	CCATTGATTGCCGATGGC	56.94	55.56	4.4	AAACTATCTTCCTCCCCCG	55.77	52.63	5.73
145	169	XM_031515632.1	AAG	AAG	3	4	872	883	12	1	144	GAAGATAGGGAGCTGATGG	54.1	52.63	3.51	ATGAACATTCCACCACTCG	55.21	47.37	4.18
146	171	XM_031515654.1	AAGAGG	CCTCTT	6	2	282	293	12	1	165	AAGGCTTGTTCTATCGAGG	54.27	47.37	4.63	ACAGCTAAATCGATCAGGC	55.08	47.37	4.85
147	172	XM_031515659.1	AT	AT	2	11	1033	1054	22	1	146	CTAGACTGGGGAATCAACG	54.7	52.63	4.1	TTTCCTTTTTCCATGGGGG	55.2	47.37	5.4
148	174	XM_031515685.1	AAG	GAA	3	6	171	188	18	1	126	CGAACTTCTCACACACAGG	55.91	52.63	4	ACTGAAGAAATCGTGGTCG	55.28	47.37	4.79
149	175	XM_031515685.1	AGG	AGG	3	4	605	616	12	1	136	CTGCATCCTACCAAGTACC	54.67	52.63	3.34	ATTCACTCTGCTTCCATCC	54.53	47.37	3.51
150	176	XM_031515694.1	AACTAG	TCTTGA	6	2	2413	2424	12	1	112	AGAGTTGTCGCTGTTAAGG	54.86	47.37	2.69	GTAGCCTGACAAGATTCCG	55.42	52.63	4.3
151	177	XM_031515694.1	AAAGTG	AAGTGA	6	2	2608	2619	12	1	109	AGGGGAATGATTTCAAGGC	55.09	47.37	4.35	TTCCTTTCCCTATTGGTGC	54.72	47.37	5.01
152	178	XM_031515694.1	AAAAAT	AAAAAT	6	2	2639	2650	12	1	100	AAGTGACAGCACCAATAGG	54.78	47.37	2.57	ATGAAGATACTCCAAGGCG	54.35	47.37	5.52
153	180	XM_031515699.1	ACTC	ACTC	4	3	194	205	12	1	137	TCATGGGGTGTGATCTCG	55.99	55.56	4.04	CTGCTAAAAACAACCTCGG	54.34	47.37	4.63
154	181	XM_031515699.1	AT	AT	2	13	909	934	26	1	160	TAATTCATAGGTTCGGCGC	55.49	47.37	6.53	ACAAGGGAAGGTTTTAGCC	54.95	47.37	3.93
155	184	XM_031515727.1	AAGAGG	GAAGAG	6	2	1137	1148	12	1	126	AAACAACCTCGACAGATGC	55.85	47.37	3.91	AAGCGTAATCCTCAAAGGG	54.86	47.37	3.95
156	185	XM_031515727.1	AAAAAG	TTTCTT	6	2	1443	1454	12	1	120	TGCTCGATGTCAAATCTGG	55.31	47.37	3.86	CAAACTTCCCTTTTGTGCC	55.1	47.37	5.01
157	187	XM_031515736.1	AAAGGG	CTTTCC	6	2	129	140	12	1	162	GCTAGGCCTCTTCATTTCC	55.35	52.63	3.13	ATGCTATTCGGCTTTCTCC	55.04	47.37	3.71
158	191	XM_031515763.1	AG	CT	2	13	35	60	26	1	151	ATTTCAGACAACCCTCTCC	54.03	47.37	3.71	TCTGCTTGTGGGTTATTCC	54.76	47.37	3.01
159	194	XM_031515765.1	AGG	CTC	3	7	252	272	21	1	155	CTATGATCATCGCCACTCC	54.96	52.63	3.85	GAAGATGAGGAGGCAATGG	55.34	52.63	3.16
160	195	XM_031515765.1	AACTCC	AACTCC	6	2	312	323	12	1	113	ACTTAATCTCCTCCTCCTCC	55.01	50	4.3	GAAGATGAGGAGGCAATGG	55.34	52.63	3.16
161	196	XM_031515765.1	AT	AT	2	11	815	836	22	1	140	TGCATGGAGATCACCTGC	57.03	55.56	4.85	AAATGAACCCATCCATCGG	55.21	47.37	4.18
162	197	XM_031515765.1	AAGGTG	GGTGAA	6	2	986	997	12	1	148	CAATCTCATTTGCAGCTCG	54.91	47.37	5.03	AAAAGGAAAAGGAGAGGGC	54.94	47.37	5.19
163	198	XM_031515765.1	AAAAGG	TCCTTT	6	2	1067	1078	12	1	139	CCAGTATCGACTTTCTCGG	54.86	52.63	4.63	GTCAGACACAGATCGATCG	55.29	52.63	3.69
164	203	XM_031515770.1	ACACAG	ACAGAC	6	2	81	92	12	1	118	ATCATCTTCCGTCTTCACG	54.74	47.37	4.35	CAGAGAGAAACCCAGAAGC	55.22	52.63	3.86
165	204	XM_031515770.1	AAG	GAA	3	18	207	260	54	1	139	ATCGACTAGAAGGAGCAGG	55.62	52.63	4.85	CGATCCCAACTGTTACTCC	55.02	52.63	3.85
166	205	XM_031515770.1	AACTCC	GAGTTG	6	2	751	762	12	1	121	GATTTGGAATTGCAGTGGG	54.62	47.37	4.61	ACATCAACCTGAAAACCCC	55.26	47.37	4.95
167	206	XM_031515770.1	AAGATG	TGAAGA	6	2	1648	1659	12	1	172	TATCAGCAGAAGACTTGCC	54.58	47.37	4.52	ATGTCATGAAGCGCATCC	55.51	50	3.51
168	208	XM_031515771.1	AGG	GGA	3	5	90	104	15	1	119	GAGAGAGAGAGAGAGGAGG	54.31	57.89	4.3	AATTGCTTTCCCGTTATGC	54.33	42.11	3.14
169	210	XM_031515771.1	AAG	CTT	3	6	287	304	18	1	133	TCCTCCATTGCAAGAATCC	54.82	47.37	3.01	TCTTCGAACTCTTCAACGG	54.91	47.37	4.44
170	211	XM_031515771.1	ATCACC	TGATGG	6	2	1795	1806	12	1	159	TTTTTCGTTTTATCCCCCG	53.56	42.11	5.73	AACTTACACACTTTCCCCG	55.04	47.37	5.73
171	213	XM_031515790.1	ATCACC	TGATGG	6	2	233	244	12	1	150	AGACAAAATCCTCTGCAGG	54.76	47.37	4.85	CGTAGAAACCGGGAAATGG	56.02	52.63	3.16
172	214	XM_031515790.1	AAGTGG	GTGGAA	6	2	821	832	12	1	139	TTGGTTCATCAAGGTGTCC	54.99	47.37	4.02	CTGTAGTCTGTCTGTATGCC	55.01	50	4.4
173	221	XM_031515860.1	ATATAG	ATCTAT	6	2	78	89	12	1	131	ACAGATTTGACACATGTCC	52.85	42.11	4.02	CTTGATGGGAGAAAAAGAGG	53.57	45	3.69
174	222	XM_031515860.1	ATATAG	TATATC	6	2	99	110	12	1	131	ACAGATTTGACACATGTCC	52.85	42.11	4.02	CTTGATGGGAGAAAAAGAGG	53.57	45	3.69
175	223	XM_031515860.1	ACACAG	ACAGAC	6	2	297	308	12	1	106	CCCAGAAAATCTATCCCCC	54.23	52.63	5.4	GTAGATGGAAGCTCGAAGC	55.52	52.63	3.86
176	224	XM_031515869.1	AG	AG	2	8	48	63	16	1	110	AGCCACAGAGAGACAGAGG	58.03	57.89	3.69	TGCTGTCTCTGTCTCCTCC	58.03	57.89	4.3
177	225	XM_031515869.1	AGGCGG	CCTCCG	6	2	81	92	12	1	138	GAGAGAGAGAGTCAACTGC	54.37	52.63	4.4	ATCGGGTGAAGGGATAGC	55.71	55.56	2.97
178	226	XM_031515869.1	ACAGAG	GAGACA	6	2	113	124	12	1	144	GAGAGAGAGAGTCAACTGC	54.37	52.63	4.4	TTAACAATCGGGTGAAGGG	54.77	47.37	3.95
179	227	XM_031515869.1	CCG	GCC	3	4	154	165	12	1	137	CGTCCAAATCAGAAGGAGG	55.31	52.63	4.3	ACTGAAAGAACGAAGGACG	55.21	47.37	4.79
180	228	XM_031515869.1	AATGGC	TGCCAT	6	2	1379	1390	12	1	140	AGTACTTCGTAGACTCGGG	55.3	52.63	5.14	GAACAACCAATGCATAGCG	55.2	47.37	4.26
181	229	XM_031515870.1	AG	AG	2	16	215	246	32	1	103	AATTGCTTCAATTTGGCCG	55.24	42.11	6.13	CCCCTTTTTGCTGTTTTCC	55.06	47.37	3.13
182	230	XM_031515870.1	AAGATG	TCATCT	6	3	309	326	18	1	159	GGAAAACAGCAAAAAGGGG	55.06	47.37	4.79	GAGGAAGATGAAGACGACG	55.19	52.63	5.12
183	231	XM_031515875.1	AGC	CAG	3	4	78	89	12	1	135	AGATTTCACCTCCATTAGCC	54.79	45	3.93	AAGCTTTGCTGAGAAGAGG	55.1	47.37	3.69
184	232	XM_031515875.1	ATGCCC	CGGGTA	6	2	483	494	12	1	101	ACATTAATCCGCCAGTTGC	56.28	47.37	4.17	GAAGAACGAAAAAGGTGACC	54.85	45	4.02
185	233	XM_031515875.1	ACCCCG	GGCTGG	6	2	520	531	12	1	133	TACGGGTATGGTTATGGGG	55.53	52.63	4.96	CGAGAAATAAGAAAAGGGCC	54.37	45	5.8
186	237	XM_031515878.1	AAAAAT	TTTTTA	6	2	3541	3552	12	1	143	GGCAATCTGTTGTTTGATGG	55.52	45	3.51	AGAGATAGGCCTGAAGTCC	55.16	52.63	3.85
187	239	XM_031515878.1	AT	AT	2	8	5227	5242	16	1	104	GAAGCCTTTAAAAGTCTTGC	53.07	40	4.01	TAGGGAACTGAGAAGAAGC	53.45	47.37	3.86
188	240	XM_031515878.1	AAAAAG	TTTTTC	6	2	8106	8117	12	1	168	CGCCGAGAATGTTTTATGG	54.6	47.37	2.74	CTTCTGCATTTGATACGCC	54.59	47.37	5.68
189	242	XM_031515880.1	AAAAAT	TTTTTA	6	2	3541	3552	12	1	143	GGCAATCTGTTGTTTGATGG	55.52	45	3.51	AGAGATAGGCCTGAAGTCC	55.16	52.63	3.85
190	244	XM_031515880.1	AT	AT	2	8	5227	5242	16	1	104	GAAGCCTTTAAAAGTCTTGC	53.07	40	4.01	TAGGGAACTGAGAAGAAGC	53.45	47.37	3.86
191	245	XM_031515880.1	AAAAAG	TTTTTC	6	2	7981	7992	12	1	168	CGCCGAGAATGTTTTATGG	54.6	47.37	2.74	CTTCTGCATTTGATACGCC	54.59	47.37	5.68
192	247	XM_031515882.1	AAAACT	ACTAAA	6	2	3277	3288	12	1	142	GGGGTTGTAGTGAAACAGG	55.41	52.63	4	ATTTGCCATTACCATTCCG	53.67	42.11	4.3
193	248	XM_031515882.1	AAAAAT	TTTTTA	6	2	4226	4237	12	1	143	GGCAATCTGTTGTTTGATGG	55.52	45	3.51	AGAGATAGGCCTGAAGTCC	55.16	52.63	3.85
194	250	XM_031515882.1	AT	AT	2	8	5912	5927	16	1	104	GAAGCCTTTAAAAGTCTTGC	53.07	40	4.01	TAGGGAACTGAGAAGAAGC	53.45	47.37	3.86
195	251	XM_031515882.1	AAAAAG	TTTTTC	6	2	8791	8802	12	1	168	CGCCGAGAATGTTTTATGG	54.6	47.37	2.74	CTTCTGCATTTGATACGCC	54.59	47.37	5.68
196	253	XM_031515883.1	AAAACT	ACTAAA	6	2	3277	3288	12	1	142	GGGGTTGTAGTGAAACAGG	55.41	52.63	4	ATTTGCCATTACCATTCCG	53.67	42.11	4.3
197	254	XM_031515883.1	AAAAAT	TTTTTA	6	2	4276	4287	12	1	143	GGCAATCTGTTGTTTGATGG	55.52	45	3.51	AGAGATAGGCCTGAAGTCC	55.16	52.63	3.85
198	256	XM_031515883.1	AT	AT	2	8	5962	5977	16	1	104	GAAGCCTTTAAAAGTCTTGC	53.07	40	4.01	TAGGGAACTGAGAAGAAGC	53.45	47.37	3.86
199	257	XM_031515883.1	AAAAAG	TTTTTC	6	2	8841	8852	12	1	168	CGCCGAGAATGTTTTATGG	54.6	47.37	2.74	CTTCTGCATTTGATACGCC	54.59	47.37	5.68
200	260	XM_031515884.1	AT	AT	2	8	5141	5156	16	1	104	GAAGCCTTTAAAAGTCTTGC	53.07	40	4.01	TAGGGAACTGAGAAGAAGC	53.45	47.37	3.86
201	261	XM_031515884.1	AAAAAG	TTTTTC	6	2	8020	8031	12	1	168	CGCCGAGAATGTTTTATGG	54.6	47.37	2.74	CTTCTGCATTTGATACGCC	54.59	47.37	5.68
202	263	XM_031515885.1	AAAAAT	TTTTTA	6	2	3567	3578	12	1	143	GGCAATCTGTTGTTTGATGG	55.52	45	3.51	AGAGATAGGCCTGAAGTCC	55.16	52.63	3.85
203	265	XM_031515885.1	AT	AT	2	8	5253	5268	16	1	104	GAAGCCTTTAAAAGTCTTGC	53.07	40	4.01	TAGGGAACTGAGAAGAAGC	53.45	47.37	3.86
204	266	XM_031515885.1	AAAAAG	TTTTTC	6	2	8132	8143	12	1	168	CGCCGAGAATGTTTTATGG	54.6	47.37	2.74	CTTCTGCATTTGATACGCC	54.59	47.37	5.68
205	268	XM_031515887.1	AAAACT	ACTAAA	6	2	3277	3288	12	1	142	GGGGTTGTAGTGAAACAGG	55.41	52.63	4	ATTTGCCATTACCATTCCG	53.67	42.11	4.3
206	269	XM_031515887.1	AAAAAT	TTTTTA	6	2	4252	4263	12	1	143	GGCAATCTGTTGTTTGATGG	55.52	45	3.51	AGAGATAGGCCTGAAGTCC	55.16	52.63	3.85
207	271	XM_031515887.1	AT	AT	2	8	5938	5953	16	1	104	GAAGCCTTTAAAAGTCTTGC	53.07	40	4.01	TAGGGAACTGAGAAGAAGC	53.45	47.37	3.86
208	272	XM_031515887.1	AAAAAG	TTTTTC	6	2	8817	8828	12	1	168	CGCCGAGAATGTTTTATGG	54.6	47.37	2.74	CTTCTGCATTTGATACGCC	54.59	47.37	5.68
209	274	XM_031515888.1	AAAAAT	TTTTTA	6	2	3410	3421	12	1	143	GGCAATCTGTTGTTTGATGG	55.52	45	3.51	AGAGATAGGCCTGAAGTCC	55.16	52.63	3.85
210	276	XM_031515888.1	AT	AT	2	8	5096	5111	16	1	104	GAAGCCTTTAAAAGTCTTGC	53.07	40	4.01	TAGGGAACTGAGAAGAAGC	53.45	47.37	3.86
211	277	XM_031515888.1	AAAAAG	TTTTTC	6	2	7975	7986	12	1	168	CGCCGAGAATGTTTTATGG	54.6	47.37	2.74	CTTCTGCATTTGATACGCC	54.59	47.37	5.68
212	278	XM_031515896.1	AATCCC	TAGGGT	6	2	145	156	12	1	116	TTTTCAAGTCCACCAGAGC	55.33	47.37	4.09	GAAGGAGTGATGGTGAAGG	54.89	52.63	3.46
213	279	XM_031515896.1	AAG	CTT	3	15	233	277	45	1	215	CACACATGCTAGGGTTAGG	54.97	52.63	2.69	TCAACCTTTCTAGGGAAGC	54.05	47.37	3.86
214	280	XM_031515896.1	CCGG	GGCC	4	3	394	405	12	1	135	TAGATGAAACCCCAATCGG	54.21	47.37	4.18	TCTTCTCACAACCACTTGC	55.36	47.37	4.01
215	285	XM_031515928.1	AT	AT	2	10	1821	1840	20	1	125	TGACAGGGACTTAAAGTGC	54.72	47.37	4.4	CGAAGTAATTACGGTAGCG	53.52	47.37	4.26
216	286	XM_031515929.1	AAAGAG	AAGAGA	6	2	54	65	12	1	114	GCCGTTTGATAGGAAATCC	53.84	47.37	3.01	CAGCTTCTTTCCCCTTCC	54.88	55.56	3.46
217	287	XM_031515929.1	AG	AG	2	6	74	85	12	1	148	AAATCCACTCCACTTACTGG	54.65	45	4	ATGGCTTCAGCATTAAGGC	55.93	47.37	4.35
218	288	XM_031515929.1	AAGC	AGCA	4	3	139	150	12	1	126	AGAGAAGAGAGAGAGAGCG	54.97	52.63	5.03	AGAGAGATGTCAGGGATGG	55.15	52.63	3.51
219	289	XM_031515929.1	AGC	GCT	3	5	254	268	15	1	148	TTAATGCTGAAGCCATCCC	55.21	47.37	3.85	GTTCATCAGAAGGGTGAGG	54.89	52.63	3.86
220	290	XM_031515929.1	AGG	TCC	3	8	271	294	24	1	130	TCTCTCTTCACTAGTAGTGC	53.28	45	4.4	GCTGTTGTTCATCAGAAGG	54.01	47.37	3.46
221	291	XM_031515929.1	AAAGGT	AAAGGT	6	2	1632	1643	12	1	104	TGGATAGACGAGTAAGAGG	52.34	47.37	3.69	TTGGATAGTTGATCGACCC	53.94	47.37	4.46
222	292	XM_031515929.1	AT	TA	2	15	1710	1739	30	1	137	TAGAAAGGTAAAGGTGGGG	53.26	47.37	4.96	TACATACATCTCTTGAAGCC	52.1	40	4.35
223	294	XM_031515941.1	AGAGGG	GGGAGA	6	3	32	49	18	1	138	CCCAAGCAATTGAAGGGG	55.9	55.56	4.79	CTTCAGCTTTTCATCGACG	54.59	47.37	5.12
224	295	XM_031515941.1	AG	GA	2	6	56	67	12	1	118	AGAGAGAGAGAGGGAGAGG	55.73	57.89	3.69	CTTCAGCTTTTCATCGACG	54.59	47.37	5.12
225	296	XM_031515941.1	AG	GA	2	9	87	104	18	1	118	AGAGAGAGAGAGGGAGAGG	55.73	57.89	3.69	CTTCAGCTTTTCATCGACG	54.59	47.37	5.12
226	297	XM_031515941.1	AAGAGC	AAGAGC	6	2	270	281	12	1	155	CTGTGTCTTCACTCTCTGC	55.29	52.63	4.26	CCCGATTGAATCCCAAGG	55.05	55.56	3.61
227	298	XM_031515941.1	AGGCC	AGGCC	5	3	306	320	15	1	150	TCTTCACTCTCTGCCTACC	55.44	52.63	3.18	CCCGATTGAATCCCAAGG	55.05	55.56	3.61
228	299	XM_031515941.1	ATATAG	TCTATA	6	2	362	373	12	1	163	GAAGAGCAAGAGCAAGAGG	55.63	52.63	3.69	ATAAAAGGGAGCGACTTCC	54.55	47.37	3.46
229	300	XM_031515942.1	AT	AT	2	8	1091	1106	16	1	121	CCAGTACTGAAAGAGGACG	54.67	52.63	4.79	ATAATGTCCGTACACCAGC	54.68	47.37	4.85
230	304	XM_031515971.1	AAAAG	TTTTC	5	3	1408	1422	15	1	130	TGTCACTTCATTAAATCCCC	52.84	40	4.81	ATTACAACAAGAGCAAGGG	52.8	42.11	3.95
231	305	XM_031515971.1	AACAAG	CTTGTT	6	2	1424	1435	12	1	130	TGTCACTTCATTAAATCCCC	52.84	40	4.81	ATTACAACAAGAGCAAGGG	52.8	42.11	3.95
232	306	XM_031515971.1	AAAAG	TTTTC	5	3	1475	1489	15	1	166	TGTCACTTCATTAAATCCCC	52.84	40	4.81	CGGTGCATTAATACACTGC	54.6	47.37	4.4
233	307	XM_031515973.1	AACTAG	GATCTT	6	2	28	39	12	1	106	ACAAACAGCTTCATCACCG	56.15	47.37	4.94	CTTTGCAGAGATCCAGAGG	54.98	52.63	3.69
234	308	XM_031515973.1	AAG	TCT	3	6	53	70	18	1	106	ACAAACAGCTTCATCACCG	56.15	47.37	4.94	CTTTGCAGAGATCCAGAGG	54.98	52.63	3.69
235	309	XM_031515976.1	AG	CT	2	9	72	89	18	1	156	TCAATCCCACTCTGCTGC	56.95	55.56	5.25	ATGACAAGATGCAGGTACG	55.01	47.37	3.67
236	310	XM_031515976.1	AAG	AGA	3	6	283	300	18	1	115	GTGAAGAAGCCAAAAACCC	54.79	47.37	4.11	CAACACCATGAAACAGAGC	54.62	47.37	4.09
237	311	XM_031515976.1	ATCACC	GGTGAT	6	2	418	429	12	1	126	CTCTGTTTCATGGTGTTGC	54.62	47.37	4.17	ACAGGACTTCTTGAAAGCC	55.01	47.37	4.35
238	312	XM_031515976.1	AAACGG	TTGCCT	6	2	2734	2745	12	1	106	TATGAGAACAATACGGGCC	54.34	47.37	5.8	AAGACTGCTTTCTTACCCC	54.35	47.37	4.95
239	314	XM_031515980.1	AAGGGG	CTTCCC	6	2	164	175	12	1	136	ATTATTATGAGCAGCCCCC	54.3	47.37	5.4	AATTGGAAGAAGGTGACGG	55.1	47.37	4.79
240	315	XM_031515980.1	AACCCC	CAACCC	6	2	220	231	12	1	103	AACATCAGCCATCATCAGC	55.64	47.37	4.26	CGTTGCAATTGGAAGAAGG	55.01	47.37	3.46
241	316	XM_031515980.1	AAC	CAA	3	4	232	243	12	1	103	AACATCAGCCATCATCAGC	55.64	47.37	4.26	CGTTGCAATTGGAAGAAGG	55.01	47.37	3.46
242	319	XM_031515980.1	AACCCT	AACCCT	6	2	1006	1017	12	1	145	ACAGCACGACAATTATCGG	55.74	47.37	4.18	TTGCTGTTCCTGATGATGC	55.89	47.37	3.91
243	321	XM_031515981.1	AAGGGG	CTTCCC	6	2	164	175	12	1	136	ATTATTATGAGCAGCCCCC	54.3	47.37	5.4	AATTGGAAGAAGGTGACGG	55.1	47.37	4.79
244	322	XM_031515981.1	AACCCC	CAACCC	6	2	220	231	12	1	103	AACATCAGCCATCATCAGC	55.64	47.37	4.26	CGTTGCAATTGGAAGAAGG	55.01	47.37	3.46
245	323	XM_031515981.1	AAC	CAA	3	4	232	243	12	1	103	AACATCAGCCATCATCAGC	55.64	47.37	4.26	CGTTGCAATTGGAAGAAGG	55.01	47.37	3.46
246	326	XM_031515981.1	AACCCT	AACCCT	6	2	1006	1017	12	1	145	ACAGCACGACAATTATCGG	55.74	47.37	4.18	TTGCTGTTCCTGATGATGC	55.89	47.37	3.91
247	327	XM_031515991.1	AAGCCG	GCTTCG	6	2	66	77	12	1	105	CATCTATCTGGGTCTTCGC	54.88	52.63	4.7	AAGGCAGTATAAGCGATGG	54.74	47.37	3.51
248	328	XM_031515991.1	AG	TC	2	16	153	184	32	1	137	ATCCATCGCTTATACTGCC	54.51	47.37	4.85	CTCTTTCACTTCAGCTGGG	55.53	52.63	4.45
249	329	XM_031515991.1	AGG	AGG	3	4	447	458	12	1	117	CGATGAGATCTTTGCCTCG	55.92	52.63	4.63	CCCCTATCCGTCTTTTTCC	54.95	52.63	3.13
250	330	XM_031516011.1	AG	GA	2	7	19	32	14	1	103	GCCCAAGCAATTGAAGGG	56.66	55.56	3.95	TCTCTCTCTCTCTCTCCCC	55.75	57.89	4.81
251	331	XM_031516011.1	AGAGGG	GGGAGA	6	3	33	50	18	1	138	CCCAAGCAATTGAAGGGG	55.9	55.56	4.79	CTTCAGCTTTTCATCGACG	54.59	47.37	5.12
252	332	XM_031516011.1	AG	GA	2	6	57	68	12	1	118	AGAGAGAGAGAGGGAGAGG	55.73	57.89	3.69	CTTCAGCTTTTCATCGACG	54.59	47.37	5.12
253	333	XM_031516011.1	AG	GA	2	9	88	105	18	1	118	AGAGAGAGAGAGGGAGAGG	55.73	57.89	3.69	CTTCAGCTTTTCATCGACG	54.59	47.37	5.12
254	334	XM_031516011.1	AAGAGC	AAGAGC	6	2	271	282	12	1	155	CTGTGTCTTCACTCTCTGC	55.29	52.63	4.26	CCCGATTGAATCCCAAGG	55.05	55.56	3.61
255	335	XM_031516011.1	AGGCC	AGGCC	5	3	307	321	15	1	150	TCTTCACTCTCTGCCTACC	55.44	52.63	3.18	CCCGATTGAATCCCAAGG	55.05	55.56	3.61
256	336	XM_031516011.1	ATATAG	TCTATA	6	2	363	374	12	1	115	TTCCTTGGGATTCAATCGG	54.83	47.37	4.18	CATAGTCCCAAAGGTGACC	54.86	52.63	4.02
257	337	XM_031516015.1	AACAGT	GTAACA	6	2	48	59	12	1	114	CACAATAGGCATCGTCAGG	55.8	52.63	3.86	AGCAGCCAAGTCTTATATGG	54.9	45	2.74
258	338	XM_031516015.1	AATGGC	ATGGCA	6	2	160	171	12	1	112	AGTAGCAAGAAGAGGAGGG	55.39	52.63	4.3	TCTGAACACAGCACTTAGC	55.17	47.37	3.09
259	339	XM_031516015.1	AAGATG	TCATCT	6	2	172	183	12	1	112	AGTAGCAAGAAGAGGAGGG	55.39	52.63	4.3	TCTGAACACAGCACTTAGC	55.17	47.37	3.09
260	340	XM_031516015.1	AAT	TTA	3	4	2098	2109	12	1	107	ATTCCCCGAATTTGATGGG	55.18	47.37	4	ACAACTCTTAGCTAGCTCG	54.05	47.37	5.03
261	342	XM_031516015.1	ATACCC	GTATGG	6	2	2168	2179	12	1	102	TTGCCTAAATCGAGCTAGC	55.09	47.37	3.42	TTACTAAAGAGATCCCGTGG	53.89	45	4.94
262	344	XM_031516027.1	AG	GA	2	20	47	86	40	1	162	TTCCCCCTCTGCATACTCC	58.07	57.89	3.85	CAGAGCTGCGAAATCATCC	56.49	52.63	3.51
263	345	XM_031516027.1	AAGC	AGCA	4	3	1373	1384	12	1	142	TCCTATGCACACAAAGAGC	55.21	47.37	4.09	CATTTCGATGAAAACCGCC	55.5	47.37	6.13
264	346	XM_031516029.1	AG	CT	2	9	84	101	18	1	121	TTTAAGGGGCCACTACAGC	57.03	52.63	4.4	CAATCTGGTCCCATTTCCC	55.52	52.63	3.97
265	347	XM_031516029.1	AG	AG	2	6	211	222	12	1	151	CCAAGATTGGGGAAATGGG	55.8	52.63	4	CCAAATGGAAAAACCCACC	54.72	47.37	4.61
266	348	XM_031516029.1	AATAGT	ATAATG	6	2	409	420	12	1	147	ACACAAAAGGCCAAAAACC	54.88	42.11	3.27	GGAGAAGAAGAAGAACCAGG	55.08	50	4.45
267	349	XM_031516029.1	AAG	TTC	3	4	470	481	12	1	127	ATGTAGCTAGAGACCAGCG	56.04	52.63	5.18	GAGATAGAGAGAGACCGGG	55.11	57.89	5.73
268	350	XM_031516029.1	ACTCCG	CGGAGT	6	2	931	942	12	1	100	CTCTGATGCTCTATTGGCC	55.14	52.63	5.36	TGGGATGTCTTCGATCTCG	56.35	52.63	4.04
269	351	XM_031516029.1	ACGAGG	GGAGCA	6	2	1423	1434	12	1	121	GAGAGCTTTGGACATGAGG	55.3	52.63	3.86	AGCAATCTCTTTCCCAAGC	55.46	47.37	4.01
270	353	XM_031516034.1	AGG	GGA	3	4	113	124	12	1	120	GAGAGAGAGAGAGAGCTCC	55.04	57.89	4.7	ACATCCTTCTCCTCTCTCG	55.23	52.63	4.04
271	355	XM_031516035.1	AGG	GGA	3	4	117	128	12	1	120	GAGAGAGAGAGAGAGCTCC	55.04	57.89	4.7	ACATCCTTCTCCTCTCTCG	55.23	52.63	4.04
272	356	XM_031516036.1	AG	GA	2	18	24	59	36	1	109	CCGTATAGAGAGAGGGAGG	54.77	57.89	4.3	TTCGTCTTCTGCAACTTCC	55.48	47.37	3.46
273	357	XM_031516038.1	AG	CT	2	9	84	101	18	1	121	TTTAAGGGGCCACTACAGC	57.03	52.63	4.4	CAATCTGGTCCCATTTCCC	55.52	52.63	3.97
274	358	XM_031516038.1	AG	AG	2	6	211	222	12	1	151	CCAAGATTGGGGAAATGGG	55.8	52.63	4	CCAAATGGAAAAACCCACC	54.72	47.37	4.61
275	359	XM_031516038.1	AATAGT	ATAATG	6	2	409	420	12	1	147	ACACAAAAGGCCAAAAACC	54.88	42.11	3.27	GGAGAAGAAGAAGAACCAGG	55.08	50	4.45
276	360	XM_031516038.1	AAG	TTC	3	4	470	481	12	1	127	ATGTAGCTAGAGACCAGCG	56.04	52.63	5.18	GAGATAGAGAGAGACCGGG	55.11	57.89	5.73
277	361	XM_031516038.1	ACTCCG	CGGAGT	6	2	962	973	12	1	100	CTCTGATGCTCTATTGGCC	55.14	52.63	5.36	TGGGATGTCTTCGATCTCG	56.35	52.63	4.04
278	362	XM_031516038.1	ACGAGG	GGAGCA	6	2	1454	1465	12	1	121	GAGAGCTTTGGACATGAGG	55.3	52.63	3.86	AGCAATCTCTTTCCCAAGC	55.46	47.37	4.01
279	364	XM_031516057.1	AAAG	AAGA	4	4	103	118	16	1	187	CCTCTCTCTCTCTCTCTCG	54.78	57.89	4.04	AACTCTGTAGAATGGCTGC	54.89	47.37	5.25
280	365	XM_031516057.1	AAGG	AGGA	4	4	123	138	16	1	187	CCTCTCTCTCTCTCTCTCG	54.78	57.89	4.04	AACTCTGTAGAATGGCTGC	54.89	47.37	5.25
281	366	XM_031516057.1	AACTTG	TCAAGT	6	2	448	459	12	1	174	CCTCTTCCTGATGATTGCC	55.34	52.63	4.52	GAGAAGTCTTCCTTGGTGC	55.54	52.63	5.01
282	367	XM_031516057.1	ATCGTC	TCATCG	6	2	1132	1143	12	1	134	CATGTCCAAGTCCTAGTCC	54.27	52.63	3.85	AAGGACAATTAGCAGAGCC	54.85	47.37	4.7
283	368	XM_031516057.1	ACGAGG	GAGGAC	6	2	2025	2036	12	1	129	CGAATTTCCTCCAGAAGGG	55.28	52.63	3.95	TCTCACCTTCACTGTTTGG	54.63	47.37	3.28
284	369	XM_031516057.1	AAGGAG	GAAGGA	6	2	2216	2227	12	1	112	GTCGTGGAGAAGATTGAGG	55.04	52.63	3.86	GGATTTCATCAGAGAGCCC	55.03	52.63	5.19
285	371	XM_031516058.1	AG	CT	2	17	130	163	34	1	157	TCCTCTTCACACATTTGCC	55.4	47.37	4.52	CAGAGAGCAAGGAAGAAGG	54.91	52.63	3.46
286	372	XM_031516058.1	ACCTCC	TGGAGG	6	2	952	963	12	1	161	GCTTCTTTCAACCTCCTCC	55.5	52.63	4.3	ATACTCCCACACCTTAAGC	53.81	47.37	3.09
287	373	XM_031516058.1	ATATAG	TATCTA	6	2	1084	1095	12	1	133	ACCACTCCCTCTTTATATGC	54.2	45	3.14	AATAAAAATCCTGGCCTAGC	53.27	40	3.42
288	375	XM_031516058.1	AT	AT	2	12	1304	1327	24	1	104	TGACAATGCATTCGAAACC	54.3	42.11	3.27	CACATACACTTACACACACC	53.98	45	4.16
289	376	XM_031516059.1	ACAG	GACA	4	3	195	206	12	1	159	TCGCTAGCTAGCTGTACG	55.96	55.56	3.67	GAGTCGTACTAGCTATGGC	54.33	52.63	4.4
290	377	XM_031516059.1	ATCG	TAGC	4	3	229	240	12	1	130	AGACACAGAATCACCAAGC	55.12	47.37	4.01	GAAAACACACACACACAGG	54.79	47.37	4
291	378	XM_031516059.1	AC	TG	2	6	315	326	12	1	109	ACAGACAGAGTTACATGGC	54.51	47.37	4.4	ATTAAGTCCACCAGTTCCG	54.48	47.37	4.3
292	379	XM_031516059.1	AGCCCG	GGGCTC	6	2	1989	2000	12	1	130	TCACATACTTCATGGCAGG	54.55	47.37	4.85	TTCTGGTCCATGACTAGGG	55.38	52.63	3.53
293	380	XM_031516059.1	ACCC	CACC	4	3	2381	2392	12	1	118	CATGAGGATTGGAGTCACC	54.96	52.63	4.02	GTTCATCTCCATTGCTTCG	54.21	47.37	3.79
294	381	XM_031516059.1	AT	AT	2	11	2483	2504	22	1	125	CTGATTAATCGAAGCAATGG	52.44	40	3.16	CCAATCATGTAGAGCATCC	52.88	47.37	3.51
295	383	XM_031516064.1	AAGACG	CGAAGA	6	2	293	304	12	1	109	AAGCTGTAGACTACGTTGG	54.26	47.37	3.77	GTTTCCCAAAAGCTTGTGG	55.1	47.37	4.17
296	384	XM_031516074.1	AG	GA	2	7	142	155	14	1	190	ATGCTCCTATTTCTTGCCG	55.35	47.37	5.69	ATTTGACGGTAAAGTGGCC	55.8	47.37	5.36
297	385	XM_031516078.1	AAGAGG	GAAGAG	6	2	1862	1873	12	1	117	AATCTTCAGGCCATTCACC	55.12	47.37	4.02	CTACTTCCCTCTCAAACTCG	54.94	50	4.18
298	386	XM_031516078.1	AAGGGG	GGGAAG	6	2	4237	4248	12	1	106	GAGAGAGAGAAAAGTGGGC	54.92	52.63	5.36	CAACCGTTTTCCTTTTCCC	54.81	47.37	3.97
299	387	XM_031516078.1	AAAAGG	GGAAAA	6	2	4250	4261	12	1	127	AGTTAAGAAACGGTTGGGG	55	47.37	4.96	TTCACCAACAAATGTCTGC	54.11	42.11	4.26
300	389	XM_031516080.1	AAGAGG	GAAGAG	6	2	1862	1873	12	1	117	AATCTTCAGGCCATTCACC	55.12	47.37	4.02	CTACTTCCCTCTCAAACTCG	54.94	50	4.18
301	390	XM_031516080.1	AAGGGG	GGGAAG	6	2	4088	4099	12	1	106	GAGAGAGAGAAAAGTGGGC	54.92	52.63	5.36	CAACCGTTTTCCTTTTCCC	54.81	47.37	3.97
302	391	XM_031516080.1	AAAAGG	GGAAAA	6	2	4101	4112	12	1	127	AGTTAAGAAACGGTTGGGG	55	47.37	4.96	TTCACCAACAAATGTCTGC	54.11	42.11	4.26
303	393	XM_031516081.1	AAGAGG	GAAGAG	6	2	1862	1873	12	1	117	AATCTTCAGGCCATTCACC	55.12	47.37	4.02	CTACTTCCCTCTCAAACTCG	54.94	50	4.18
304	394	XM_031516081.1	AAGGGG	GGGAAG	6	2	4946	4957	12	1	106	GAGAGAGAGAAAAGTGGGC	54.92	52.63	5.36	CAACCGTTTTCCTTTTCCC	54.81	47.37	3.97
305	395	XM_031516081.1	AAAAGG	GGAAAA	6	2	4959	4970	12	1	127	AGTTAAGAAACGGTTGGGG	55	47.37	4.96	TTCACCAACAAATGTCTGC	54.11	42.11	4.26
306	397	XM_031516082.1	AAGAGG	GAAGAG	6	2	1862	1873	12	1	117	AATCTTCAGGCCATTCACC	55.12	47.37	4.02	CTACTTCCCTCTCAAACTCG	54.94	50	4.18
307	398	XM_031516082.1	AAGGGG	GGGAAG	6	2	3401	3412	12	1	106	GAGAGAGAGAAAAGTGGGC	54.92	52.63	5.36	CAACCGTTTTCCTTTTCCC	54.81	47.37	3.97
308	399	XM_031516082.1	AAAAGG	GGAAAA	6	2	3414	3425	12	1	127	AGTTAAGAAACGGTTGGGG	55	47.37	4.96	TTCACCAACAAATGTCTGC	54.11	42.11	4.26
309	401	XM_031516084.1	AAGAGG	GAAGAG	6	2	1862	1873	12	1	117	AATCTTCAGGCCATTCACC	55.12	47.37	4.02	CTACTTCCCTCTCAAACTCG	54.94	50	4.18
310	402	XM_031516084.1	AAGGGG	GGGAAG	6	2	4029	4040	12	1	106	GAGAGAGAGAAAAGTGGGC	54.92	52.63	5.36	CAACCGTTTTCCTTTTCCC	54.81	47.37	3.97
311	403	XM_031516084.1	AAAAGG	GGAAAA	6	2	4042	4053	12	1	127	AGTTAAGAAACGGTTGGGG	55	47.37	4.96	TTCACCAACAAATGTCTGC	54.11	42.11	4.26
312	405	XM_031516085.1	AAGAGG	GAAGAG	6	2	1862	1873	12	1	117	AATCTTCAGGCCATTCACC	55.12	47.37	4.02	CTACTTCCCTCTCAAACTCG	54.94	50	4.18
313	406	XM_031516085.1	AAGGGG	GGGAAG	6	2	3291	3302	12	1	106	GAGAGAGAGAAAAGTGGGC	54.92	52.63	5.36	CAACCGTTTTCCTTTTCCC	54.81	47.37	3.97
314	407	XM_031516085.1	AAAAGG	GGAAAA	6	2	3304	3315	12	1	127	AGTTAAGAAACGGTTGGGG	55	47.37	4.96	TTCACCAACAAATGTCTGC	54.11	42.11	4.26
315	409	XM_031516089.1	AAGAGG	GAAGAG	6	2	1862	1873	12	1	117	AATCTTCAGGCCATTCACC	55.12	47.37	4.02	CTACTTCCCTCTCAAACTCG	54.94	50	4.18
316	410	XM_031516089.1	AAGGGG	GGGAAG	6	2	3342	3353	12	1	106	GAGAGAGAGAAAAGTGGGC	54.92	52.63	5.36	CAACCGTTTTCCTTTTCCC	54.81	47.37	3.97
317	411	XM_031516089.1	AAAAGG	GGAAAA	6	2	3355	3366	12	1	127	AGTTAAGAAACGGTTGGGG	55	47.37	4.96	TTCACCAACAAATGTCTGC	54.11	42.11	4.26
318	413	XM_031516090.1	AAGAGG	GAAGAG	6	2	1864	1875	12	1	117	AATCTTCAGGCCATTCACC	55.12	47.37	4.02	CTACTTCCCTCTCAAACTCG	54.94	50	4.18
319	414	XM_031516090.1	AAGGGG	GGGAAG	6	2	4969	4980	12	1	106	GAGAGAGAGAAAAGTGGGC	54.92	52.63	5.36	CAACCGTTTTCCTTTTCCC	54.81	47.37	3.97
320	415	XM_031516090.1	AAAAGG	GGAAAA	6	2	4982	4993	12	1	127	AGTTAAGAAACGGTTGGGG	55	47.37	4.96	TTCACCAACAAATGTCTGC	54.11	42.11	4.26
321	419	XM_031516123.1	AG	TC	2	8	68	83	16	1	131	AGCTCTCTCTCTTCTTCCC	55.1	52.63	3.97	ATGAGATGAGAAGGGAGGG	55.11	52.63	4.3
322	420	XM_031516123.1	AGAGG	CCTCT	5	3	120	134	15	1	131	AGCTCTCTCTCTTCTTCCC	55.1	52.63	3.97	ATGAGATGAGAAGGGAGGG	55.11	52.63	4.3
323	421	XM_031516123.1	AATCTG	TGAATC	6	2	289	300	12	1	143	GTTCTAGTCCCCTCTCTGC	56.24	57.89	4.26	TCTCAACAGAGCTGATTGC	55.23	47.37	3.56
324	422	XM_031516123.1	AACTTC	CTTCAA	6	2	1524	1535	12	1	161	TTTGATGAGCTTCGTGACC	55.55	47.37	4.02	CATAACTGAAGGGAAGGGC	55.24	52.63	5.19
325	423	XM_031516148.1	AG	GA	2	11	47	68	22	1	115	TTTGAGACCAAACCCTAGC	54.68	47.37	3.42	AAGATCTGCATCTTCGCG	55.26	50	5.87
326	424	XM_031516148.1	AGGCGG	CCTCCG	6	2	319	330	12	1	114	CTCGCTGATTACAACATCC	53.61	47.37	3.51	GTGCTTAATCTTCTTCGGC	54.22	47.37	5.54
327	425	XM_031516148.1	AAG	AAG	3	4	389	400	12	1	116	AAGAAGACCTACACCAAGC	54.39	47.37	4.01	TCTTTCCTCAGCCTCTGG	55.45	55.56	3.86
328	426	XM_031516154.1	AAG	AGA	3	8	811	834	24	1	192	GTTCATCAGAGGACGAAGG	55.04	52.63	3.46	GATCATACTCTTTGACCCCC	54.91	50	5.4
329	427	XM_031516161.1	AC	AC	2	6	245	256	12	1	108	TCTTCCCCTGACTCCATGC	58.7	57.89	4.06	CAGGAGCAGTAAGGATCGC	57.72	57.89	4.58
330	428	XM_031516161.1	AT	TA	2	9	276	293	18	1	108	TCTTCCCCTGACTCCATGC	58.7	57.89	4.06	CAGGAGCAGTAAGGATCGC	57.72	57.89	4.58
331	429	XM_031516161.1	CG	CG	2	6	296	307	12	1	178	TCTTCCCCTGACTCCATGC	58.7	57.89	4.06	AGTTCTCGACGAGTCTTTCC	57.01	50	3.13
332	430	XM_031516161.1	AGC	CTG	3	4	840	851	12	1	116	TTGAGATTTGACTAGCGGC	55.32	47.37	6.53	AAACAAGAGAAGCCGAACC	55.75	47.37	3.62
333	431	XM_031516161.1	ATCCCC	GGGATG	6	2	871	882	12	1	116	TTGAGATTTGACTAGCGGC	55.32	47.37	6.53	AAACAAGAGAAGCCGAACC	55.75	47.37	3.62
334	432	XM_031516161.1	AATTGC	AATTGC	6	2	940	951	12	1	121	CGTGTTAGGAAAGCAAAGG	54.34	47.37	3.11	AGTAGGAGTACGACTAGGC	54.64	52.63	3.93
335	433	XM_031516161.1	ACACG	TGCTG	5	3	957	971	15	1	171	CGTGTTAGGAAAGCAAAGG	54.34	47.37	3.11	CGCAAGGTGTATCTAGTGG	55.13	52.63	4
336	434	XM_031516161.1	AAACGG	TGCCTT	6	2	981	992	12	1	171	CGTGTTAGGAAAGCAAAGG	54.34	47.37	3.11	CGCAAGGTGTATCTAGTGG	55.13	52.63	4
337	435	XM_031516162.1	AC	AC	2	6	245	256	12	1	108	TCTTCCCCTGACTCCATGC	58.7	57.89	4.06	CAGGAGCAGTAAGGATCGC	57.72	57.89	4.58
338	436	XM_031516162.1	AT	TA	2	9	276	293	18	1	108	TCTTCCCCTGACTCCATGC	58.7	57.89	4.06	CAGGAGCAGTAAGGATCGC	57.72	57.89	4.58
339	437	XM_031516162.1	CG	CG	2	6	296	307	12	1	178	TCTTCCCCTGACTCCATGC	58.7	57.89	4.06	AGTTCTCGACGAGTCTTTCC	57.01	50	3.13
340	438	XM_031516162.1	AGC	CTG	3	4	840	851	12	1	112	CTACAGAGAGTGGAATGGG	53.95	52.63	4	CGCAAGGTGTATCTAGTGG	55.13	52.63	4
341	440	XM_031516171.1	ACCACG	TGGTCG	6	2	380	391	12	1	137	ACTCTAAAGGAGGTGGAGG	54.97	52.63	4.3	GCTACGATGTCTTCCACC	54.85	55.56	4.61
342	441	XM_031516173.1	ACC	GTG	3	5	3426	3440	15	1	129	CGATCCACCAATACCTACC	54.45	52.63	3.18	GTTGCAGATGGATAATGCC	54.2	47.37	4.4
343	442	XM_031516173.1	AAAAAT	AAAAAT	6	2	3960	3971	12	1	101	AGAAGTCTTACAGTTGAAGC	52.89	40	3.86	GAAGTTGTACCTGGAAATGC	54.59	45	3.56
344	443	XM_031516173.1	ATCC	TCCA	4	3	6081	6092	12	1	110	TGAGATACGTAGGCACTCC	55.64	52.63	3.85	AAGCTGACTCGAATAAGGG	54.27	47.37	3.95
345	445	XM_031516173.1	AG	GA	2	8	6926	6941	16	1	140	TCTTGTTTCTTCCACCACC	54.92	47.37	4.61	TGAGAATGTCGTCAATGGC	55.62	47.37	4.4
346	447	XM_031516176.1	ACC	GTG	3	5	3426	3440	15	1	129	CGATCCACCAATACCTACC	54.45	52.63	3.18	GTTGCAGATGGATAATGCC	54.2	47.37	4.4
347	448	XM_031516176.1	AAAAAT	AAAAAT	6	2	3960	3971	12	1	101	AGAAGTCTTACAGTTGAAGC	52.89	40	3.86	GAAGTTGTACCTGGAAATGC	54.59	45	3.56
348	449	XM_031516176.1	ATCC	TCCA	4	3	6135	6146	12	1	110	TGAGATACGTAGGCACTCC	55.64	52.63	3.85	AAGCTGACTCGAATAAGGG	54.27	47.37	3.95
349	451	XM_031516176.1	AG	GA	2	8	6980	6995	16	1	140	TCTTGTTTCTTCCACCACC	54.92	47.37	4.61	TGAGAATGTCGTCAATGGC	55.62	47.37	4.4
350	452	XM_031516179.1	ACC	GTG	3	5	3426	3440	15	1	129	CGATCCACCAATACCTACC	54.45	52.63	3.18	GTTGCAGATGGATAATGCC	54.2	47.37	4.4
351	453	XM_031516179.1	AAAAAT	AAAAAT	6	2	3960	3971	12	1	101	AGAAGTCTTACAGTTGAAGC	52.89	40	3.86	GAAGTTGTACCTGGAAATGC	54.59	45	3.56
352	454	XM_031516179.1	ATCC	TCCA	4	3	6081	6092	12	1	125	TGAGATACGTAGGCACTCC	55.64	52.63	3.85	CAAGTGCTCTTCATCCTCC	55.3	52.63	4.3
353	456	XM_031516179.1	AG	GA	2	8	6811	6826	16	1	140	TCTTGTTTCTTCCACCACC	54.92	47.37	4.61	TGAGAATGTCGTCAATGGC	55.62	47.37	4.4
354	457	XM_031516184.1	ACC	GTG	3	5	3426	3440	15	1	129	CGATCCACCAATACCTACC	54.45	52.63	3.18	GTTGCAGATGGATAATGCC	54.2	47.37	4.4
355	458	XM_031516184.1	AAAAAT	AAAAAT	6	2	3960	3971	12	1	125	AGAAGTCTTACAGTTGAAGC	52.89	40	3.86	TTCGTTCCATCTGAAGACC	54.52	47.37	3.85
356	459	XM_031516184.1	ATCC	TCCA	4	3	5460	5471	12	1	110	TGAGATACGTAGGCACTCC	55.64	52.63	3.85	AAGCTGACTCGAATAAGGG	54.27	47.37	3.95
357	461	XM_031516184.1	AG	GA	2	8	6305	6320	16	1	140	TCTTGTTTCTTCCACCACC	54.92	47.37	4.61	TGAGAATGTCGTCAATGGC	55.62	47.37	4.4
358	462	XM_031516185.1	ACC	GTG	3	5	3426	3440	15	1	129	CGATCCACCAATACCTACC	54.45	52.63	3.18	GTTGCAGATGGATAATGCC	54.2	47.37	4.4
359	463	XM_031516185.1	AAAAAT	AAAAAT	6	2	3960	3971	12	1	101	AGAAGTCTTACAGTTGAAGC	52.89	40	3.86	GAAGTTGTACCTGGAAATGC	54.59	45	3.56
360	464	XM_031516185.1	ATCC	TCCA	4	3	5939	5950	12	1	110	TGAGATACGTAGGCACTCC	55.64	52.63	3.85	AAGCTGACTCGAATAAGGG	54.27	47.37	3.95
361	466	XM_031516185.1	AG	GA	2	8	6784	6799	16	1	140	TCTTGTTTCTTCCACCACC	54.92	47.37	4.61	TGAGAATGTCGTCAATGGC	55.62	47.37	4.4
362	467	XM_031516186.1	ACC	GTG	3	5	3426	3440	15	1	129	CGATCCACCAATACCTACC	54.45	52.63	3.18	GTTGCAGATGGATAATGCC	54.2	47.37	4.4
363	468	XM_031516186.1	AAAAAT	AAAAAT	6	2	3960	3971	12	1	101	AGAAGTCTTACAGTTGAAGC	52.89	40	3.86	GAAGTTGTACCTGGAAATGC	54.59	45	3.56
364	469	XM_031516186.1	AAGAGT	AAGAGT	6	2	4786	4797	12	1	131	AGAATACGAACAAGGAGGG	53.85	47.37	4.3	TCCCTAGTTCTTCACTCCC	54.99	52.63	4.3
365	470	XM_031516186.1	ATCC	TCCA	4	3	6180	6191	12	1	110	TGAGATACGTAGGCACTCC	55.64	52.63	3.85	AAGCTGACTCGAATAAGGG	54.27	47.37	3.95
366	472	XM_031516186.1	AG	GA	2	8	7025	7040	16	1	140	TCTTGTTTCTTCCACCACC	54.92	47.37	4.61	TGAGAATGTCGTCAATGGC	55.62	47.37	4.4
367	473	XM_031516187.1	ACC	GTG	3	5	3426	3440	15	1	129	CGATCCACCAATACCTACC	54.45	52.63	3.18	GTTGCAGATGGATAATGCC	54.2	47.37	4.4
368	474	XM_031516187.1	AAAAAT	AAAAAT	6	2	3960	3971	12	1	101	AGAAGTCTTACAGTTGAAGC	52.89	40	3.86	GAAGTTGTACCTGGAAATGC	54.59	45	3.56
369	475	XM_031516187.1	ATCC	TCCA	4	3	6111	6122	12	1	110	TGAGATACGTAGGCACTCC	55.64	52.63	3.85	AAGCTGACTCGAATAAGGG	54.27	47.37	3.95
370	477	XM_031516187.1	AG	GA	2	8	6956	6971	16	1	140	TCTTGTTTCTTCCACCACC	54.92	47.37	4.61	TGAGAATGTCGTCAATGGC	55.62	47.37	4.4
371	478	XM_031516191.1	ACC	GTG	3	5	3426	3440	15	1	129	CGATCCACCAATACCTACC	54.45	52.63	3.18	GTTGCAGATGGATAATGCC	54.2	47.37	4.4
372	479	XM_031516191.1	AAAAAT	AAAAAT	6	2	3960	3971	12	1	101	AGAAGTCTTACAGTTGAAGC	52.89	40	3.86	GAAGTTGTACCTGGAAATGC	54.59	45	3.56
373	480	XM_031516191.1	AAGAGT	AAGAGT	6	2	4786	4797	12	1	131	AGAATACGAACAAGGAGGG	53.85	47.37	4.3	TCCCTAGTTCTTCACTCCC	54.99	52.63	4.3
374	481	XM_031516191.1	ATCC	TCCA	4	3	6234	6245	12	1	110	TGAGATACGTAGGCACTCC	55.64	52.63	3.85	AAGCTGACTCGAATAAGGG	54.27	47.37	3.95
375	483	XM_031516191.1	AG	GA	2	8	7079	7094	16	1	140	TCTTGTTTCTTCCACCACC	54.92	47.37	4.61	TGAGAATGTCGTCAATGGC	55.62	47.37	4.4
376	484	XM_031516192.1	ACC	GTG	3	5	3426	3440	15	1	129	CGATCCACCAATACCTACC	54.45	52.63	3.18	GTTGCAGATGGATAATGCC	54.2	47.37	4.4
377	485	XM_031516192.1	AAAAAT	AAAAAT	6	2	3960	3971	12	1	101	AGAAGTCTTACAGTTGAAGC	52.89	40	3.86	GAAGTTGTACCTGGAAATGC	54.59	45	3.56
378	486	XM_031516192.1	ATCC	TCCA	4	3	5993	6004	12	1	110	TGAGATACGTAGGCACTCC	55.64	52.63	3.85	AAGCTGACTCGAATAAGGG	54.27	47.37	3.95
379	488	XM_031516192.1	AG	GA	2	8	6838	6853	16	1	140	TCTTGTTTCTTCCACCACC	54.92	47.37	4.61	TGAGAATGTCGTCAATGGC	55.62	47.37	4.4
380	489	XM_031516197.1	ACC	GTG	3	5	3426	3440	15	1	129	CGATCCACCAATACCTACC	54.45	52.63	3.18	GTTGCAGATGGATAATGCC	54.2	47.37	4.4
381	490	XM_031516197.1	AAAAAT	AAAAAT	6	2	3960	3971	12	1	101	AGAAGTCTTACAGTTGAAGC	52.89	40	3.86	GAAGTTGTACCTGGAAATGC	54.59	45	3.56
382	491	XM_031516197.1	ATCC	TCCA	4	3	5905	5916	12	1	110	TGAGATACGTAGGCACTCC	55.64	52.63	3.85	AAGCTGACTCGAATAAGGG	54.27	47.37	3.95
383	493	XM_031516197.1	AG	GA	2	8	6750	6765	16	1	140	TCTTGTTTCTTCCACCACC	54.92	47.37	4.61	TGAGAATGTCGTCAATGGC	55.62	47.37	4.4
384	494	XM_031516202.1	ACC	GTG	3	5	3426	3440	15	1	129	CGATCCACCAATACCTACC	54.45	52.63	3.18	GTTGCAGATGGATAATGCC	54.2	47.37	4.4
385	495	XM_031516202.1	AAAAAT	AAAAAT	6	2	3960	3971	12	1	101	AGAAGTCTTACAGTTGAAGC	52.89	40	3.86	GAAGTTGTACCTGGAAATGC	54.59	45	3.56
386	496	XM_031516202.1	ATCC	TCCA	4	3	5835	5846	12	1	110	TGAGATACGTAGGCACTCC	55.64	52.63	3.85	AAGCTGACTCGAATAAGGG	54.27	47.37	3.95
387	498	XM_031516202.1	AG	GA	2	8	6680	6695	16	1	140	TCTTGTTTCTTCCACCACC	54.92	47.37	4.61	TGAGAATGTCGTCAATGGC	55.62	47.37	4.4
388	499	XM_031516205.1	ACC	GTG	3	5	3426	3440	15	1	129	CGATCCACCAATACCTACC	54.45	52.63	3.18	GTTGCAGATGGATAATGCC	54.2	47.37	4.4
389	500	XM_031516205.1	AAAAAT	AAAAAT	6	2	3960	3971	12	1	101	AGAAGTCTTACAGTTGAAGC	52.89	40	3.86	GAAGTTGTACCTGGAAATGC	54.59	45	3.56
390	501	XM_031516205.1	ATCC	TCCA	4	3	6049	6060	12	1	110	TGAGATACGTAGGCACTCC	55.64	52.63	3.85	AAGCTGACTCGAATAAGGG	54.27	47.37	3.95
391	503	XM_031516205.1	AG	GA	2	8	6894	6909	16	1	140	TCTTGTTTCTTCCACCACC	54.92	47.37	4.61	TGAGAATGTCGTCAATGGC	55.62	47.37	4.4
392	505	XM_031516226.1	AG	GA	2	11	20	41	22	1	121	AAAAGTTGAATGAAGGGGG	52.94	42.11	5.4	CGATATCTTCAGTCGAATCG	53.63	45	3.34
393	506	XM_031516226.1	AATGGC	GCAATG	6	2	1362	1373	12	1	154	TCTTTGGAAATCCTCTGCG	55.21	47.37	5.18	TTGTATGACATAACCGGGC	54.97	47.37	6.13
394	507	XM_031516226.1	AAATGC	TGCATT	6	2	1892	1903	12	1	102	TGGGAAAAAGTAGAGCTGC	55.1	47.37	5.25	CTGAATCCACCGAATCAGC	56.09	52.63	4.26
395	508	XM_031516226.1	ACCACG	TGCTGG	6	2	3371	3382	12	1	124	TGACCTTGTGAATGTCTGG	54.71	47.37	3.86	TTCTACATCTGGAGCATCG	54.08	47.37	3.84
396	509	XM_031516235.1	AAGTGG	CCTTCA	6	2	568	579	12	1	162	CATGAGAGGACTGCTAAGC	55.1	52.63	3.09	CTTCTGGTTCTCGTGATCG	55.49	52.63	3.69
397	510	XM_031516235.1	AT	AT	2	6	1245	1256	12	1	166	AGTTGGTCGATGAGAAAGG	54.51	47.37	3.11	TGGCCCCATTCAATATAGC	54.63	47.37	2.97
398	511	XM_031516258.1	AAG	CTT	3	8	58	81	24	1	147	TCCGTCGTTCTTTACATCG	55.11	47.37	3.84	CAAAAAGGTTAAAGGGGGC	54.41	47.37	5.8
399	512	XM_031516258.1	AG	AG	2	9	113	130	18	1	147	TCCGTCGTTCTTTACATCG	55.11	47.37	3.84	CAAAAAGGTTAAAGGGGGC	54.41	47.37	5.8
400	513	XM_031516258.1	AGGG	GGAG	4	3	131	142	12	1	134	ACATCGATCTTCCATTGCC	55.35	47.37	4.52	CAAAAAGGTTAAAGGGGGC	54.41	47.37	5.8
401	514	XM_031516258.1	AAAC	GTTT	4	3	966	977	12	1	122	TCTTCATGAGCATAAAGGGG	54.79	45	4.79	TCGAAATCTATGGCCAAGC	55.36	47.37	4.01
402	515	XM_031516266.1	AAAGAG	AGAGAA	6	2	109	120	12	1	111	ATAAGCAAGAGCAAAGGGG	55.12	47.37	4.79	TTTCTGTTTGTCAGTCGGG	55.38	47.37	5.14
403	516	XM_031516278.1	AAAG	TTCT	4	3	75	86	12	1	111	ATTTTTCCCCTGAGCAACC	55.65	47.37	3.77	CTTCTTATTCGTCTCCCCC	54.36	52.63	5.4
404	519	XM_031516281.1	ACC	CAC	3	5	45	59	15	1	143	TCTCTCTCTCTCTCTCTACC	53.54	50	3.18	TTCCTACTAGGTCTGCTCC	54.79	52.63	4.7
405	520	XM_031516281.1	AAG	TCT	3	8	65	88	24	1	119	TAATACCATCACCACCACC	53.79	47.37	4.61	TTCCTACTAGGTCTGCTCC	54.79	52.63	4.7
406	521	XM_031516281.1	ACGGAG	GCAGAG	6	2	105	116	12	1	119	TAATACCATCACCACCACC	53.79	47.37	4.61	TTCCTACTAGGTCTGCTCC	54.79	52.63	4.7
407	522	XM_031516281.1	AG	TC	2	9	241	258	18	1	125	AGCCACCACAGAATAAAGC	55.48	47.37	3.51	GGGGGAAGAAAGGATTAGG	54.15	52.63	2.69
408	523	XM_031516281.1	AATGGC	CCATTG	6	2	550	561	12	1	118	TTCAAACCCGTTACTGTCC	55.05	47.37	4.02	CCTTCGATGAACTAGAGCC	54.81	52.63	4.7
409	524	XM_031516352.1	AG	TC	2	10	73	92	20	1	137	TAAATTATCCACCGGACCG	54.36	47.37	4.79	AGGAAGTTGAGATGAGGGG	55.68	52.63	4.79
410	525	XM_031516401.1	AAGGAG	AGGAGA	6	2	340	351	12	1	169	TGAGGAGAACTGAATTGGC	54.78	47.37	4.52	TTCTCAATGACAGCCTTCG	55.24	47.37	3.79
411	526	XM_031516402.1	AAGGAG	AGGAGA	6	2	342	353	12	1	169	TGAGGAGAACTGAATTGGC	54.78	47.37	4.52	TTCTCAATGACAGCCTTCG	55.24	47.37	3.79
412	527	XM_031516419.1	AAAG	GAAA	4	3	303	314	12	1	147	ATGGGGTTAAAGTATGGCC	54.44	47.37	5.36	GTCCTCTCTCTCTCCTTCC	55.22	57.89	3.46
413	528	XM_031516419.1	ATCCAC	TGGATG	6	2	1597	1608	12	1	152	CGTTTTTCAGGTGTTGTCC	54.88	47.37	4.02	AACACCATTCCTACACAGC	55.1	47.37	4.4
