# Supplementary material for: Novel miRNA-SSRs for Improving Seed Hardness Trait of Pomegranate (Punica granatum L.)
Source: Front Genet. 2022 Apr 12;13:866504. doi: 10.3389/fgene.2022.866504 (PMC9040167; doi:10.3389/fgene.2022.866504)
Supplement: Supplementary file 8 [file Table8.XLS]

## Sheet: Sheet1
Gene ID	miRNA	ath-MIR156b	Target	Score	mfe_ratio	Pomegranate		Gene ID	miRNA	ath-MIR157c	Target	Score	mfe_ratio		Gene ID	miRNA		Target	Score	mfe_ratio		Gene ID	miRNA		Target	Score	mfe_ratio		Gene ID	miRNA		Target	Score	mfe_ratio		Gene ID	miRNA		Target	Score	mfe_ratio		Gene ID	miRNA		Target	Score	mfe_ratio
>gi|1208532759|gb|MTKT01001287.1|:3914139-3915299_535_654_20 cand1	AGAGGAGAGGAGGCCGUCGGAG	1	XM_031515512.1	0	1	transcription factor PIF1 (LOC116186954)	inhibit seed germination	>gi|1208524004|gb|MTKT01002492.1|:3833598-3835006_618_735_20 cand3	UCUCUCUCUCAUCUCGAACCAG	1	XM_031517686.1	1	1	GTP-binding protein SAR1A-like (LOC116188377)	>gi|1208504359|gb|MTKT01005556.1|:2733576-2736135_1987_2090_20 cand3	UCGGUCGGCAAAUCCUUAUCAU	ath-MIR167d	XM_031519210.1	3.5	0.78	zinc metalloprotease EGY2, chloroplastic (LOC116189522)	>gi|1208537849|gb|MTKT01000790.1|:174503-176495_1740_1840_20 cand7	UCAUGUAUUGUGAUAAAUUGGG	ath-MIR395f	XM_031541193.1	4	0.76	pentatricopeptide repeat-containing protein At1g56570 (LOC116208018)	>gi|1208526698|gb|MTKT01002214.1|:9131484-9132557_499_599_20 cand2	AUUGGAGCCCAUUUGCAACUCA	ath-MIR836	XM_031531443.1	3.5	0.82	uncharacterized LOC116200611 (LOC116200611)	>gi|1208537849|gb|MTKT01000790.1|:1321801-1322799_459_579_20 cand4	UCUCUUCUUCUUCUUCUUCGGG	ath-MIR5021_1	XM_031541605.1	1.5	0.93	uncharacterized LOC116208259 (LOC116208259)	>gi|1208512650|gb|MTKT01004399.1|:919800-921144_1132_1250_20 cand3	UUUCUUUUUCUUAAAUAAGAUU	ath-MIR5631	XM_031539268.1	2.5	0.84	50S ribosomal protein L21, mitochondrial (LOC116206400)
59&60	UCUCUCUCUCUCUCUCUCUCUC	2	XM_031515538.1	0	1	protein IQ-DOMAIN 1 (LOC116186976)		45 & 46	AUUCGAGAAAGAGAGAGAGAGA	2	XM_031535183.1	2	0.92	septum site-determining protein minD homolog, chloroplastic (LOC116203451)	39							15							85&86	AGUUGCAGAUGGGCUCUAGUCC						11&12	AGAAUUGAAGAAGAAAAGAAGA		XM_031540269.1	2	0.93	uncharacterized LOC116207360 (LOC116207360)	29			XM_031540623.1	3.5	0.86	kinesin-like protein KIN-12C (LOC116207604)
		3	XM_031515618.1	0	1	leucine-rich repeat receptor-like serine/threonine-protein kinase At1g60630 (LOC116187039)				3	XM_031537400.1	2	0.89	protein EXPORTIN 1A-like (LOC116204994)	>gi|1208537849|gb|MTKT01000790.1|:174503-176495_1103_1209_20 cand6	UGGCAUAGAUGCUUAAUGUGAU	ath-MIR169c_1	XM_031517762.1	3.5	0.8	kinesin-like protein NACK2 (LOC116188415)	>gi|1208510000|gb|MTKT01004810.1|:4681114-4683510_571_673_20 cand4	CUAAAUUAAUACUAGACUUUUU	ath-MIR401	XM_031533638.1	4	0.8	pentatricopeptide repeat-containing protein At5g08490 (LOC116202200)	>gi|1208537849|gb|MTKT01000790.1|:1321801-1322799_85_187_20 cand1	UGUCAGGAUCUGGAGUCGGCUC	ath-MIR838	XM_031516587.1	3	0.79	uncharacterized LOC116187690 (LOC116187690)				XM_031537985.1	2.5	0.93	LRP chaperone MESD (LOC116205388)
		4	XM_031515870.1	0	1	Protein DDB_G0271670-like (LOC116187229)				4	XM_031532155.1	3	0.93	uncharacterized LOC116201071 (LOC116201071)	18							37							13							>gi|1208510000|gb|MTKT01004810.1|:4681114-4683510_1168_1285_20 cand8	UUUCUUCUUCUUCUUCGAGAAC	ath-MIR5021_2	XM_031515771.1	0	1	uncharacterized vacuolar membrane protein YML018C (LOC116187164)	>gi|1208504359|gb|MTKT01005556.1|:2733576-2736135_314_417_20 cand1	GAUGGAAAAAUCUAGUAAAGAA	ath-MIR5638a	XM_031520225.1	3	0.74	phosphatidate phosphatase PAH2-like (LOC116191056)
		5	XM_031515941.1	0	1	probable polyamine transporter At1g31830 (LOC116187152)				5	XM_031534584.1	3	0.92	protein EXORDIUM-like 2 (LOC116202943)	>gi|1208529806|gb|MTKT01001935.1|:698201-699199_482_593_20 cand1	AAGGUAUAUUUUAUCGUGCUUG	ath-MIR169c_2	XM_031520918.1	3.5	0.73	protein transport protein SEC16A homolog (LOC116192378)	>gi|1208512650|gb|MTKT01004399.1|:2907713-2909392_919_1015_20 cand2	GCUAGCUAGCUAGGUUUUUUUU	ath-MIR406_1	XM_031531968.1	3	0.86	xyloglucan endotransglucosylase/hydrolase protein 23 (LOC116200953)	>gi|1208506917|gb|MTKT01005370.1|:300790-301803_432_526_20 cand1	AUAUGGAAACAGUAAGUGAGAC	ath-MIR857	XM_031536662.1	4	0.8	protein DETOXIFICATION 14-like (LOC116204529)	35&36	ACGAGAAGAAGAAGAAGAAGAA		XM_031539724.1	0.5	1	thioredoxin-like protein CXXS1 (LOC116206891)	41&42	CAUUUAUUUAUUUUUUGGUUGG		XM_031535184.1	3.5	0.78	uncharacterized LOC116203453 (LOC116203453)
		6	XM_031515971.1	0	1	salicylate carboxymethyltransferase-like (LOC116187317)				6	XM_031517766.1	3	0.9	phosphoinositide phosphatase SAC3 (LOC116188417)	26							31							54										XM_031518114.1	0.5	0.94	putative B3 domain-containing protein Os03g0621600 (LOC116188636)
		7	XM_031515980.1	0	1	ethylene-responsive transcription factor ABI4 (LOC116187323)				7	XM_031517763.1	3	0.9	phosphoinositide phosphatase SAC3 (LOC116188417)								>gi|1208540229|gb|MTKT01000548.1|:1463712-1464886_499_602_20 cand1	CCGUUUGGAUUCAGAGUUAAAG	ath-MIR406_2	XM_031537350.1	0.5	0.94	uncharacterized LOC116204960 (LOC116204960)	>gi|1208502974|gb|MTKT01005739.1|:1575408-1576802_650_760_20 cand2	AGUUUGGAUUUUCUUCAUUCAU	ath-MIR859	XM_031537394.1	4	0.71	serine/threonine-protein kinase D6PKL2-like (LOC116204987)				XM_031535429.1	1	1	receptor protein-tyrosine kinase CEPR2 (LOC116203618)	>gi|1208525649|gb|MTKT01002371.1|:24603-25603_703_805_20 cand2	CACCAUGUUAUAUUUCUUGGGU	ath-MIR5640	XM_031538283.1	3.5	0.78	(R,S)-reticuline 7-O-methyltransferase-like (LOC116205650)
		8	XM_031515981.1	0	1	ethylene-responsive transcription factor ABI4 (LOC116187323)				8	XM_031517764.1	3	0.9	phosphoinositide phosphatase SAC3 (LOC116188417)								69&70	GAUUUUGAUUGUGGAAAAGGAC		XM_031535307.1	3	0.8	extensin-like (LOC116203544)	21			XM_031550798.1	4	0.71	NDR1/HIN1-like protein 6 (LOC116215187)				XM_031541400.1	1	0.98	E3 ubiquitin-protein ligase At3g02290-like (LOC116208139)	9&10	CCCAUAUUUAUUACUAAUACUA
		9	XM_031516011.1	0	1	probable polyamine transporter At1g31830 (LOC116187152)				9	XM_031539992.1	3	0.9	AT-hook motif nuclear-localized protein 20-like (LOC116207129)											XM_031538866.1	3.5	0.75	protein BONZAI 3-like (LOC116206098)											XM_031541401.1	1	0.98	E3 ubiquitin-protein ligase At3g02290-like (LOC116208139)	>gi|1208519617|gb|MTKT01003224.1|:3780474-3781739_603_720_20 cand2	GAAAAAUGACAAAUGAGAUAUG	ath-MIR5645f	XM_031549256.1	3	0.83	serine/threonine-protein kinase AFC3 (LOC116213661)
		10	XM_031516027.1	0	1	boron transporter 6 (LOC116187370)																							>gi|1208511334|gb|MTKT01004609.1|:2735763-2737255_419_523_20 cand1	UAUAUAUAUAUUAAAGAAGCAC	ath-MIR863	XM_031539946.1	2.5	0.73	uncharacterized LOC116207084 (LOC116207084)				XM_031535799.1	1	0.95	ADP-ribosylation factor-like protein 8a (LOC116203847)	65&66	GUUGUGUAGUGUGUUGAGUUAA		XM_031549028.1	3	0.83	serine/threonine-protein kinase AFC3 (LOC116213661)
		11	XM_031516034.1	0	1	succinate dehydrogenase subunit 3-1, mitochondrial-like (LOC116187373)																>gi|1208506790|gb|MTKT01005376.1|:626200-627211_478_593_20 cand4	CGUUUGGAUUCAGAGUUAAAGU	ath-MIR407	XM_031537350.1	0.5	0.95	uncharacterized LOC116204960 (LOC116204960)	62			XM_031516235.1	2.5	0.72	germacrene D synthase-like (LOC116187497)				XM_031537362.1	1	0.94	dnaJ homolog subfamily C member 8 (LOC116204965)
		12	XM_031516035.1	0	1	succinate dehydrogenase subunit 3-1, mitochondrial-like (LOC116187373)																19&20	AUUGUGAAAAAGGACAAAUGAG		XM_031535307.1	0.5	0.93	extensin-like (LOC116203544)											XM_031550671.1	1.5	0.9	myosin heavy chain, clone 203 (LOC116215093)
		13	XM_031516036.1	0	1	cytochrome b-c1 complex subunit 7-2-like (LOC116187374)																			XM_031521025.1	2	0.9	60S acidic ribosomal protein P1-like (LOC116192471)											XM_031531336.1	2	0.96	riboflavin biosynthesis protein PYRD, chloroplastic-like (LOC116200486)
		14	XM_031516064.1	0	1	transcription factor MYB1-like (LOC116187398)																																	XM_031541721.1	2	0.96	T-complex protein 1 subunit gamma (LOC116208342)
		15	XM_031516074.1	0	1	protein YIPF1 homolog (LOC116187404)																>gi|1208501614|gb|MTKT01005880.1|:1149767-1151372_216_315_20 cand2	UGGUGACCUCGGUGGAGGGGUC	ghr-MIR482b	XM_031517006.1	3	0.83	DNA-directed RNA polymerase III subunit RPC6 (LOC116187952)											XM_031518461.1	2	0.94	resistance RPP13-like protein 4 (LOC116188985)
		16	XM_031516148.1	0	1	ubiquitin-40S ribosomal protein S27a (LOC116187447)																50																	XM_031519190.1	2	0.94	uncharacterized LOC116189503 (LOC116189503)
		17	XM_031516226.1	0	1	uncharacterized LOC116187487 (LOC116187487)																>gi|1208506003|gb|MTKT01005400.1|:2941708-2943282_542_645_20 cand1	CGGUGUAUGAAGGAACGAGAAC	ptr-mir-564	XM_031535898.1	4	0.7	small heat shock protein, chloroplastic (LOC116203919)											XM_031534906.1	2	0.94	fasciclin-like arabinogalactan protein 19 (LOC116203232)
		18	XM_031516420.1	0	1	3-hydroxyisobutyryl-CoA hydrolase-like protein 2, mitochondrial (LOC116187601)																68																	XM_031541306.1	2	0.94	trichome birefringence-like 10 (LOC116208084)
		19	XM_031516421.1	0	1	3-hydroxyisobutyryl-CoA hydrolase-like protein 2, mitochondrial (LOC116187601)																																	XM_031551604.1	2	0.94	pentatricopeptide repeat-containing protein At3g63370, chloroplastic (LOC116215830)
		20	XM_031516425.1	0	1	3-hydroxyisobutyryl-CoA hydrolase-like protein 2, mitochondrial (LOC116187601)																																	XM_031539701.1	2	0.92	uncharacterized LOC116206874 (LOC116206874)
		21	XM_031516481.1	0	1	uncharacterized LOC116187632 (LOC116187632)																																	XM_031536953.1	2	0.91	alpha/beta hydrolase domain-containing protein 17B (LOC116204711)
		22	XM_031516482.1	0	1	uncharacterized LOC116187632 (LOC116187632)																																	XM_031551206.1	2	0.91	uncharacterized LOC116215483 (LOC116215483)
		23	XM_031516494.1	0	1	uncharacterized LOC116187637 (LOC116187637)
		24	XM_031516508.1	0	1	E3 ubiquitin-protein ligase BRE1A-like (LOC116187647)
		25	XM_031516514.1	0	1	uncharacterized LOC116187652 (LOC116187652)
		26	XM_031516515.1	0	1	uncharacterized LOC116187652 (LOC116187652)
		27	XM_031516588.1	0	1	protein SPIRRIG (LOC116187691)
		28	XM_031516641.1	0	1	fasciclin-like arabinogalactan protein 17 (LOC116187725)
		29	XM_031516742.1	0	1	protein CHROMATIN REMODELING 8 (LOC116187802)
		30	XM_031516763.1	0	1	endoribonuclease Dicer homolog 3a (LOC116187816)
		31	XM_031516857.1	0	1	ubiquitin-like modifier-activating enzyme 5 (LOC116187860)
		32	XM_031516895.1	0	1	uncharacterized LOC116187892 (LOC116187892)
		33	XM_031516896.1	0	1	uncharacterized LOC116187892 (LOC116187892)
		34	XM_031516968.1	0	1	protein TAPETUM DETERMINANT 1-like (LOC116187933)
		35	XM_031516994.1	0	1	VIN3-like protein 2 (LOC116187942)
		36	XM_031516995.1	0	1	VIN3-like protein 2 (LOC116187942)
		37	XM_031517016.1	0	1	protein ENHANCED DISEASE RESISTANCE 2-like (LOC116187957)
		38	XM_031517035.1	0	1	CRM-domain containing factor CFM3A, chloroplastic/mitochondrial (LOC116187967)
		39	XM_031517047.1	0	1	bZIP transcription factor 18-like (LOC116187974)
		40	XM_031517048.1	0	1	bZIP transcription factor 18-like (LOC116187974)
		41	XM_031517134.1	0	1	uncharacterized LOC116188030 (LOC116188030)
		42	XM_031517135.1	0	1	ER membrane protein complex subunit 4 (LOC116188031)
		43	XM_031517139.1	0	1	TITAN-like protein (LOC116188034)
		44	XM_031517223.1	0	1	60S ribosomal protein L6-like (LOC116188086)
		45	XM_031517275.1	0	1	pre-mRNA cleavage factor Im 25 kDa subunit 1 (LOC116188118)
		46	XM_031517346.1	0	1	quinolinate synthase, chloroplastic (LOC116188167)
		47	XM_031517353.1	0	1	probable serine/threonine-protein kinase PBL18 (LOC116188173)
		48	XM_031517424.1	0	1	nucleobase-ascorbate transporter 6 (LOC116188215)
		49	XM_031517427.1	0	1	uncharacterized LOC116188217 (LOC116188217)
		50	XM_031517432.1	0	1	arginyl-tRNA--protein transferase 2 (LOC116188221)
		51	XM_031517450.1	0	1	SNAP25 homologous protein SNAP33-like (LOC116188234)
		52	XM_031517473.1	0	1	zinc finger CCCH domain-containing protein 20-like (LOC116188248)
		53	XM_031517485.1	0	1	uncharacterized LOC116188254 (LOC116188254)
		54	XM_031517486.1	0	1	uncharacterized LOC116188254 (LOC116188254)
		55	XM_031517534.1	0	1	putative disease resistance protein RGA4 (LOC116188282)
		56	XM_031517541.1	0	1	putative disease resistance protein RGA4 (LOC116188282)
		57	XM_031517543.1	0	1	putative disease resistance protein RGA4 (LOC116188282)
		58	XM_031517544.1	0	1	putative disease resistance protein RGA4 (LOC116188282)
		59	XM_031517545.1	0	1	putative disease resistance protein RGA4 (LOC116188282)
		60	XM_031517566.1	0	1	CTP synthase (LOC116188299)
		61	XM_031517593.1	0	1	phosphoglucan phosphatase LSF2, chloroplastic (LOC116188318)
		62	XM_031517594.1	0	1	phosphoglucan phosphatase LSF2, chloroplastic (LOC116188318)
		63	XM_031517687.1	0	1	protein SULFUR DEFICIENCY-INDUCED 1 (LOC116188378)
		64	XM_031517744.1	0	1	protein NDL2 (LOC116188404)
		65	XM_031517787.1	0	1	E3 ubiquitin-protein ligase CHIP (LOC116188431)
		66	XM_031517907.1	0	1	serine/threonine-protein kinase 38-like (LOC116188504)
		67	XM_031517909.1	0	1	serine/threonine-protein kinase 38-like (LOC116188504)
		68	XM_031517915.1	0	1	protein EARLY FLOWERING 3-like (LOC116188505)
		69	XM_031517974.1	0	1	11S globulin subunit beta-like (LOC116188542)
		70	XM_031517985.1	0	1	auxin response factor 17 (LOC116188553)
		71	XM_031517986.1	0	1	trihelix transcription factor GT-2-like (LOC116188554)
		72	XM_031518130.1	0	1	carbonyl reductase [NADPH] 1 (LOC116188643)
		73	XM_031518405.1	0	1	nuclear transport factor 2-like (LOC116188952)
		74	XM_031518462.1	0	1	12-oxophytodienoate reductase 3-like (LOC116188986)
		75	XM_031518718.1	0	1	nuclear nucleic acid-binding protein C1D (LOC116189171)
		76	XM_031518760.1	0	1	probable pectate lyase 8 (LOC116189201)
		77	XM_031518937.1	0	1	putative disease resistance protein RGA1 (LOC116189317)
		78	XM_031518938.1	0	1	putative disease resistance protein RGA1 (LOC116189317)
		79	XM_031518957.1	0	1	surfeit locus protein 1 (LOC116189334)
		80	XM_031518960.1	0	1	transcription factor TCP14-like (LOC116189336)
		81	XM_031518968.1	0	1	transmembrane protein 205 (LOC116189343)
		82	XM_031519123.1	0	1	early nodulin-like protein 2 (LOC116189452)
		83	XM_031519132.1	0	1	early nodulin-like protein 2 (LOC116189452)
		84	XM_031519245.1	0	1	protein FAM32A-like (LOC116186945)
		85	XM_031519274.1	0	1	glyoxylate/succinic semialdehyde reductase 1 (LOC116189561)
		86	XM_031519339.1	0	1	uncharacterized LOC116189608 (LOC116189608)
		87	XM_031519347.1	0	1	enoyl-CoA delta isomerase 1, peroxisomal-like (LOC116189617)
		88	XM_031519446.1	0	1	O-fucosyltransferase 38-like (LOC116189732)
		89	XM_031519528.1	0	1	putative tRNA pseudouridine synthase Pus10 (LOC116189803)
		90	XM_031519659.1	0	1	cellulose synthase-like protein E6 (LOC116189990)
		91	XM_031519706.1	0	1	protein transport protein Sec24-like At3g07100 (LOC116190025)
		92	XM_031519830.1	0	1	maltose excess protein 1-like, chloroplastic (LOC116190170)
		93	XM_031519988.1	0	1	uncharacterized LOC116190303 (LOC116190303)
		94	XM_031520301.1	0	1	E3 ubiquitin-protein ligase RNF6 (LOC116191916)
		95	XM_031520337.1	0	1	SKP1-interacting partner 15-like (LOC116191968)
		96	XM_031520369.1	0	1	E3 ubiquitin-protein ligase RNF6 (LOC116191916)
		97	XM_031520419.1	0	1	uncharacterized LOC116192025 (LOC116192025)
		98	XM_031520427.1	0	1	ethanolamine-phosphate cytidylyltransferase (LOC116192031)
		99	XM_031520470.1	0	1	AT-hook motif nuclear-localized protein 9 (LOC116192057)
		100	XM_031520471.1	0	1	AT-hook motif nuclear-localized protein 9 (LOC116192057)
		101	XM_031520493.1	0	1	auxin response factor 9-like (LOC116192073)
		102	XM_031520511.1	0	1	cellulose synthase A catalytic subunit 3 [UDP-forming]-like (LOC116192084)
		103	XM_031520571.1	0	1	probable 2-oxoglutarate-dependent dioxygenase At5g05600 (LOC116192123)
		104	XM_031520572.1	0	1	probable 2-oxoglutarate-dependent dioxygenase At5g05600 (LOC116192123)
		105	XM_031520594.1	0	1	E3 ubiquitin-protein ligase BOI-like (LOC116192138)
		106	XM_031520756.1	0	1	transmembrane protein 87A (LOC116192263)
		107	XM_031520908.1	0	1	uncharacterized LOC116192369 (LOC116192369)
		108	XM_031520963.1	0	1	ubiquitin carboxyl-terminal hydrolase 21-like (LOC116192416)
		109	XM_031520989.1	0	1	U-box domain-containing protein 24-like (LOC116192436)
		110	XM_031530064.1	0	1	la-related protein 1C (LOC116199625)
		111	XM_031530190.1	0	1	probable LRR receptor-like serine/threonine-protein kinase At5g10290 (LOC116199725)
		112	XM_031530225.1	0	1	serine--glyoxylate aminotransferase (LOC116199749)
		113	XM_031530273.1	0	1	uncharacterized LOC116199784 (LOC116199784)
		114	XM_031530426.1	0	1	F-box/kelch-repeat protein SKIP11-like (LOC116199863)
		115	XM_031530444.1	0	1	transcription factor TCP15-like (LOC116199874)
		116	XM_031530490.1	0	1	homeobox-leucine zipper protein ATHB-13-like (LOC116199906)
		117	XM_031530529.1	0	1	uncharacterized protein At5g01610 (LOC116199938)
		118	XM_031530597.1	0	1	BTB/POZ domain-containing protein NPY5-like (LOC116199980)
		119	XM_031530600.1	0	1	calmodulin binding protein PICBP-like (LOC116199978)
		120	XM_031530711.1	0	1	P-loop NTPase domain-containing protein LPA1 homolog 1-like (LOC116200046)
		121	XM_031530760.1	0	1	probable LRR receptor-like serine/threonine-protein kinase At2g23950 (LOC116200083)
		122	XM_031530795.1	0	1	mitochondrial arginine transporter BAC2 (LOC116200098)
		123	XM_031530835.1	0	1	phosphatidyl-N-methylethanolamine N-methyltransferase (LOC116200120)
		124	XM_031530932.1	0	1	uncharacterized LOC116200181 (LOC116200181)
		125	XM_031530938.1	0	1	uncharacterized LOC116200187 (LOC116200187)
		126	XM_031530939.1	0	1	uncharacterized LOC116200187 (LOC116200187)
		127	XM_031530956.1	0	1	TMV resistance protein N-like (LOC116200198)
		128	XM_031530962.1	0	1	TMV resistance protein N-like (LOC116200198)
		129	XM_031530963.1	0	1	TMV resistance protein N-like (LOC116200198)
		130	XM_031530965.1	0	1	TMV resistance protein N-like (LOC116200198)
		131	XM_031530966.1	0	1	TMV resistance protein N-like (LOC116200198)
		132	XM_031530967.1	0	1	TMV resistance protein N-like (LOC116200198)
		133	XM_031531050.1	0	1	uncharacterized LOC116200240 (LOC116200240)
		134	XM_031531069.1	0	1	uncharacterized LOC116200251 (LOC116200251)
		135	XM_031531102.1	0	1	uncharacterized LOC116200269 (LOC116200269)
		136	XM_031531125.1	0	1	ubiquitin receptor RAD23d-like (LOC116200286)
		137	XM_031531135.1	0	1	aromatic aminotransferase ISS1 (LOC116200289)
		138	XM_031531136.1	0	1	aromatic aminotransferase ISS1 (LOC116200289)
		139	XM_031531140.1	0	1	aromatic aminotransferase ISS1 (LOC116200289)
		140	XM_031531141.1	0	1	aromatic aminotransferase ISS1 (LOC116200289)
		141	XM_031531282.1	0	1	kinesin-like protein KIN-7N (LOC116200407)
		142	XM_031531421.1	0	1	DUF21 domain-containing protein At1g47330 (LOC116200578)
		143	XM_031531481.1	0	1	transcription factor Pur-alpha 1 (LOC116200655)
		144	XM_031531559.1	0	1	FCS-Like Zinc finger 10 (LOC116200705)
		145	XM_031531572.1	0	1	histidine kinase 4 (LOC116200714)
		146	XM_031531651.1	0	1	sulfite exporter TauE/SafE family protein 3-like (LOC116200762)
		147	XM_031531652.1	0	1	sulfite exporter TauE/SafE family protein 3-like (LOC116200762)
		148	XM_031531680.1	0	1	probable protein phosphatase 2C 80 (LOC116200780)
		149	XM_031531709.1	0	1	OVARIAN TUMOR DOMAIN-containing deubiquitinating enzyme 1 (LOC116200799)
		150	XM_031531710.1	0	1	probable serine/threonine-protein kinase PBL8 (LOC116200797)
		151	XM_031531731.1	0	1	NADH dehydrogenase [ubiquinone] 1 alpha subcomplex subunit 2 (LOC116200814)
		152	XM_031531762.1	0	1	uncharacterized LOC116200835 (LOC116200835)
		153	XM_031531763.1	0	1	uncharacterized LOC116200835 (LOC116200835)
		154	XM_031531764.1	0	1	uncharacterized LOC116200835 (LOC116200835)
		155	XM_031531772.1	0	1	uncharacterized LOC116200841 (LOC116200841)
		156	XM_031531860.1	0	1	glucan endo-1,3-beta-glucosidase 13-like (LOC116200898)
		157	XM_031531893.1	0	1	glucan endo-1,3-beta-glucosidase 11 (LOC116200925)
		158	XM_031531899.1	0	1	NADH dehydrogenase [ubiquinone] 1 alpha subcomplex subunit 1 (LOC116200923)
		159	XM_031531901.1	0	1	protein root UVB sensitive 4 (LOC116200929)
		160	XM_031532053.1	0	1	protein IQ-DOMAIN 14-like (LOC116201000)
		161	XM_031532064.1	0	1	AP2/ERF and B3 domain-containing transcription factor At1g50680-like (LOC116201010)
		162	XM_031532066.1	0	1	AP2/ERF and B3 domain-containing transcription factor At1g50680-like (LOC116201010)
		163	XM_031532067.1	0	1	AP2/ERF and B3 domain-containing transcription factor At1g50680-like (LOC116201010)
		164	XM_031532085.1	0	1	uncharacterized protein At2g34160-like (LOC116201022)
		165	XM_031532095.1	0	1	mitochondrial substrate carrier family protein B (LOC116201027)
		166	XM_031532099.1	0	1	uncharacterized LOC116201032 (LOC116201032)
		167	XM_031532154.1	0	1	agamous-like MADS-box protein AGL82 (LOC116201070)
		168	XM_031532305.1	0	1	ACD11 homolog protein (LOC116201174)
		169	XM_031532327.1	0	1	ras-related protein RABH1e (LOC116201188)
		170	XM_031532333.1	0	1	zinc finger CCCH domain-containing protein 53 (LOC116201192)
		171	XM_031532349.1	0	1	acyl-coenzyme A thioesterase 13 (LOC116201207)
		172	XM_031532386.1	0	1	chaperone protein DnaJ-like (LOC116201238)
		173	XM_031532388.1	0	1	chaperone protein DnaJ-like (LOC116201238)
		174	XM_031532418.1	0	1	rho GTPase-activating protein REN1 (LOC116201122)
		175	XM_031532474.1	0	1	mediator of RNA polymerase II transcription subunit 17 (LOC116201291)
		176	XM_031532500.1	0	1	BTB/POZ domain-containing protein At5g66560-like (LOC116201311)
		177	XM_031532531.1	0	1	receptor-like protein CLAVATA2 (LOC116201325)
		178	XM_031532542.1	0	1	pumilio homolog 12-like (LOC116201335)
		179	XM_031532556.1	0	1	protein TRIGALACTOSYLDIACYLGLYCEROL 3, chloroplastic (LOC116201341)
		180	XM_031532557.1	0	1	transcription factor bHLH122-like (LOC116201345)
		181	XM_031532628.1	0	1	filament-like plant protein 3 (LOC116201402)
		182	XM_031532645.1	0	1	RNA-binding protein Musashi homolog 2 (LOC116201408)
		183	XM_031532657.1	0	1	bone sialoprotein 2 (LOC116201416)
		184	XM_031532691.1	0	1	histone H3.3 (LOC116201443)
		185	XM_031532780.1	0	1	1-acyl-sn-glycerol-3-phosphate acyltransferase LPAT1, chloroplastic (LOC116201518)
		186	XM_031532809.1	0	1	cyclin-dependent kinase inhibitor 1-like (LOC116201547)
		187	XM_031532825.1	0	1	isoflavone 2'-hydroxylase-like (LOC116201562)
		188	XM_031532941.1	0	1	uncharacterized LOC116201649 (LOC116201649)
		189	XM_031532942.1	0	1	uncharacterized LOC116201649 (LOC116201649)
		190	XM_031532943.1	0	1	uncharacterized LOC116201649 (LOC116201649)
		191	XM_031533005.1	0	1	disease resistance protein At4g27190-like (LOC116201681)
		192	XM_031533096.1	0	1	WD-40 repeat-containing protein MSI4-like (LOC116201714)
		193	XM_031533097.1	0	1	WD-40 repeat-containing protein MSI4-like (LOC116201714)
		194	XM_031533118.1	0	1	PHD finger protein ALFIN-LIKE 4-like (LOC116201729)
		195	XM_031533197.1	0	1	uncharacterized LOC116201792 (LOC116201792)
		196	XM_031533227.1	0	1	uncharacterized LOC116201810 (LOC116201810)
		197	XM_031533228.1	0	1	uncharacterized LOC116201810 (LOC116201810)
		198	XM_031533280.1	0	1	sulfite exporter TauE/SafE family protein 3-like (LOC116201851)
		199	XM_031533281.1	0	1	sulfite exporter TauE/SafE family protein 3-like (LOC116201851)
		200	XM_031533443.1	0	1	protein SAWADEE HOMEODOMAIN HOMOLOG 1 (LOC116201957)
		201	XM_031533496.1	0	1	deSI-like protein At4g17486 (LOC116201993)
		202	XM_031533515.1	0	1	GABA transporter 1-like (LOC116202008)
		203	XM_031533517.1	0	1	GABA transporter 1-like (LOC116202008)
		204	XM_031533540.1	0	1	cytochrome c oxidase subunit 5b-1, mitochondrial-like (LOC116202031)
		205	XM_031533576.1	0	1	beta-galactosidase 6 (LOC116202064)
		206	XM_031533607.1	0	1	ABC transporter C family member 13 (LOC116202087)
		207	XM_031533664.1	0	1	uncharacterized LOC116202216 (LOC116202216)
		208	XM_031533696.1	0	1	acyl carrier protein 3, mitochondrial (LOC116202234)
		209	XM_031533832.1	0	1	universal stress protein PHOS34 (LOC116202311)
		210	XM_031533855.1	0	1	mitochondrial arginine transporter BAC1 (LOC116202331)
		211	XM_031533942.1	0	1	ATPase 9, plasma membrane-type (LOC116202395)
		212	XM_031533953.1	0	1	calcineurin B-like protein 4 (LOC116202409)
		213	XM_031533982.1	0	1	agamous-like MADS-box protein MADS3 (LOC116202439)
		214	XM_031534008.1	0	1	replication factor C subunit 2 (LOC116202424)
		215	XM_031534052.1	0	1	molybdate-anion transporter (LOC116202482)
		216	XM_031534084.1	0	1	mitogen-activated protein kinase homolog MMK2-like (LOC116202507)
		217	XM_031534149.1	0	1	WRKY transcription factor 22 (LOC116202559)
		218	XM_031534174.1	0	1	calcium-dependent protein kinase 11-like (LOC116202578)
		219	XM_031534186.1	0	1	putative glucose-6-phosphate 1-epimerase (LOC116202589)
		220	XM_031534233.1	0	1	vestitone reductase-like (LOC116202639)
		221	XM_031534237.1	0	1	vestitone reductase-like (LOC116202643)
		222	XM_031534256.1	0	1	cyclic nucleotide-gated ion channel 1
		223	XM_031534260.1	0	1	BEL1-like homeodomain protein 6 (LOC116202665)
		224	XM_031534261.1	0	1	BEL1-like homeodomain protein 6 (LOC116202665)
		225	XM_031534292.1	0	1	uncharacterized LOC116202687 (LOC116202687)
		226	XM_031534313.1	0	1	protein NLP2-like (LOC116202708)
		227	XM_031534315.1	0	1	probable serine/threonine-protein kinase PI 3 (LOC116202710)
		228	XM_031534327.1	0	1	sister chromatid cohesion protein PDS5 homolog A (LOC116202717)
		229	XM_031534438.1	0	1	acyl carrier protein 1, mitochondrial (LOC116202817)
		230	XM_031534485.1	0	1	transcription factor MYB8-like (LOC116202856)
		231	XM_031534527.1	0	1	histidine kinase 2 (LOC116202892)
		232	XM_031534565.1	0	1	uncharacterized LOC116202927 (LOC116202927)
		233	XM_031534658.1	0	1	ABC transporter D family member 2, chloroplastic (LOC116203012)
		234	XM_031534660.1	0	1	ABC transporter D family member 2, chloroplastic (LOC116203012)
		235	XM_031534802.1	0	1	vacuolar protein sorting-associated protein 55 homolog (LOC116203138)
		236	XM_031534828.1	0	1	heavy metal-associated isoprenylated plant protein 31 (LOC116203165)
		237	XM_031534830.1	0	1	heavy metal-associated isoprenylated plant protein 31 (LOC116203165)
		238	XM_031534860.1	0	1	transcription initiation factor TFIID subunit 3 (LOC116203191)
		239	XM_031534957.1	0	1	protein phosphatase 1 regulatory subunit INH3 (LOC116203283)
		240	XM_031535008.1	0	1	protein S-acyltransferase 18 (LOC116203318)
		241	XM_031535087.1	0	1	adenylate isopentenyltransferase-like (LOC116203391)
		242	XM_031535115.1	0	1	small G protein signaling modulator 1-like (LOC116203412)
		243	XM_031535204.1	0	1	DNA repair protein RAD51 homolog 3 (LOC116203474)
		244	XM_031535248.1	0	1	14-3-3 protein 7 (LOC116203501)
		245	XM_031535350.1	0	1	uncharacterized LOC116203572 (LOC116203572)
		246	XM_031535358.1	0	1	protein IQ-DOMAIN 14 (LOC116203577)
		247	XM_031535377.1	0	1	protein CCC1-like (LOC116203584)
		248	XM_031535378.1	0	1	protein CCC1-like (LOC116203584)
		249	XM_031535381.1	0	1	ethylene-responsive transcription factor RAP2-13-like (LOC116203587)
		250	XM_031535400.1	0	1	uncharacterized LOC116203599 (LOC116203599)
		251	XM_031535421.1	0	1	O-fucosyltransferase 7 (LOC116203614)
		252	XM_031535447.1	0	1	keratin, type I cytoskeletal 9 (LOC116203629)
		253	XM_031535453.1	0	1	homeotic protein female sterile-like (LOC116203632)
		254	XM_031535514.1	0	1	GATA transcription factor 26 (LOC116203661)
		255	XM_031535528.1	0	1	uncharacterized LOC116203671 (LOC116203671)
		256	XM_031535582.1	0	1	cyclin-dependent kinase inhibitor 7 (LOC116203705)
		257	XM_031535584.1	0	1	polygalacturonate 4-alpha-galacturonosyltransferase (LOC116203706)
		258	XM_031535816.1	0	1	WAT1-related protein At3g02690, chloroplastic (LOC116203860)
		259	XM_031535852.1	0	1	putative MO25-like protein At5g47540 (LOC116203889)
		260	XM_031535862.1	0	1	transmembrane protein 64 (LOC116203898)
		261	XM_031535868.1	0	1	BRCA1-associated RING domain protein 1 (LOC116203874)
		262	XM_031535902.1	0	1	protein EXORDIUM-like 7 (LOC116203923)
		263	XM_031535936.1	0	1	uncharacterized LOC116203946 (LOC116203946)
		264	XM_031535968.1	0	1	probable serine/threonine-protein kinase At1g09600 (LOC116203969)
		265	XM_031536096.1	0	1	ELMO domain-containing protein A-like (LOC116204048)
		266	XM_031536121.1	0	1	NAD-dependent malic enzyme 62 kDa isoform, mitochondrial (LOC116204064)
		267	XM_031536126.1	0	1	SUMO-activating enzyme subunit 2 (LOC116204067)
		268	XM_031536176.1	0	1	protein LNK1 (LOC116204096)
		269	XM_031536179.1	0	1	protein LNK1 (LOC116204096)
		270	XM_031536253.1	0	1	putative pentatricopeptide repeat-containing protein At3g18840 (LOC116204183)
		271	XM_031536627.1	0	1	EEF1A lysine methyltransferase 3 (LOC116204507)
		272	XM_031536649.1	0	1	NADPH--cytochrome P450 reductase (LOC116204519)
		273	XM_031536716.1	0	1	short-chain dehydrogenase TIC 32, chloroplastic-like (LOC116204568)
		274	XM_031536718.1	0	1	short-chain dehydrogenase TIC 32, chloroplastic-like (LOC116204569)
		275	XM_031536733.1	0	1	uncharacterized LOC116204581 (LOC116204581)
		276	XM_031536734.1	0	1	uncharacterized LOC116204581 (LOC116204581)
		277	XM_031536743.1	0	1	serine/threonine-protein kinase CTR1 (LOC116204587)
		278	XM_031536873.1	0	1	acetyl-CoA carboxylase 1-like (LOC116204677)
		279	XM_031536965.1	0	1	protein TP (LOC116204717)
		280	XM_031537126.1	0	1	uncharacterized LOC116204811 (LOC116204811)
		281	XM_031537152.1	0	1	O-glucosyltransferase rumi homolog (LOC116204834)
		282	XM_031537196.1	0	1	U-box domain-containing protein 17 (LOC116204859)
		283	XM_031537343.1	0	1	adenylyl-sulfate kinase 3-like (LOC116204956)
		284	XM_031537434.1	0	1	E3 ubiquitin-protein ligase SINAT5-like (LOC116205014)
		285	XM_031537465.1	0	1	DDB1- and CUL4-associated factor 8 (LOC116205032)
		286	XM_031537507.1	0	1	protein LIKE COV 2 (LOC116205060)
		287	XM_031537508.1	0	1	protein LIKE COV 2 (LOC116205060)
		288	XM_031537511.1	0	1	calcineurin B-like protein 4 (LOC116205062)
		289	XM_031537512.1	0	1	calcineurin B-like protein 4 (LOC116205062)
		290	XM_031537647.1	0	1	protein ABHD11 (LOC116205147)
		291	XM_031537662.1	0	1	putative lipase C4A8.10 (LOC116205160)
		292	XM_031537670.1	0	1	squamosa promoter-binding-like protein 8 (LOC116205165)
		293	XM_031537675.1	0	1	5'-adenylylsulfate reductase-like 7 (LOC116205172)
		294	XM_031537793.1	0	1	transmembrane ascorbate ferrireductase 1 (LOC116205256)
		295	XM_031537874.1	0	1	uncharacterized LOC116205309 (LOC116205309)
		296	XM_031537889.1	0	1	protein GLUTAMINE DUMPER 6-like (LOC116205318)
		297	XM_031537930.1	0	1	B-box zinc finger protein 20 (LOC116205350)
		298	XM_031537970.1	0	1	21 kDa protein-like (LOC116205378)
		299	XM_031537980.1	0	1	glycerol-3-phosphate 2-O-acyltransferase 4 (LOC116205385)
		300	XM_031538008.1	0	1	F-box protein SKIP27-like (LOC116205405)
		301	XM_031538150.1	0	1	polyadenylate-binding protein-interacting protein 11 (LOC116205522)
		302	XM_031538160.1	0	1	ADP-ribosylation factor GTPase-activating protein AGD5-like (LOC116205530)
		303	XM_031538178.1	0	1	lysine-specific demethylase JMJ706 (LOC116205550)
		304	XM_031538181.1	0	1	abscisic acid 8'-hydroxylase 4 (LOC116205553)
		305	XM_031538182.1	0	1	E3 ubiquitin-protein ligase SINAT3 (LOC116205554)
		306	XM_031538243.1	0	1	1-aminocyclopropane-1-carboxylate oxidase-like (LOC116205611)
		307	XM_031538284.1	0	1	receptor-like serine/threonine-protein kinase At2g45590 (LOC116205651)
		308	XM_031538300.1	0	1	uncharacterized protein At4g00950-like (LOC116205667)
		309	XM_031538321.1	0	1	agamous-like MADS-box protein AGL11 (LOC116205685)
		310	XM_031538322.1	0	1	agamous-like MADS-box protein AGL11 (LOC116205685)
		313	XM_031538324.1	0.5	0.99	agamous-like MADS-box protein AGL11 (LOC116205685)
		314	XM_031538396.1	0.5	0.99	uncharacterized LOC116205745 (LOC116205745)
		317	XM_031538449.1	0.5	0.99	uncharacterized LOC116205790 (LOC116205790)
		319	XM_031538458.1	0.5	0.99	O-glucosyltransferase rumi homolog (LOC116205799)
		320	XM_031538491.1	0.5	0.99	glycine-rich protein 2-like (LOC116205819)
		322	XM_031538583.1	0.5	0.99	14-3-3-like protein D (LOC116205890)
		323	XM_031538634.1	0.5	0.99	mitochondrial carnitine/acylcarnitine carrier-like protein (LOC116205936)
		324	XM_031538643.1	0.5	0.99	protein PELPK1-like (LOC116205942)
		325	XM_031538664.1	0.5	0.99	protein HOTHEAD-like (LOC116205957)
		326	XM_031538673.1	0.5	0.99	uncharacterized LOC116205961 (LOC116205961)
		327	XM_031538674.1	0.5	0.99	uncharacterized LOC116205961 (LOC116205961)
		328	XM_031538752.1	0.5	0.99	histone acetyltransferase MCC1-like (LOC116206024)
		330	XM_031538881.1	0.5	0.99	ATPase ARSA2 (LOC116206110)
		332	XM_031538907.1	0.5	0.99	U-box domain-containing protein 26-like (LOC116206133)
		333	XM_031538922.1	0.5	0.99	cyclin-D2-1-like (LOC116206145)
		334	XM_031538953.1	0.5	0.99	protein MALE DISCOVERER 2 (LOC116206162)
		335	XM_031538983.1	0.5	0.99	uncharacterized LOC116206183 (LOC116206183)
		311	XM_031538986.1	0.5	0.98	FCS-Like Zinc finger 5-like (LOC116206186)
		312	XM_031539011.1	0.5	0.98	ethylene-responsive transcription factor CRF2-like (LOC116206202)
		315	XM_031539047.1	0.5	0.98	translation initiation factor IF-2 (LOC116206234)
		316	XM_031539050.1	0.5	0.98	protein CHUP1, chloroplastic (LOC116206236)
		318	XM_031539091.1	0.5	0.98	uncharacterized protein At1g15400-like (LOC116206237)
		321	XM_031539162.1	0.5	0.98	NAC domain-containing protein 10 (LOC116206330)
		329	XM_031539295.1	0.5	0.98	syntaxin-22-like (LOC116206423)
		331	XM_031539298.1	0.5	0.98	protein RALF-like 24 (LOC116206426)
		342	XM_031539347.1	1	0.98	universal stress protein A-like protein (LOC116206583)
		343	XM_031539350.1	1	0.98	phosphoenolpyruvate carboxylase kinase 2-like (LOC116206586)
		344	XM_031539439.1	1	0.98	glycine cleavage system H protein 2, mitochondrial (LOC116206650)
		345	XM_031539473.1	1	0.98	peroxisomal 2,4-dienoyl-CoA reductase-like (LOC116206677)
		347	XM_031539567.1	1	0.98	homeobox protein knotted-1-like LET6 (LOC116206761)
		351	XM_031539580.1	1	0.98	CRIB domain-containing protein RIC10 (LOC116206776)
		352	XM_031539739.1	1	0.98	zinc finger protein 8-like (LOC116206901)
		353	XM_031539750.1	1	0.98	bZIP transcription factor TGA10 (LOC116206916)
		355	XM_031539813.1	1	0.98	transcription factor MYB93-like (LOC116206970)
		357	XM_031539817.1	1	0.98	uncharacterized LOC116206973 (LOC116206973)
		358	XM_031539938.1	1	0.98	arcelin-1-like (LOC116207078)
		360	XM_031539968.1	1	0.98	uncharacterized protein At4g04980 (LOC116207113)
		336	XM_031539986.1	1	0.97	uncharacterized LOC116207126 (LOC116207126)
		337	XM_031540148.1	1	0.92	uncharacterized serine-rich protein C215.13 (LOC116207248)
		338	XM_031540149.1	1	0.97	uncharacterized serine-rich protein C215.13 (LOC116207248)
		339	XM_031540233.1	1	0.97	fasciclin-like arabinogalactan protein 15 (LOC116207328)
		340	XM_031540339.1	1	0.92	GTP-binding protein ERG (LOC116207415)
		341	XM_031540342.1	1	0.97	zinc finger protein 830 (LOC116207418)
		346	XM_031540344.1	1	0.97	zinc finger protein 830 (LOC116207418)
		348	XM_031540354.1	1	0.97	dol-P-Glc:Glc(2)Man(9)GlcNAc(2)-PP-Dol alpha-1,2-glucosyltransferase (LOC116207427)
		349	XM_031540370.1	1	0.97	expansin-A15-like (LOC116207435)
		350	XM_031540384.1	1	0.97	transcription factor UNE12-like (LOC116207444)
		354	XM_031540461.1	1	0.97	ubiquitin-conjugating enzyme E2 32 (LOC116207499)
		359	XM_031540539.1	1	0.97	protein NAP1 (LOC116207547)
		362	XM_031540591.1	1	0.93	uncharacterized LOC116207584 (LOC116207584)
		356	XM_031540658.1	1	0.92	uncharacterized LOC116207624 (LOC116207624)
		361	XM_031540673.1	1	0.92	probable calcium-binding protein CML23 (LOC116207638)
		365	XM_031540767.1	1.5	0.97	uncharacterized LOC116207698 (LOC116207698)
		367	XM_031540798.1	1.5	0.97	uncharacterized LOC116207722 (LOC116207722)
		369	XM_031540799.1	1.5	0.97	uncharacterized LOC116207722 (LOC116207722)
		374	XM_031540998.1	1.5	0.97	choline-phosphate cytidylyltransferase 2-like (LOC116207883)
		375	XM_031541056.1	1.5	0.97	DNA repair protein RAD4 (LOC116207928)
		368	XM_031541063.1	1.5	0.96	HMG-Y-related protein A-like (LOC116207931)
		371	XM_031541066.1	1.5	0.96	zinc finger protein BALDIBIS-like (LOC116207936)
		372	XM_031541070.1	1.5	0.96	zinc finger protein BALDIBIS-like (LOC116207936)
		363	XM_031541142.1	1.5	0.95	uncharacterized LOC116207987 (LOC116207987)
		366	XM_031541143.1	1.5	0.95	uncharacterized LOC116207987 (LOC116207987)
		370	XM_031549191.1	1.5	0.91	H/ACA ribonucleoprotein complex subunit 2-like protein (LOC116213994)
		373	XM_031549410.1	1.5	0.91	agamous-like MADS-box protein MADS2 (LOC116214112)
		364	XM_031550034.1	1.5	0.9	RNA-binding protein 38 (LOC116214639)
		377	XM_031550229.1	2	0.97	monodehydroascorbate reductase 4, peroxisomal (LOC116214771)
		379	XM_031550242.1	2	0.96	MACPF domain-containing protein CAD1-like (LOC116214780)
		386	XM_031550259.1	2	0.96	TPR repeat-containing thioredoxin TTL1 (LOC116214796)
		387	XM_031550260.1	2	0.96	TPR repeat-containing thioredoxin TTL1 (LOC116214796)
		394	XM_031550303.1	2	0.95	uncharacterized LOC116214826 (LOC116214826)
		395	XM_031550326.1	2	0.95	RPM1-interacting protein 4-like (LOC116214847)
		388	XM_031550358.1	2	0.93	myb-like protein K (LOC116214874)
		389	XM_031550431.1	2	0.93	protein TIFY 6B (LOC116214926)
		390	XM_031550433.1	2	0.93	protein TIFY 6B (LOC116214926)
		391	XM_031550574.1	2	0.93	UDP-rhamnose/UDP-galactose transporter 2 (LOC116215019)
		392	XM_031550649.1	2	0.93	glutamine synthetase nodule isozyme (LOC116215080)
		378	XM_031550718.1	2	0.92	expansin-A22-like (LOC116215126)
		380	XM_031550764.1	2	0.92	40S ribosomal protein S9-2 (LOC116215161)
		382	XM_031551097.1	2	0.92	uncharacterized LOC116215396 (LOC116215396)
		383	XM_031551121.1	2	0.92	TPR repeat-containing thioredoxin TDX (LOC116215414)
		384	XM_031551180.1	2	0.92	uncharacterized LOC116215463 (LOC116215463)
		393	XM_031551196.1	2	0.92	uncharacterized LOC116215476 (LOC116215476)
		385	XM_031551198.1	2	0.91	uncharacterized LOC116215476 (LOC116215476)
		376	XM_031551207.1	2	0.9	uncharacterized LOC116215483 (LOC116215483)
		381	XM_031551211.1	2	0.9	serine/threonine/tyrosine-protein kinase HT1-like (LOC116215486)
		396	XM_031551338.1	2.5	0.93	putative GEM-like protein 8 (LOC116215578)
		402	XM_031551352.1	2.5	0.92	cytochrome c oxidase assembly protein CO 5 (LOC116215592)
		397	XM_031551358.1	2.5	0.91	dnaJ homolog subfamily B member 1-like (LOC116215594)
		398	XM_031551360.1	2.5	0.91	phosphatidylinositol/phosphatidylcholine transfer protein SFH13 (LOC116215597)
		399	XM_031551397.1	2.5	0.91	catalase (LOC116215620)
		400	XM_031551420.1	2.5	0.91	protein XRI1 (LOC116215635)
		401	XM_031551491.1	2.5	0.91	uncharacterized LOC116215682 (LOC116215682)
		403	XM_031551610.1	2.5	0.91	40S ribosomal protein S15a-5-like (LOC116215834)
[truncated: 21 more columns]
