# Supplementary material for: Novel miRNA-SSRs for Improving Seed Hardness Trait of Pomegranate (Punica granatum L.)
Source: Front Genet. 2022 Apr 12;13:866504. doi: 10.3389/fgene.2022.866504 (PMC9040167; doi:10.3389/fgene.2022.866504)
Supplement: Supplementary file 11 [file Table5.XLSX]

## Sheet: Sheet1
	Supplementary Table S5.	Details of 1935 unique gene targets with functional details which are targeted by 24 miRNA families in this study
ame-mir-6042	Target		miRNA	Score	mfe_ratio
	XM_031517006.1	DNA-directed RNA polymerase III subunit RPC6 (LOC116187952)	80	3	0.84
ath-MIR857	Target		miRNA	Score	mfe_ratio
	XM_031536662.1	protein DETOXIFICATION 14-like (LOC116204529)	54	4	0.8
ath-MIR5651_3	Target		miRNA	Score	mfe_ratio
	XM_031516058.1	protein LATERAL ORGAN BOUNDARIES (LOC116187390)	71	4	0.77
	XM_031519108.1	salicylate carboxymethyltransferase-like (LOC116189447), transcript variantX1	71	3.5	0.85
	XM_031519118.1	jasmonate O-methyltransferase-like (LOC116189451)	71	3.5	0.85
	XM_031532221.1	probable sugar phosphate/phosphate translocator At2g25520 (LOC116201110), transcript variant X2	71	4	0.73
	XM_031533496.1	deSI-like protein At4g17486 (LOC116201993), transcript variant X1	71	4	0.72
	XM_031537363.1	transcription factor MYB41 (LOC116204966)	71	3.5	0.88
	XM_031538570.1	uncharacterized LOC116205877 (LOC116205877)	71	4	0.71
	XM_031538339.1	uncharacterized LOC116205694 (LOC116205694)	71	4	0.77
	XM_031539560.1	E3 ubiquitin-protein ligase SGR9, amyloplastic (LOC116206754)	71	2	0.89
	XM_031540192.1	transcription factor RAX3-like (LOC116207288)	71	4	0.77
	XM_031550403.1	transcription factor HEC2-like (LOC116214905)	71	4	0.78
	XM_031550027.1	uncharacterized LOC116214630 (LOC116214630), transcript variant X1	71	4	0.84
	XM_031551110.1	GDSL esterase/lipase At5g55050-like (LOC116215409)	71	4	0.74
	XM_031551687.1	2-hydroxymuconate semialdehyde hydrolase (LOC116215883)	71	3	0.73
	XM_031515629.1	transcription factor MYB1-like (LOC116187048), transcript variant X1	72	1	0.88
	XM_031515598.1	abscisic acid receptor PYL4-like (LOC116187022)	72	1	0.86
	XM_031515608.1	LOB domain-containing protein 41-like (LOC116187029)	72	2	0.79
	XM_031515560.1	protein SAR DEFICIENT 1-like (LOC116186992), transcript variant X1	72	3	0.8
	XM_031515659.1	LOB domain-containing protein 1-like (LOC116187071)	72	1.5	0.87
	XM_031515592.1	CLIP-associated protein (LOC116187020), transcript variant X1	72	2.5	0.78
	XM_031515593.1	CLIP-associated protein (LOC116187020), transcript variant X2	72	2.5	0.78
	XM_031515503.1	uncharacterized LOC116215844 (LOC116215844)	72	3	0.76
	XM_031515656.1	ethylene-responsive transcription factor ERF003-like (LOC116187069)	72	4	0.76
	XM_031515699.1	UDP-glucose 6-dehydrogenase 3-like (LOC116187099), transcript variant X4	72	0	1
	XM_031515765.1	zinc finger protein SHOOT GRAVITROPISM 5 (LOC116187160)	72	2	0.79
	XM_031515813.1	7-deoxyloganetin glucosyltransferase-like (LOC116187184)	72	2	0.8
	XM_031515790.1	cucumber peeling cupredoxin-like (LOC116187177)	72	3	0.72
	XM_031515888.1	pentatricopeptide repeat-containing protein At4g21300 (LOC116187235), transcript variant X10	72	3	0.81
	XM_031515880.1	pentatricopeptide repeat-containing protein At4g21300 (LOC116187235), transcript variant X2	72	3	0.81
	XM_031515884.1	pentatricopeptide repeat-containing protein At4g21300 (LOC116187235), transcript variant X6	72	3	0.81
	XM_031515878.1	pentatricopeptide repeat-containing protein At4g21300 (LOC116187235), transcript variant X1	72	3	0.81
	XM_031515885.1	pentatricopeptide repeat-containing protein At4g21300 (LOC116187235), transcript variant X7	72	3	0.81
	XM_031515882.1	pentatricopeptide repeat-containing protein At4g21300 (LOC116187235), transcript variant X4	72	3	0.81
	XM_031515887.1	pentatricopeptide repeat-containing protein At4g21300 (LOC116187235), transcript variant X9	72	3	0.81
	XM_031515883.1	pentatricopeptide repeat-containing protein At4g21300 (LOC116187235), transcript variant X5	72	3	0.81
	XM_031515910.1	(-)-isopiperitenol/(-)-carveol dehydrogenase, mitochondrial-like (LOC116187252)	72	4	0.83
	XM_031515928.1	anthocyanidin 3-O-glucosyltransferase 2-like (LOC116187272)	72	1	0.86
	XM_031516058.1	protein LATERAL ORGAN BOUNDARIES (LOC116187390)	72	1	0.86
	XM_031516059.1	ABC transporter G family member 9-like (LOC116187392)	72	2	0.79
	XM_031515929.1	photosystem II stability/assembly factor HCF136, chloroplastic (LOC116187275)	72	1	0.88
	XM_031516026.1	potassium channel AKT1-like (LOC116187369)	72	4	0.76
	XM_031515942.1	transcription factor MYB36-like (LOC116187288)	72	3	0.82
	XM_031516114.1	probable glycerol-3-phosphate acyltransferase 3 (LOC116187428)	72	1	0.86
	XM_031516235.1	(-)-germacrene D synthase-like (LOC116187497), transcript variant X1	72	4	0.81
	XM_031516237.1	sphingoid long-chain bases kinase 1 (LOC116187498), transcript variant X1	72	3	0.86
	XM_031516161.1	uncharacterized protein YpgQ (LOC116187465), transcript variant X1	72	3	0.79
	XM_031516162.1	uncharacterized protein YpgQ (LOC116187465), transcript variant X2	72	3	0.79
	XM_031516170.1	cytosolic sulfotransferase 15-like (LOC116187472)	72	3	0.88
	XM_031516567.1	uncharacterized protein At5g39865-like (LOC116187678)	72	1	0.88
	XM_031516429.1	4-coumarate--CoA ligase-like 9 (LOC116187604)	72	1	0.88
	XM_031516432.1	nucleolar protein 56-like (LOC116187606)	72	2	0.83
	XM_031516499.1	cellulose synthase A catalytic subunit 3 [UDP-forming] (LOC116187640), transcript variant X3	72	1	1
	XM_031516437.1	subtilisin-like protease SBT2.5 (LOC116187608), transcript variant X4	72	1	0.9
	XM_031516498.1	cellulose synthase A catalytic subunit 3 [UDP-forming] (LOC116187640), transcript variant X2	72	1	1
	XM_031516352.1	probable receptor-like protein kinase At1g80640 (LOC116187569), transcript variant X2	72	2.5	0.88
	XM_031516598.1	probable serine/threonine-protein kinase SIS8 (LOC116187698), transcript variant X2	72	3.5	0.76
	XM_031517020.1	helicase-like transcription factor CHR28 (LOC116187962)	72	2	0.8
	XM_031516918.1	TMV resistance protein N-like (LOC116187905), transcript variant X3	72	2	0.8
	XM_031516915.1	TMV resistance protein N-like (LOC116187904)	72	2	0.8
	XM_031517069.1	uncharacterized LOC116187990 (LOC116187990)	72	2	0.79
	XM_031516920.1	ethylene-responsive transcription factor ERF021-like (LOC116187906), transcript variant X1	72	3	0.79
	XM_031516732.1	LOB domain-containing protein 12-like (LOC116187792)	72	4	0.7
	XM_031516968.1	protein TAPETUM DETERMINANT 1-like (LOC116187933)	72	4	0.77
	XM_031516708.1	trihelix transcription factor GT-3b-like (LOC116187774)	72	3.5	0.86
	XM_031517408.1	probable disease resistance protein At5g63020 (LOC116188204), transcript variant X3	72	1	0.86
	XM_031517267.1	homeobox protein knotted-1-like 4 (LOC116188114), transcript variant X1	72	1	0.86
	XM_031517252.1	protein FAF-like, chloroplastic (LOC116188105), transcript variant X1	72	1	0.9
	XM_031517290.1	TMV resistance protein N-like (LOC116188127), transcript variant X5	72	2	0.73
	XM_031517286.1	TMV resistance protein N-like (LOC116188127), transcript variant X1	72	2	0.73
	XM_031517279.1	oxysterol-binding protein-related protein 4C-like (LOC116188120)	72	4	0.74
	XM_031517276.1	glycosyltransferase BC10 (LOC116188119), transcript variant X1	72	2	0.89
	XM_031517278.1	glycosyltransferase BC10 (LOC116188119), transcript variant X2	72	2	0.89
	XM_031517395.1	protein FAR1-RELATED SEQUENCE 5-like (LOC116188194), transcript variant X3	72	4	0.74
	XM_031517137.1	remorin-like (LOC116188029)	72	4	0.77
	XM_031517378.1	formin-like protein 14 (LOC116188185)	72	3	0.73
	XM_031517646.1	ethanolamine-phosphate cytidylyltransferase-like (LOC116188353)	72	2	0.8
	XM_031517567.1	uncharacterized LOC116188300 (LOC116188300)	72	1	0.88
	XM_031517580.1	1-Cys peroxiredoxin (LOC116188283)	72	2	0.83
	XM_031517598.1	protein NETWORKED 3A-like (LOC116188319), transcript variant X4	72	2	0.76
	XM_031517595.1	protein NETWORKED 3A-like (LOC116188319), transcript variant X1	72	2	0.76
	XM_031517884.1	uncharacterized LOC116188488 (LOC116188488), transcript variant X3	72	0	1
	XM_031517885.1	uncharacterized LOC116188488 (LOC116188488), transcript variant X4	72	0	1
	XM_031517887.1	uncharacterized LOC116188488 (LOC116188488), transcript variant X6	72	0	1
	XM_031517886.1	uncharacterized LOC116188488 (LOC116188488), transcript variant X5	72	0	1
	XM_031517882.1	uncharacterized LOC116188488 (LOC116188488), transcript variant X1	72	0	1
	XM_031517942.1	TMV resistance protein N-like (LOC116188522), transcript variant X1	72	1	0.9
	XM_031517865.1	uncharacterized LOC116188480 (LOC116188480)	72	2	0.76
	XM_031517881.1	pectinesterase/pectinesterase inhibitor PPE8B-like (LOC116188487)	72	3	0.83
	XM_031517975.1	uncharacterized LOC116188543 (LOC116188543)	72	3	0.93
	XM_031517851.1	17.4 kDa class I heat shock protein-like (LOC116188470)	72	3	0.74
	XM_031518021.1	CBL-interacting serine/threonine-protein kinase 12-like (LOC116188571)	72	0	1
	XM_031518093.1	scarecrow-like protein 1 (LOC116188620), transcript variant X2	72	3.5	0.75
	XM_031518071.1	glutaredoxin-C11 (LOC116188609)	72	3.5	0.79
	XM_031518547.1	disease resistance protein RGA2-like (LOC116189047), transcript variant X7	72	2	0.79
	XM_031518542.1	disease resistance protein RGA2-like (LOC116189047), transcript variant X2	72	2	0.79
	XM_031518565.1	disease resistance protein RGA2-like (LOC116189047), transcript variant X23	72	2	0.79
	XM_031518555.1	disease resistance protein RGA2-like (LOC116189047), transcript variant X14	72	2	0.79
	XM_031518558.1	disease resistance protein RGA2-like (LOC116189047), transcript variant X17	72	2	0.79
	XM_031518569.1	disease resistance protein RGA2-like (LOC116189047), transcript variant X27	72	2	0.79
	XM_031518570.1	disease resistance protein RGA2-like (LOC116189047), transcript variant X28	72	2	0.79
	XM_031518571.1	disease resistance protein RGA2-like (LOC116189047), transcript variant X29	72	2	0.79
	XM_031518567.1	disease resistance protein RGA2-like (LOC116189047), transcript variant X25	72	2	0.79
	XM_031518327.1	FHA domain-containing protein FHA2-like (LOC116188868)	72	1	0.86
	XM_031518437.1	glutaredoxin-C13-like (LOC116188977)	72	1	0.88
	XM_031518488.1	uncharacterized LOC116189007 (LOC116189007)	72	3	0.8
	XM_031518591.1	UDP-glucuronic acid decarboxylase 5 (LOC116189063), transcript variant X1	72	4	0.77
	XM_031519108.1	salicylate carboxymethyltransferase-like (LOC116189447), transcript variant X1	72	1	0.86
	XM_031519118.1	jasmonate O-methyltransferase-like (LOC116189451)	72	1	0.86
	XM_031518871.1	1-phosphatidylinositol-3-phosphate 5-kinase FAB1B (LOC116189279)	72	1	0.88
	XM_031519320.1	expansin-A12 (LOC116189597)	72	1	0.88
	XM_031519427.1	uncharacterized LOC116189664 (LOC116189664)	72	2	0.79
	XM_031518971.1	protein RESTRICTED TEV MOVEMENT 3-like (LOC116189344), transcript variant X2	72	2	0.81
	XM_031519127.1	thaumatin-like protein 1 (LOC116189431)	72	2	0.8
	XM_031519062.1	uncharacterized LOC116189405 (LOC116189405)	72	2	0.79
	XM_031518879.1	DNA-binding protein HEXBP-like (LOC116189283)	72	2	0.79
	XM_031519460.1	uncharacterized LOC116189746 (LOC116189746	72	2	0.8
	XM_031519196.1	proton pump-interactor 2-like (LOC116189508)	72	3	0.74
	XM_031519219.1	putative pentatricopeptide repeat-containing protein At1g77010, mitochondrial (LOC116189526)	72	1.5	0.88
	XM_031519142.1	3-hydroxybutyryl-CoA dehydrogenase (LOC116189466)	72	3	0.8
	XM_031530549.1	transcription factor PAR2-like (LOC116199953)	72	2	0.83
	XM_031530732.1	ethylene-responsive transcription factor ERF039-like (LOC116200062)	72	1	0.88
	XM_031530750.1	uncharacterized LOC116200073 (LOC116200073)	72	2	0.79
	XM_031530727.1	non-specific lipid-transfer protein 1-like (LOC116200056)	72	2	0.88
	XM_031530271.1	subtilisin-like protease SBT1.7 (LOC116199782)	72	3	0.81
	XM_031530795.1	mitochondrial arginine transporter BAC2 (LOC116200098)	72	2.5	0.88
	XM_031533203.1	3-epi-6-deoxocathasterone 23-monooxygenase CYP90D1 (LOC116201796)	72	1	0.86
	XM_031531686.1	putative phytosulfokines 6 (LOC116200785)	72	0	1
	XM_031532066.1	AP2/ERF and B3 domain-containing transcription factor At1g50680-like (LOC116201010), transcript variant X2	72	1	0.88
	XM_031531070.1	transcription factor bHLH80-like (LOC116200252), transcript variant X1	72	1	0.86
	XM_031532067.1	AP2/ERF and B3 domain-containing transcription factor At1g50680-like (LOC116201010), transcript variant X3	72	1	0.88
	XM_031532064.1	AP2/ERF and B3 domain-containing transcription factor At1g50680-like (LOC116201010), transcript variant X1	72	1	0.88
	XM_031531036.1	translation factor GUF1 homolog, chloroplastic (LOC116200232)	72	1	0.88
	XM_031532542.1	pumilio homolog 12-like (LOC116201335), transcript variant X2	72	1.5	0.87
	XM_031531026.1	transcription repressor OFP2-like (LOC116200228), transcript variant X1	72	1	0.88
	XM_031532430.1	G-type lectin S-receptor-like serine/threonine-protein kinase LECRK2 (LOC116201265)	72	2	0.8
	XM_031532788.1	probable methyltransferase PMT14 (LOC116201522), transcript variant X1	72	2	0.83
	XM_031532686.1	annexin D8 (LOC116201440)	72	0.5	1
	XM_031532080.1	F-box/kelch-repeat protein At1g55270-like (LOC116201018)	72	2	0.79
	XM_031532299.1	squamosa promoter-binding-like protein 16 (LOC116201168), transcript variant X2	72	2	0.79
	XM_031530954.1	transcription initiation factor IIF subunit alpha (LOC116200195)	72	1.5	0.89
	XM_031531891.1	adenylyl-sulfate kinase 3-like (LOC116200922), transcript variant X1	72	1	0.88
	XM_031533086.1	uncharacterized LOC116201708 (LOC116201708)	72	2	0.79
	XM_031533099.1	putative F-box/LRR-repeat protein At3g28410 (LOC116201715), transcript variant X2	72	2	0.8
	XM_031532481.1	methylesterase 10 (LOC116201297)	72	1	0.88
	XM_031532920.1	WUSCHEL-related homeobox 2-like (LOC116201628)	72	2	0.83
	XM_031532417.1	uncharacterized LOC116201259 (LOC116201259)	72	2	0.8
	XM_031532383.1	geranylgeranyl transferase type-2 subunit alpha 1-like (LOC116201235), transcript variant X2	72	2	0.87
	XM_031532382.1	geranylgeranyl transferase type-2 subunit alpha 1-like (LOC116201235), transcript variant X1	72	2	0.87
	XM_031531573.1	G-type lectin S-receptor-like serine/threonine-protein kinase LECRK4 (LOC116200715)	72	2.5	0.89
	XM_031531723.1	uncharacterized protein At2g33490 (LOC116200807)	72	2.5	0.81
	XM_031530840.1	60S ribosomal protein L28-2-like (LOC116200124)	72	1.5	0.87
	XM_031531087.1	nudix hydrolase 19, chloroplastic (LOC116200262)	72	1.5	0.89
	XM_031532386.1	chaperone protein DnaJ-like (LOC116201238), transcript variant X2	72	2.5	0.81
	XM_031532388.1	chaperone protein DnaJ-like (LOC116201238), transcript variant X4	72	2.5	0.81
	XM_031533157.1	protein argonaute 4-like (LOC116201761)	72	3	0.8
	XM_031530879.1	protein SODIUM POTASSIUM ROOT DEFECTIVE 2 (LOC116200157)	72	1.5	0.99
	XM_031531118.1	flavonoid 3',5'-hydroxylase 2-like (LOC116200281), transcript variant X1	72	2	0.79
	XM_031532221.1	probable sugar phosphate/phosphate translocator At2g25520 (LOC116201110)	72	3	0.75
	XM_031530933.1	D-aminoacyl-tRNA deacylase (LOC116200182)	72	2.5	0.94
	XM_031532736.1	beta-amyrin 28-monooxygenase-like (LOC116201487)	72	4	0.77
	XM_031532583.1	uncharacterized LOC116201362 (LOC116201362)	72	2.5	0.77
	XM_031532359.1	reticulon-like protein B21 (LOC116201218)	72	4	0.74
	XM_031531450.1	protein NRT1/ PTR FAMILY 3.1-like (LOC116200618)	72	3.5	0.85
	XM_031531792.1	uncharacterized LOC116200853 (LOC116200853)	72	4	0.79
	XM_031533180.1	uncharacterized LOC116201776 (LOC116201776), transcript variant X2	72	3.5	0.75
	XM_031534370.1	lignin-forming anionic peroxidase-like (LOC116202760)	72	0	1
	XM_031533452.1	dof zinc finger protein DOF1.4-like (LOC116201965)	72	1	1
	XM_031533984.1	inositol transporter 4 (LOC116202440), transcript variant X1	72	2	0.8
	XM_031533689.1	putative laccase-9 (LOC116202230), transcript variant X1	72	4	0.73
	XM_031533785.1	probable aminotransferase TAT2 (LOC116202284)	72	2	0.81
	XM_031533316.1	DDB1- and CUL4-associated factor 8 (LOC116201876), transcript variant X1	72	1.5	0.87
	XM_031533318.1	DDB1- and CUL4-associated factor 8 (LOC116201876), transcript variant X3	72	1.5	0.87
	XM_031534288.1	gibberellin 2-beta-dioxygenase-like (LOC116202683)	72	2	0.83
	XM_031534019.1	shikimate kinase 3, chloroplastic-like (LOC116202457)	72	2	0.81
	XM_031533982.1	agamous-like MADS-box protein MADS3 (LOC116202439), transcript variant X1	72	2	0.79
	XM_031533498.1	uncharacterized LOC116201997 (LOC116201997)	72	3	0.8
	XM_031534025.1	shikimate kinase 3, chloroplastic-like (LOC116202457), transcript variant X7	72	2	0.81
	XM_031533833.1	glutaredoxin-C9-like (LOC116202312)	72	2	0.8
	XM_031534164.1	late embryogenesis abundant protein At1g64065-like (LOC116202569)	72	2	0.83
	XM_031533832.1	universal stress protein PHOS34 (LOC116202311)	72	2	0.83
	XM_031534336.1	agamous-like MADS-box protein AGL80 (LOC116202727)	72	2	0.77
	XM_031533530.1	probable calcium-binding protein CML41 (LOC116202023)	72	2	0.79
	XM_031534044.1	zinc-finger homeodomain protein 2-like (LOC116202473), transcript variant X1	72	2	0.88
	XM_031534283.1	agamous-like MADS-box protein AGL11 (LOC116202677), transcript variant X1	72	3.5	0.73
	XM_031533875.1	calmodulin-binding protein 25-like (LOC116202351)	72	3	0.86
	XM_031534042.1	BTB/POZ domain-containing protein At5g48130 (LOC116202471)	72	4	0.79
	XM_031533230.1	uncharacterized LOC116201789 (LOC116201789)	72	4	0.8
	XM_031533496.1	deSI-like protein At4g17486 (LOC116201993), transcript variant X1	72	2	0.75
	XM_031534406.1	MLP-like protein 329 (LOC116202794)	72	4	0.74
	XM_031534623.1	translation initiation factor IF-2 (LOC116202990), transcript variant X1	72	1	0.86
	XM_031534624.1	translation initiation factor IF-2 (LOC116202990), transcript variant X2	72	1	0.86
	XM_031534626.1	translation initiation factor IF-2 (LOC116202990), transcript variant X4	72	1	0.86
	XM_031535047.1	mannan endo-1,4-beta-mannosidase 5-like (LOC116203358)	72	1	0.86
	XM_031534916.1	putative F-box protein At3g17480 (LOC116203239)	72	1	0.86
	XM_031535015.1	rhodanese-like domain-containing protein 4, chloroplastic (LOC116203324)	72	1	0.9
	XM_031534631.1	laccase-14-like (LOC116202996)	72	1	0.88
	XM_031535021.1	phospholipase A(1) DAD1, chloroplastic-like (LOC116203329)	72	1	0.88
	XM_031535322.1	G-type lectin S-receptor-like serine/threonine-protein kinase At2g19130 (LOC116203559)	72	2	0.79
	XM_031534903.1	late embryogenesis abundant protein At5g17165-like (LOC116203228)	72	1	0.88
	XM_031535558.1	glycine-rich protein 2-like (LOC116203691)	72	0.5	1
	XM_031534666.1	auxin transporter-like protein 3 (LOC116203016)	72	2	0.81
	XM_031534965.1	protein CASPARIAN STRIP INTEGRITY FACTOR 2 (LOC116203290)	72	0.5	1
	XM_031534758.1	uncharacterized LOC116203094 (LOC116203094)	72	1	0.88
	XM_031534830.1	heavy metal-associated isoprenylated plant protein 31 (LOC116203165), transcript variant X3	72	2	0.8
	XM_031534828.1	heavy metal-associated isoprenylated plant protein 31 (LOC116203165)	72	2	0.8
	XM_031535184.1	uncharacterized LOC116203453 (LOC116203453)	72	3	0.78
	XM_031535163.1	lysM domain-containing GPI-anchored protein 2-like (LOC116203437)	72	3	0.75
	XM_031535553.1	uncharacterized sugar kinase slr0537 (LOC116203687)	72	3	0.88
	XM_031534582.1	phospho-2-dehydro-3-deoxyheptonate aldolase 2, chloroplastic-like (LOC116202942)	72	3	0.75
	XM_031534677.1	mitogen-activated protein kinase kinase kinase 1-like (LOC116203024)	72	1.5	0.87
	XM_031535027.1	gibberellin 20 oxidase 2-like (LOC116203336)	72	1.5	0.88
	XM_031534730.1	uncharacterized LOC116203065 (LOC116203065), transcript variant X1	72	4	0.74
	XM_031534731.1	uncharacterized LOC116203065 (LOC116203065), transcript variant X2	72	4	0.74
	XM_031535522.1	uncharacterized LOC116203666 (LOC116203666)	72	2	0.87
	XM_031534836.1	basic form of pathogenesis-related protein 1-like (LOC116203173)	72	4	0.81
	XM_031535049.1	probable F-box protein At4g22030 (LOC116203360)	72	3	0.74
	XM_031534489.1	2-hydroxy-6-oxononadienedioate/2-hydroxy-6-oxononatrienedioate hydrolase-like (LOC116202859), transcript variant X1	72	3	0.79
	XM_031534490.1	2-hydroxy-6-oxononadienedioate/2-hydroxy-6-oxononatrienedioate hydrolase-like (LOC116202859)	72	3	0.79
	XM_031534613.1	fasciclin-like arabinogalactan protein 14 (LOC116202977)	72	4	0.79
	XM_031534456.1	basic leucine zipper 43-like (LOC116202831)	72	3.5	0.86
	XM_031536591.1	F-box protein At1g78280 (LOC116204480), transcript variant X1	72	1	0.86
	XM_031535864.1	ATPase family AAA domain-containing protein 3 (LOC116203899)	72	1	0.86
	XM_031536742.1	putative 1-phosphatidylinositol-3-phosphate 5-kinase FAB1D (LOC116204586)	72	2	0.83
	XM_031536782.1	putative receptor-like protein kinase At4g00960 (LOC116204613), transcript variant X1	72	1	0.88
	XM_031536784.1	putative receptor-like protein kinase At4g00960 (LOC116204613), transcript variant X3	72	1	0.88
	XM_031536743.1	serine/threonine-protein kinase CTR1 (LOC116204587), transcript variant X1	72	2	0.83
	XM_031536101.1	respiratory burst oxidase homolog protein A (LOC116204050), transcript variant X1	72	2	0.79
	XM_031535956.1	G-type lectin S-receptor-like serine/threonine-protein kinase At5g24080 (LOC116203960), transcript variant X2	72	2	0.83
	XM_031536102.1	respiratory burst oxidase homolog protein A (LOC116204050), transcript variant X2	72	2	0.79
	XM_031536638.1	granatum CDPK-related kinase 3 (LOC116204513), transcript variant X1	72	2	0.81
	XM_031536052.1	uncharacterized LOC116204023 (LOC116204023)	72	0.5	1
	XM_031536027.1	AT-hook motif nuclear-localized protein 24-like (LOC116204010)	72	1	0.88
	XM_031536639.1	CDPK-related kinase 3 (LOC116204513), transcript variant X2	72	2	0.81
	XM_031536506.1	lecithin-cholesterol acyltransferase-like 4 (LOC116204436)	72	2	0.79
	XM_031535784.1	amino acid permease 4-like (LOC116203834)	72	2	0.8
	XM_031535621.1	beta-amylase 3, chloroplastic (LOC116203731)	72	2	0.8
	XM_031536826.1	probable pinoresinol-lariciresinol reductase 3 (LOC116204646)	72	2	0.79
	XM_031535949.1	protein RALF-like 19 (LOC116203956)	72	1	0.88
	XM_031535803.1	transcription factor CPC (LOC116203851), transcript variant X1	72	3	0.78
	XM_031535804.1	transcription factor CPC (LOC116203851), transcript variant X2	72	3	0.78
	XM_031535741.1	agamous-like MADS-box protein AGL12 (LOC116203805)	72	3	0.85
	XM_031535645.1	xyloglucan galactosyltransferase XLT2 (LOC116203748)	72	3.5	0.79
	XM_031536645.1	YTH domain-containing protein ECT4-like (LOC116204517), transcript variant X1	72	3.5	0.76
	XM_031536647.1	YTH domain-containing protein ECT4-like (LOC116204517), transcript variant X3	72	3.5	0.76
	XM_031537220.1	D-3-phosphoglycerate dehydrogenase 1, chloroplastic-like (LOC116204870), transcript variant X3	72	0	1
	XM_031537793.1	transmembrane ascorbate ferrireductase 1 (LOC116205256)	72	1	0.86
	XM_031537905.1	uncharacterized LOC116205332 (LOC116205332), transcript variant X2	72	0.5	1
	XM_031537474.1	chromatin-remodeling complex subunit ies6 (LOC116205037)	72	1	0.86
	XM_031537640.1	transcriptional adapter ADA2b (LOC116205143)	72	1	0.88
	XM_031537401.1	anthocyanidin 3-O-glucosyltransferase 2-like (LOC116204995)	72	2	0.83
	XM_031537635.1	plastid-lipid-associated protein, chloroplastic-like (LOC116205139)	72	1	0.88
	XM_031537511.1	calcineurin B-like protein 4 (LOC116205062), transcript variant X1	72	2	0.8
	XM_031537256.1	HVA22-like protein f (LOC116204895)	72	1	0.88
	XM_031537512.1	calcineurin B-like protein 4 (LOC116205062), transcript variant X2	72	2	0.8
	XM_031537135.1	probable carboxylesterase 13 (LOC116204820)	72	2	0.87
	XM_031537145.1	scarecrow-like protein 8 (LOC116204827)	72	3	0.77
	XM_031537365.1	transcription factor TCP23 (LOC116204968)	72	3	0.77
	XM_031537459.1	wall-associated receptor kinase-like 9 (LOC116205026)	72	2	0.84
	XM_031537786.1	ras-related protein Rab5A-like (LOC116205253), transcript variant X1	72	4	0.81
	XM_031537777.1	transcription factor bHLH71-like (LOC116205244)	72	2	0.87
	XM_031537972.1	21 kDa protein-like (LOC116205381)	72	4	0.8
	XM_031538359.1	F-box protein At4g00755-like (LOC116205714), transcript variant X1	72	0	1
	XM_031538396.1	uncharacterized LOC116205745 (LOC116205745)	72	1	0.86
	XM_031539307.1	ethylene-responsive transcription factor CRF1-like (LOC116206434)	72	1	0.86
	XM_031539310.1	zinc-finger homeodomain protein 3 (LOC116206436), transcript variant X1	72	1	0.86
	XM_031539161.1	uncharacterized LOC116206329 (LOC116206329)	72	1	0.86
	XM_031538321.1	agamous-like MADS-box protein AGL11 (LOC116205685), transcript variant X2	72	1	0.88
	XM_031538324.1	agamous-like MADS-box protein AGL11 (LOC116205685), transcript variant X5	72	1	0.88
	XM_031539223.1	transcription factor PIF4 (LOC116206372), transcript variant X3	72	1	0.88
	XM_031538749.1	uncharacterized LOC116206022 (LOC116206022), transcript variant X2	72	1	0.88
	XM_031538767.1	uncharacterized LOC116206035 (LOC116206035)	72	1	0.88
	XM_031538750.1	uncharacterized LOC116206022 (LOC116206022), transcript variant X3	72	1	0.88
	XM_031538828.1	rhamnogalacturonate lyase-like (LOC116206051), transcript variant X1	72	1.5	0.87
	XM_031538150.1	polyadenylate-binding protein-interacting protein 11 (LOC116205522), transcript variant X1	72	1	0.88
	XM_031539134.1	RING-H2 finger protein ATL52-like (LOC116206303)	72	1	0.9
	XM_031538805.1	growth-regulating factor 1 (LOC116206065)	72	2	0.79
	XM_031538978.1	putative kinase-like protein TMKL1 (LOC116206179)	72	2	0.8
	XM_031539311.1	zinc-finger homeodomain protein 3 (LOC116206436), transcript variant X2	72	2	0.8
	XM_031538302.1	stearoyl-[acyl-carrier-protein] 9-desaturase, chloroplastic-like (LOC116205669)	72	2	0.86
	XM_031538296.1	F-box protein SKIP23-like (LOC116205664)	72	2	0.8
	XM_031539290.1	alcohol dehydrogenase 1 (LOC116206418)	72	2	0.8
	XM_031539088.1	ycf20-like protein (LOC116206264), transcript variant X1	72	2	0.79
	XM_031538738.1	kinesin-like protein KIN-UB (LOC116206013)	72	3	0.79
	XM_031539089.1	ycf20-like protein (LOC116206264), transcript variant X2	72	2	0.79
	XM_031538879.1	uncharacterized LOC116206109 (LOC116206109)	72	1	0.88
	XM_031538162.1	BON1-associated protein 2 (LOC116205535)	72	0.5	1
	XM_031538243.1	1-aminocyclopropane-1-carboxylate oxidase-like (LOC116205611)	72	2	0.79
	XM_031539073.1	putative serine/threonine-protein kinase (LOC116206254)	72	2	0.73
	XM_031538339.1	uncharacterized LOC116205694 (LOC116205694)	72	1	0.87
	XM_031538622.1	uncharacterized LOC116205920 (LOC116205920)	72	2	0.79
	XM_031538155.1	uncharacterized LOC116205529 (LOC116205529)	72	1.5	0.87
	XM_031539351.1	uncharacterized LOC116206587 (LOC116206587)	72	2.5	0.81
	XM_031538342.1	transcription factor LAF1-like (LOC116205697)	72	4	0.79
	XM_031538852.1	monoterpene synthase-like (LOC116206090), transcript variant X4	72	3	0.7
	XM_031538922.1	cyclin-D2-1-like (LOC116206145), transcript variant X1	72	3	0.78
	XM_031539009.1	dof zinc finger protein DOF4.6-like (LOC116206200)	72	2	0.75
	XM_031538850.1	monoterpene synthase-like (LOC116206090), transcript variant X2	72	3	0.7
	XM_031538851.1	monoterpene synthase-like (LOC116206090), transcript variant X3	72	3	0.7
	XM_031538377.1	transcription factor bHLH85-like (LOC116205731)	72	3	0.75
	XM_031538480.1	uncharacterized LOC116205813 (LOC116205813), transcript variant X5	72	3	0.78
	XM_031539010.1	protein LIGHT-DEPENDENT SHORT HYPOCOTYLS 10-like (LOC116206201), transcript variant X1	72	3.5	0.88
	XM_031538405.1	histone-lysine N-methyltransferase ATXR4 (LOC116205751)	72	2.5	0.87
	XM_031538066.1	uncharacterized LOC116205453 (LOC116205453), transcript variant X1	72	4	0.86
	XM_031538327.1	agamous-like MADS-box protein AGL11 (LOC116205686), transcript variant X3	72	4	0.75
	XM_031538328.1	agamous-like MADS-box protein AGL11 (LOC116205686), transcript variant X4	72	4	0.75
	XM_031539157.1	probable WRKY transcription factor 27 (LOC116206324)	72	3	0.8
	XM_031538332.1	agamous-like MADS-box protein AGL11 (LOC116205686), transcript variant X8	72	4	0.75
	XM_031538855.1	dof zinc finger protein DOF1.4 (LOC116206091)	72	4	0.8
	XM_031538326.1	agamous-like MADS-box protein AGL11 (LOC116205686), transcript variant X2	72	4	0.87
	XM_031539828.1	BTB/POZ and TAZ domain-containing protein 4 (LOC116206981)	72	0	1
	XM_031539519.1	pentatricopeptide repeat-containing protein At3g49740 (LOC116206725)	72	1	0.86
	XM_031539635.1	probable L-gulonolactone oxidase 6 (LOC116206823)	72	2	0.79
	XM_031540041.1	tyrosine/DOPA decarboxylase 1-like (LOC116207166), transcript variant X1	72	1	0.9
	XM_031539614.1	soluble inorganic pyrophosphatase 4 (LOC116206809), transcript variant X2	72	1	0.86
	XM_031539613.1	soluble inorganic pyrophosphatase 4 (LOC116206809), transcript variant X1	72	1	0.86
	XM_031540250.1	probable carbohydrate esterase At4g34215 (LOC116207340)	72	2	0.81
	XM_031540073.1	protein TPX2 (LOC116207190), transcript variant X1	72	1	0.86
	XM_031540236.1	uncharacterized LOC116207330 (LOC116207330), transcript variant X2	72	1.5	0.87
	XM_031539928.1	transcription factor bHLH112-like (LOC116207068)	72	2	0.79
	XM_031539870.1	rac-like GTP-binding protein RAC2 (LOC116207021)	72	1	0.86
	XM_031540297.1	iron-sulfur cluster co-chaperone protein HscB homolog (LOC116207383), transcript variant X1	72	1	0.88
	XM_031540298.1	iron-sulfur cluster co-chaperone protein HscB homolog (LOC116207383), transcript variant X2	72	1	0.88
	XM_031539891.1	protein NRT1/ PTR FAMILY 4.5-like (LOC116207039), transcript variant X1	72	3	0.75
	XM_031539833.1	methylsterol monooxygenase 1-2-like (LOC116206988), transcript variant X1	72	2	0.8
	XM_031539958.1	putative F-box protein At3g49980 (LOC116207101)	72	2	0.83
	XM_031540344.1	zinc finger protein 830 (LOC116207418), transcript variant X3	72	1.5	0.87
	XM_031539834.1	methylsterol monooxygenase 1-2-like (LOC116206988), transcript variant X2	72	2	0.8
	XM_031539977.1	probable serine incorporator (LOC116207117), transcript variant X1	72	4	0.79
	XM_031540342.1	zinc finger protein 830 (LOC116207418), transcript variant X1	72	1.5	0.87
	XM_031539729.1	cyclin-dependent protein kinase inhibitor SMR3-like (LOC116206896)	72	2	0.8
	XM_031540144.1	pectinesterase inhibitor-like (LOC116207242)	72	1	0.88
	XM_031539957.1	ethylene-response factor C3-like (LOC116207099)	72	2	0.79
	XM_031540107.1	protein MIZU-KUSSEI 1 (LOC116207221)	72	2	0.75
	XM_031540077.1	allantoate deiminase 1 (LOC116207193), transcript variant X1	72	4	0.74
	XM_031540267.1	adenylate-forming reductase 03009-like (LOC116207358)	72	2	0.88
	XM_031540233.1	fasciclin-like arabinogalactan protein 15 (LOC116207328)	72	3	0.75
	XM_031539765.1	14 kDa zinc-binding protein (LOC116206925)	72	2	0.79
	XM_031539795.1	flowering-promoting factor 1-like protein 3 (LOC116206955)	72	2	0.81
	XM_031539873.1	uncharacterized LOC116207026 (LOC116207026)	72	2	0.83
	XM_031540033.1	membrane-anchored ubiquitin-fold protein 1-like (LOC116207162), transcript variant X1	72	1.5	0.88
	XM_031540258.1	uncharacterized LOC116207351 (LOC116207351)	72	1	0.88
	XM_031540034.1	membrane-anchored ubiquitin-fold protein 1-like (LOC116207162), transcript variant X2	72	1.5	0.88
	XM_031540026.1	transcriptional regulator SUPERMAN-like (LOC116207157)	72	3	0.8
	XM_031539639.1	E3 ubiquitin-protein ligase RGLG5-like (LOC116206826), transcript variant X2	72	3	0.83
	XM_031540035.1	membrane-anchored ubiquitin-fold protein 1-like (LOC116207162), transcript variant X3	72	1.5	0.88
	XM_031540037.1	membrane-anchored ubiquitin-fold protein 1-like (LOC116207162), transcript variant X5	72	1.5	0.88
	XM_031540105.1	protein C2-DOMAIN ABA-RELATED 4-like (LOC116207219)	72	3	0.83
	XM_031540192.1	transcription factor RAX3-like (LOC116207288)	72	3	0.85
	XM_031539872.1	homeobox-leucine zipper protein ROC8-like (LOC116207023)	72	2	0.88
	XM_031539569.1	ribosomal RNA-processing protein 17 (LOC116206765)	72	3	0.74
	XM_031539597.1	transcription factor RAX2-like (LOC116206792)	72	4	0.77
	XM_031539817.1	uncharacterized LOC116206973 (LOC116206973)	72	3.5	0.8
	XM_031539871.1	squamosa promoter-binding-like protein 7 (LOC116207022)	72	2.5	0.88
	XM_031540462.1	endonuclease MutS2 (LOC116207500), transcript variant X1	72	4	0.76
	XM_031539780.1	CDPK-related kinase 3 (LOC116204513), transcript variant X1	72	3.5	0.75
	XM_031539786.1	uncharacterized LOC116206947 (LOC116206947)	72	4	0.81
	XM_031540669.1	LRR receptor-like serine/threonine-protein kinase GSO1 (LOC116207633)	72	1	0.88
	XM_031540533.1	cyclin-T1-3-like (LOC116207544), transcript variant X3	72	1	1
	XM_031540539.1	protein NAP1 (LOC116207547), transcript variant X1	72	1.5	0.87
	XM_031540841.1	potassium channel SKOR (LOC116207755), transcript variant X1	72	2	0.81
	XM_031540695.1	probable methyltransferase PMT3 (LOC116207652), transcript variant X2	72	2	0.8
	XM_031540697.1	probable methyltransferase PMT3 (LOC116207652), transcript variant X4	72	2	0.8
	XM_031540552.1	E3 ubiquitin-protein ligase PRT6 (LOC116207556), transcript variant X1	72	2	0.73
	XM_031540852.1	lysine-specific demethylase JMJ25 (LOC116207762), transcript variant X1	72	4	0.7
	XM_031540535.1	protein unc-13 homolog (LOC116207545), transcript variant X1	72	3.5	0.79
	XM_031540831.1	transcription factor MYB27-like (LOC116207748), transcript variant X1	72	3.5	0.78
	XM_031549695.1	disease resistance protein RPM1-like (LOC116214292)	72	0	1
	XM_031548986.1	uncharacterized LOC116213874 (LOC116213874)	72	1	0.9
	XM_031549397.1	LOB domain-containing protein 4-like (LOC116214102)	72	1	0.86
	XM_031549627.1	mitochondrial import inner membrane translocase subunit TIM14-3-like (LOC116214250)	72	1	0.86
	XM_031549337.1	titin homolog (LOC116214076), transcript variant X1	72	1	0.88
	XM_031549242.1	9-cis-epoxycarotenoid dioxygenase NCED2, chloroplastic-like (LOC116214029)	72	1	0.88
	XM_031549489.1	protein KINESIN LIGHT CHAIN-RELATED 1-like (LOC116214159)	72	1	0.88
	XM_031549461.1	nudix hydrolase 3 (LOC116214140), transcript variant X1	72	2	0.8
	XM_031549216.1	TOM1-like protein 9 (LOC116214005)	72	2	0.83
	XM_031548801.1	B-box zinc finger protein 25-like (LOC116213752), transcript variant X1	72	2	0.87
	XM_031548810.1	probable glutathione S-transferase (LOC116213757)	72	2	0.73
	XM_031549396.1	protein Iojap, chloroplastic (LOC116214101)	72	1.5	1
	XM_031548811.1	probable glutathione S-transferase parA (LOC116213758)	72	2	0.73
	XM_031549913.1	(+)-neomenthol dehydrogenase-like (LOC116214512), transcript variant X1	72	3	0.83
	XM_031549922.1	(+)-neomenthol dehydrogenase-like (LOC116214512), transcript variant X3	72	3	0.83
	XM_031549205.1	uncharacterized LOC116214000 (LOC116214000)	72	4	0.71
	XM_031549603.1	plectin-like (LOC116214235), transcript variant X1	72	4	0.75
	XM_031551082.1	uncharacterized LOC116215387 (LOC116215387)	72	0	1
	XM_031551413.1	uncharacterized LOC116215631 (LOC116215631), transcript variant X1	72	0	1
	XM_031550238.1	mediator of RNA polymerase II transcription subunit 30 (LOC116214778), transcript variant X1	72	0	1
	XM_031551663.1	nifU-like protein 3, chloroplastic (LOC116215866), transcript variant X1	72	1	0.86
	XM_031551969.1	uncharacterized LOC116216050 (LOC116216050)	72	1	0.88
	XM_031551976.1	uncharacterized LOC116216055 (LOC116216055)	72	3	0.93
	XM_031551687.1	2-hydroxymuconate semialdehyde hydrolase (LOC116215883)	72	1	0.88
	XM_031551765.1	agamous-like MADS-box protein MADS2 (LOC116215938), transcript variant X2	72	1	0.88
	XM_031551766.1	CLAVATA3/ESR (CLE)-related protein TDIF-like (LOC116215939)	72	2	0.81
	XM_031551727.1	transcription factor bHLH79-like (LOC116215916), transcript variant X1	72	2	0.87
	XM_031551729.1	transcription factor bHLH79-like (LOC116215916), transcript variant X3	72	2	0.87
ath-MIR156b	Target		miRNA	Score	mfe_ratio
	XM_031515512.1	transcription factor PIF1 (LOC116186954), transcript variant X1	60	0	1
	XM_031515538.1	protein IQ-DOMAIN 1 (LOC116186976), transcript variant X1	60	0	1
	XM_031515595.1	uncharacterized LOC116187021 (LOC116187021), transcript variant X1	60	3.5	0.88
	XM_031515618.1	inactive leucine-rich repeat receptor-like serine/threonine-protein kinase At1g60630 (LOC116187039)	60	0	1
	XM_031515771.1	uncharacterized vacuolar membrane protein YML018C (LOC116187164)	60	3.5	0.92
	XM_031515860.1	putative glucuronosyltransferase PGSIP8 (LOC116187220)	60	3	0.76
	XM_031515869.1	uncharacterized protein At4g08330, chloroplastic-like (LOC116187226)	60	2	0.87
	XM_031515870.1	uncharacterized protein DDB_G0271670-like (LOC116187229), transcript variant X1	60	0	1
	XM_031515897.1	transcription factor MYB23-like (LOC116187242)	60	2	0.85
	XM_031515929.1	photosystem II stability/assembly factor HCF136, chloroplastic (LOC116187275), transcript variant X1	60	3	0.82
	XM_031515941.1	probable polyamine transporter At1g31830 (LOC116187152), transcript variant X3	60	0.5	0.98
	XM_031515971.1	salicylate carboxymethyltransferase-like (LOC116187317)	60	0	1
	XM_031515980.1	ethylene-responsive transcription factor ABI4 (LOC116187323), transcript variant X1	60	0	1
	XM_031515981.1	ethylene-responsive transcription factor ABI4 (LOC116187323), transcript variant X2	60	0	1
	XM_031516011.1	probable polyamine transporter At1g31830 (LOC116187152), transcript variant X4	60	0.5	0.98
	XM_031516027.1	probable boron transporter 6 (LOC116187370)	60	0	1
	XM_031516029.1	protein ALTERED PHOSPHATE STARVATION RESPONSE 1 (LOC116187367), transcript variant X1	60	3	0.91
	XM_031516034.1	succinate dehydrogenase subunit 3-1, mitochondrial-like (LOC116187373), transcript variant X1	60	0	1
	XM_031516035.1	succinate dehydrogenase subunit 3-1, mitochondrial-like (LOC116187373), transcript variant X2	60	0	1
	XM_031516036.1	cytochrome b-c1 complex subunit 7-2-like (LOC116187374)	60	0	1
	XM_031516038.1	protein ALTERED PHOSPHATE STARVATION RESPONSE 1 (LOC116187367), transcript variant X2	60	3	0.91
	XM_031516064.1	transcription factor MYB1-like (LOC116187398)	60	0	1
	XM_031516074.1	protein YIPF1 homolog (LOC116187404)	60	2	0.9
	XM_031516123.1	shaggy-related protein kinase alpha-like (LOC116187431)	60	3.5	0.77
	XM_031516148.1	ubiquitin-40S ribosomal protein S27a (LOC116187447)	60	0	1
	XM_031516173.1	putative disease resistance protein RGA4 (LOC116187476), transcript variant X1	60	3	0.91
	XM_031516176.1	putative disease resistance protein RGA4 (LOC116187476), transcript variant X3	60	3	0.91
	XM_031516177.1	putative disease resistance protein RGA4 (LOC116187476), transcript variant X4	60	3	0.91
	XM_031516179.1	putative disease resistance protein RGA4 (LOC116187476), transcript variant X6	60	3	0.91
	XM_031516184.1	putative disease resistance protein RGA4 (LOC116187476), transcript variant X11	60	3	0.91
	XM_031516185.1	putative disease resistance protein RGA4 (LOC116187476), transcript variant X12	60	3	0.91
	XM_031516186.1	putative disease resistance protein RGA4 (LOC116187476), transcript variant X13	60	3	0.91
	XM_031516187.1	putative disease resistance protein RGA4 (LOC116187476), transcript variant X14	60	3	0.91
	XM_031516191.1	putative disease resistance protein RGA4 (LOC116187476), transcript variant X17	60	3	0.91
	XM_031516192.1	putative disease resistance protein RGA4 (LOC116187476), transcript variant X18	60	3	0.91
	XM_031516197.1	putative disease resistance protein RGA4 (LOC116187476), transcript variant X23	60	3	0.91
	XM_031516202.1	putative disease resistance protein RGA4 (LOC116187476), transcript variant X27	60	3	0.91
	XM_031516203.1	putative disease resistance protein RGA4 (LOC116187476), transcript variant X28	60	3	0.91
	XM_031516204.1	putative disease resistance protein RGA4 (LOC116187476), transcript variant X29	60	3	0.91
	XM_031516205.1	putative disease resistance protein RGA4 (LOC116187476), transcript variant X30	60	3	0.91
	XM_031516216.1	protein starmaker (LOC116187480)	60	2	0.89
	XM_031516226.1	uncharacterized LOC116187487 (LOC116187487)	60	0	1
	XM_031516258.1	bidirectional sugar transporter SWEET2-like (LOC116187511)	60	1.5	0.88
	XM_031516266.1	S-protein homolog 1-like (LOC116187524)	60	4	0.76
	XM_031516278.1	protein NRT1/ PTR FAMILY 5.2-like (LOC116187536), transcript variant X1	60	3	0.85
	XM_031516409.1	guanylate kinase 3, chloroplastic (LOC116187599), transcript variant X1	60	2.5	0.87
	XM_031516419.1	guanylate kinase 3, chloroplastic (LOC116187599), transcript variant X2	60	2.5	0.87
	XM_031516420.1	3-hydroxyisobutyryl-CoA hydrolase-like protein 2, mitochondrial (LOC116187601), transcript variant X13	60	0	1
	XM_031516421.1	3-hydroxyisobutyryl-CoA hydrolase-like protein 2, mitochondrial (LOC116187601), transcript variant X14	60	0	1
	XM_031516425.1	3-hydroxyisobutyryl-CoA hydrolase-like protein 2, mitochondrial (LOC116187601), transcript variant X17	60	0	1
	XM_031516430.1	adenylate kinase 4 (LOC116187605)	60	2.5	0.87
	XM_031516481.1	uncharacterized LOC116187632 (LOC116187632), transcript variant X1	60	0	1
	XM_031516482.1	uncharacterized LOC116187632 (LOC116187632), transcript variant X2	60	0	1
	XM_031516494.1	uncharacterized LOC116187637 (LOC116187637)	60	0	1
	XM_031516498.1	cellulose synthase A catalytic subunit 3 [UDP-forming] (LOC116187640), transcript variant X2	60	1.5	0.88
	XM_031516499.1	cellulose synthase A catalytic subunit 3 [UDP-forming] (LOC116187640), transcript variant X3	60	1.5	0.88
	XM_031516508.1	E3 ubiquitin-protein ligase BRE1A-like (LOC116187647), transcript variant X2	60	0	1
	XM_031516514.1	uncharacterized LOC116187652 (LOC116187652), transcript variant X2	60	0	1
	XM_031516515.1	uncharacterized LOC116187652 (LOC116187652), transcript variant X3	60	0	1
	XM_031516548.1	probable serine/threonine-protein kinase PBL7 (LOC116187668), transcript variant X4	60	2.5	0.87
	XM_031516563.1	calcium sensing receptor, chloroplastic (LOC116187674), transcript variant X2	60	2	0.84
	XM_031516588.1	protein SPIRRIG (LOC116187691)	60	1	0.97
	XM_031516590.1	protein KINESIN LIGHT CHAIN-RELATED 2 (LOC116187693), transcript variant X2	60	2.5	0.85
	XM_031516596.1	phosphatidylinositol 4-phosphate 5-kinase 6-like (LOC116187697)	60	3.5	0.88
	XM_031516641.1	fasciclin-like arabinogalactan protein 17 (LOC116187725), transcript variant X1	60	0	1
	XM_031516713.1	protein JOKA2 (LOC116187786), transcript variant X1	60	3.5	0.84
	XM_031516715.1	protein JOKA2 (LOC116187786), transcript variant X3	60	3.5	0.84
	XM_031516742.1	protein CHROMATIN REMODELING 8 (LOC116187802)	60	2	0.97
	XM_031516763.1	endoribonuclease Dicer homolog 3a (LOC116187816), transcript variant X1	60	0	1
	XM_031516806.1	putative clathrin assembly protein At2g25430 (LOC116187841)	60	4	0.8
	XM_031516857.1	ubiquitin-like modifier-activating enzyme 5 (LOC116187860)	60	1	0.92
	XM_031516876.1	transcription factor MYB1-like (LOC116187879)	60	2	0.87
	XM_031516895.1	uncharacterized LOC116187892 (LOC116187892), transcript variant X1	60	0	1
	XM_031516896.1	uncharacterized LOC116187892 (LOC116187892), transcript variant X2	60	0	1
	XM_031516954.1	pyruvate decarboxylase 2 (LOC116187923)	59	4	0.74
	XM_031516955.1	ubiquitin carboxyl-terminal hydrolase MINDY-3 (LOC116187925), transcript variant X3	60	1.5	0.88
	XM_031516960.1	ubiquitin carboxyl-terminal hydrolase MINDY-3 (LOC116187925), transcript variant X8	60	1.5	0.88
	XM_031516968.1	protein TAPETUM DETERMINANT 1-like (LOC116187933)	60	0	1
	XM_031516994.1	VIN3-like protein 2 (LOC116187942), transcript variant X4	60	0	1
	XM_031516995.1	VIN3-like protein 2 (LOC116187942), transcript variant X5	60	0	1
	XM_031517000.1	NADPH:quinone oxidoreductase-like (LOC116187944)	60	3.5	0.94
	XM_031517016.1	protein ENHANCED DISEASE RESISTANCE 2-like (LOC116187957)	60	0	1
	XM_031517035.1	CRM-domain containing factor CFM3A, chloroplastic/mitochondrial (LOC116187967), transcript variant X1	60	0	1
	XM_031517047.1	bZIP transcription factor 18-like (LOC116187974), transcript variant X1	60	1	0.97
	XM_031517048.1	bZIP transcription factor 18-like (LOC116187974), transcript variant X2	60	1	0.97
	XM_031517134.1	uncharacterized LOC116188030 (LOC116188030)	60	0	1
	XM_031517135.1	ER membrane protein complex subunit 4 (LOC116188031)	60	2.5	0.93
	XM_031517139.1	TITAN-like protein (LOC116188034), transcript variant X1	60	0	1
	XM_031517156.1	uncharacterized LOC116188045 (LOC116188045), transcript variant X1	59	4	0.76
	XM_031517196.1	NKAP family protein UM04995-like (LOC116188069), transcript variant X1	60	4	0.82
	XM_031517197.1	NKAP family protein UM04995-like (LOC116188069), transcript variant X2	60	4	0.82
	XM_031517223.1	60S ribosomal protein L6-like (LOC116188086)	60	0.5	0.99
	XM_031517252.1	protein FAF-like, chloroplastic (LOC116188105), transcript variant X1	60	2.5	0.89
	XM_031517275.1	pre-mRNA cleavage factor Im 25 kDa subunit 1 (LOC116188118)	60	0	1
	XM_031517301.1	F-box/LRR-repeat protein 15 (LOC116188138)	60	1.5	0.87
	XM_031517337.1	probable serine/threonine-protein kinase PBL3 (LOC116188162)	60	3.5	0.79
	XM_031517346.1	quinolinate synthase, chloroplastic (LOC116188167)	60	0	1
	XM_031517353.1	probable serine/threonine-protein kinase PBL18 (LOC116188173)	60	0	1
	XM_031517424.1	nucleobase-ascorbate transporter 6 (LOC116188215)	60	0	1
	XM_031517427.1	uncharacterized LOC116188217 (LOC116188217)	60	0	1
	XM_031517432.1	arginyl-tRNA--protein transferase 2 (LOC116188221), transcript variant X3	60	0	1
	XM_031517450.1	SNAP25 homologous protein SNAP33-like (LOC116188234), transcript variant X1	60	2	0.92
	XM_031517473.1	zinc finger CCCH domain-containing protein 20-like (LOC116188248)	60	0	1
	XM_031517485.1	uncharacterized LOC116188254 (LOC116188254), transcript variant X2	60	0	1
	XM_031517486.1	uncharacterized LOC116188254 (LOC116188254), transcript variant X3	60	0	1
	XM_031517487.1	protein WVD2-like 5 (LOC116188255)	60	1.5	0.88
	XM_031517491.1	elongation factor 1-alpha (LOC116188257), transcript variant X1	60	4	0.75
	XM_031517492.1	elongation factor 1-alpha (LOC116188257), transcript variant X2	60	4	0.75
	XM_031517493.1	elongation factor 1-alpha (LOC116188257), transcript variant X3	60	4	0.75
	XM_031517511.1	multiple myeloma tumor-associated protein 2 homolog (LOC116188268)	60	3	0.85
	XM_031517534.1	putative disease resistance protein RGA4 (LOC116188282), transcript variant X1	60	0	1
	XM_031517541.1	putative disease resistance protein RGA4 (LOC116188282), transcript variant X8	60	0	1
	XM_031517543.1	putative disease resistance protein RGA4 (LOC116188282), transcript variant X10	60	0	1
	XM_031517544.1	putative disease resistance protein RGA4 (LOC116188282), transcript variant X11	60	0	1
	XM_031517545.1	putative disease resistance protein RGA4 (LOC116188282), transcript variant X12	60	0	1
	XM_031517547.1	exocyst complex component EXO70A1-like (LOC116188286)	60	1	0.89
	XM_031517548.1	pentatricopeptide repeat-containing protein At4g20740 (LOC116188284)	59	3.5	0.83
	XM_031517566.1	CTP synthase (LOC116188299)	60	0.5	0.99
	XM_031517593.1	phosphoglucan phosphatase LSF2, chloroplastic (LOC116188318), transcript variant X1	60	0.5	0.98
	XM_031517594.1	phosphoglucan phosphatase LSF2, chloroplastic (LOC116188318), transcript variant X2	60	0.5	0.98
	XM_031517633.1	probable protein phosphatase 2C 60 (LOC116188345)	60	2	0.77
	XM_031517687.1	protein SULFUR DEFICIENCY-INDUCED 1 (LOC116188378)	60	0	1
	XM_031517718.1	adenine phosphoribosyltransferase 5-like (LOC116188392)	60	3.5	0.77
	XM_031517744.1	protein NDL2 (LOC116188404)	60	0	1
	XM_031517787.1	E3 ubiquitin-protein ligase CHIP (LOC116188431)	60	0.5	0.99
	XM_031517852.1	U11/U12 small nuclear ribonucleoprotein 59 kDa protein (LOC116188467), transcript variant X1	60	4	0.76
	XM_031517860.1	U11/U12 small nuclear ribonucleoprotein 59 kDa protein (LOC116188467), transcript variant X2	60	4	0.76
	XM_031517865.1	uncharacterized LOC116188480 (LOC116188480)	60	2	0.78
	XM_031517868.1	U11/U12 small nuclear ribonucleoprotein 59 kDa protein (LOC116188467), transcript variant X3	60	4	0.76
	XM_031517907.1	serine/threonine-protein kinase 38-like (LOC116188504), transcript variant X1	60	0	1
	XM_031517909.1	serine/threonine-protein kinase 38-like (LOC116188504), transcript variant X3	60	0	1
	XM_031517915.1	protein EARLY FLOWERING 3-like (LOC116188505), transcript variant X1	60	0.5	0.98
	XM_031517925.1	uncharacterized LOC116188513 (LOC116188513), transcript variant X1	60	2	0.89
	XM_031517943.1	TMV resistance protein N-like (LOC116188522), transcript variant X2	60	3.5	0.78
	XM_031517974.1	11S globulin subunit beta-like (LOC116188542)	60	2	0.96
	XM_031517985.1	auxin response factor 17 (LOC116188553)	60	1	0.92
	XM_031517986.1	trihelix transcription factor GT-2-like (LOC116188554)	60	0	1
	XM_031518003.1	protein ENHANCED DISEASE RESISTANCE 4-like (LOC116188562), transcript variant X2	60	3	0.95
	XM_031518027.1	ATP synthase subunit b', chloroplastic (LOC116188579)	60	1	0.89
	XM_031518084.1	citrate synthase, mitochondrial (LOC116188618)	60	1	0.89
	XM_031518130.1	carbonyl reductase [NADPH] 1 (LOC116188643)	60	0	1
	XM_031518240.1	myosin-16-like (LOC116188761)	60	4	0.85
	XM_031518405.1	nuclear transport factor 2-like (LOC116188952), transcript variant X1	60	1.5	0.95
	XM_031518462.1	12-oxophytodienoate reductase 3-like (LOC116188986), transcript variant X1	60	0	1
	XM_031518488.1	uncharacterized LOC116189007 (LOC116189007)	60	1	0.89
	XM_031518649.1	histone deacetylase 5 (LOC116189115), transcript variant X1	60	3	0.9
	XM_031518718.1	nuclear nucleic acid-binding protein C1D (LOC116189171)	60	0	1
	XM_031518760.1	probable pectate lyase 8 (LOC116189201)	60	1.5	0.9
	XM_031518764.1	glutathione S-transferase T1-like (LOC116189200)	60	3.5	0.88
	XM_031518834.1	ER lumen protein-retaining receptor-like (LOC116189253), transcript variant X1	60	4	0.76
	XM_031518835.1	ER lumen protein-retaining receptor-like (LOC116189253), transcript variant X2	60	4	0.76
	XM_031518836.1	ER lumen protein-retaining receptor-like (LOC116189253), transcript variant X3	60	4	0.76
	XM_031518937.1	putative disease resistance protein RGA1 (LOC116189317), transcript variant X3	60	0	1
	XM_031518938.1	putative disease resistance protein RGA1 (LOC116189317), transcript variant X4	60	0	1
	XM_031518957.1	surfeit locus protein 1 (LOC116189334), transcript variant X2	60	2.5	0.91
	XM_031518960.1	transcription factor TCP14-like (LOC116189336)	60	1.5	0.95
	XM_031518968.1	transmembrane protein 205 (LOC116189343)	60	1.5	0.97
	XM_031518993.1	protein NETWORKED 1D-like (LOC116189359)	60	1	0.89
	XM_031519055.1	omega-3 fatty acid desaturase, chloroplastic-like (LOC116189399)	60	4	0.8
	XM_031519123.1	early nodulin-like protein 2 (LOC116189452), transcript variant X1	60	0.5	0.99
	XM_031519132.1	early nodulin-like protein 2 (LOC116189452), transcript variant X2	60	0.5	0.99
	XM_031519201.1	uncharacterized LOC116189515 (LOC116189515)	60	1.5	0.88
	XM_031519245.1	protein FAM32A-like (LOC116186945), transcript variant X1	60	0	1
	XM_031519274.1	glyoxylate/succinic semialdehyde reductase 1 (LOC116189561)	60	0	1
	XM_031519339.1	uncharacterized LOC116189608 (LOC116189608)	60	0	1
	XM_031519347.1	enoyl-CoA delta isomerase 1, peroxisomal-like (LOC116189617)	60	0	1
	XM_031519446.1	O-fucosyltransferase 38-like (LOC116189732)	60	0	1
	XM_031519528.1	putative tRNA pseudouridine synthase Pus10 (LOC116189803)	60	0	1
	XM_031519561.1	autophagy-related protein 11-like (LOC116189822), transcript variant X1	60	3	0.86
	XM_031519567.1	geraniol 8-hydroxylase-like (LOC116189828)	60	4	0.77
	XM_031519581.1	glycolipid transfer protein 3-like (LOC116189843)	60	3	0.9
	XM_031519659.1	cellulose synthase-like protein E6 (LOC116189990)	60	0	1
	XM_031519706.1	protein transport protein Sec24-like At3g07100 (LOC116190025), transcript variant X2	60	0	1
	XM_031519830.1	maltose excess protein 1-like, chloroplastic (LOC116190170)	60	0	1
	XM_031519988.1	uncharacterized LOC116190303 (LOC116190303)	60	0	1
	XM_031520301.1	E3 ubiquitin-protein ligase RNF6 (LOC116191916), transcript variant X1	60	0	1
	XM_031520325.1	uncharacterized LOC116191955 (LOC116191955)	59	3	0.83
	XM_031520337.1	SKP1-interacting partner 15-like (LOC116191968)	60	0	1
	XM_031520369.1	E3 ubiquitin-protein ligase RNF6 (LOC116191916), transcript variant X2	60	0	1
	XM_031520419.1	uncharacterized LOC116192025 (LOC116192025)	60	0	1
	XM_031520427.1	ethanolamine-phosphate cytidylyltransferase (LOC116192031)	60	0	1
	XM_031520470.1	AT-hook motif nuclear-localized protein 9 (LOC116192057), transcript variant X1	60	0	1
	XM_031520471.1	AT-hook motif nuclear-localized protein 9 (LOC116192057), transcript variant X2	60	0	1
	XM_031520493.1	auxin response factor 9-like (LOC116192073), transcript variant X1	60	0	1
	XM_031520511.1	cellulose synthase A catalytic subunit 3 [UDP-forming]-like (LOC116192084), transcript variant X2	60	0	1
	XM_031520558.1	homeobox-leucine zipper protein HDG5-like (LOC116192113), transcript variant X1	59	4	0.8
	XM_031520571.1	probable 2-oxoglutarate-dependent dioxygenase At5g05600 (LOC116192123), transcript variant X1	60	0	1
	XM_031520572.1	probable 2-oxoglutarate-dependent dioxygenase At5g05600 (LOC116192123), transcript variant X2	60	0	1
	XM_031520594.1	E3 ubiquitin-protein ligase BOI-like (LOC116192138), transcript variant X1	60	0	1
	XM_031520756.1	transmembrane protein 87A (LOC116192263)	60	0	1
	XM_031520908.1	uncharacterized LOC116192369 (LOC116192369)	60	0	1
	XM_031520963.1	ubiquitin carboxyl-terminal hydrolase 21-like (LOC116192416), transcript variant X1	60	0	1
	XM_031520989.1	U-box domain-containing protein 24-like (LOC116192436), transcript variant X1	60	0	1
	XM_031521027.1	octanoyltransferase LIP2p, chloroplastic-like (LOC116192472), transcript variant X1	59	4	0.81
	XM_031530064.1	la-related protein 1C (LOC116199625), transcript variant X1	60	2.5	0.91
	XM_031530126.1	SNW/SKI-interacting protein A-like (LOC116199667)	60	3.5	0.76
	XM_031530134.1	glycosyltransferase BC10-like (LOC116199674)	60	3.5	0.77
	XM_031530142.1	protein TOC75-3, chloroplastic (LOC116199680)	60	2	0.89
	XM_031530166.1	F-box/LRR-repeat protein 3 (LOC116199705)	59	2	0.89
	XM_031530190.1	probable LRR receptor-like serine/threonine-protein kinase At5g10290 (LOC116199725), transcript variant X1	60	0	1
	XM_031530225.1	serine--glyoxylate aminotransferase (LOC116199749)	60	0	1
	XM_031530238.1	serine/threonine protein phosphatase 2A 55 kDa regulatory subunit B beta isoform-like (LOC116199762), transcript variant X1	60	1.5	0.88
	XM_031530273.1	uncharacterized LOC116199784 (LOC116199784)	60	0	1
	XM_031530389.1	aldehyde dehydrogenase family 2 member B7, mitochondrial (LOC116199839)	60	4	0.75
	XM_031530395.1	SART-1 family protein DOT2 (LOC116199841)	60	3.5	0.79
	XM_031530426.1	F-box/kelch-repeat protein SKIP11-like (LOC116199863), transcript variant X1	60	0	1
	XM_031530444.1	transcription factor TCP15-like (LOC116199874)	60	0	1
	XM_031530490.1	homeobox-leucine zipper protein ATHB-13-like (LOC116199906)	60	0	1
	XM_031530529.1	uncharacterized protein At5g01610 (LOC116199938)	60	0	1
	XM_031530547.1	flap endonuclease 1-like (LOC116199920)	60	3	0.81
	XM_031530571.1	acidic leucine-rich nuclear phosphoprotein 32-related protein (LOC116199966)	60	4	0.75
	XM_031530591.1	uncharacterized LOC116199973 (LOC116199973)	60	4	0.77
	XM_031530597.1	BTB/POZ domain-containing protein NPY5-like (LOC116199980), transcript variant X1	60	0	1
	XM_031530600.1	calmodulin binding protein PICBP-like (LOC116199978)	60	0	1
	XM_031530645.1	phosphoenolpyruvate carboxylase 4 (LOC116200004), transcript variant X2	60	2	0.87
	XM_031530701.1	putative clathrin assembly protein At2g01600 (LOC116200038)	60	2	0.86
	XM_031530711.1	P-loop NTPase domain-containing protein LPA1 homolog 1-like (LOC116200046)	60	0	1
	XM_031530714.1	D-glycerate 3-kinase, chloroplastic (LOC116200050)	60	3	0.79
	XM_031530750.1	uncharacterized LOC116200073 (LOC116200073)	60	3	0.8
	XM_031530760.1	probable LRR receptor-like serine/threonine-protein kinase At2g23950 (LOC116200083)	60	0	1
	XM_031530795.1	mitochondrial arginine transporter BAC2 (LOC116200098)	60	0	1
	XM_031530835.1	phosphatidyl-N-methylethanolamine N-methyltransferase (LOC116200120)	60	0	1
	XM_031530873.1	IST1-like protein (LOC116200152)	60	4	0.87
	XM_031530932.1	uncharacterized LOC116200181 (LOC116200181), transcript variant X4	60	0	1
	XM_031530934.1	ABC transporter G family member 32 (LOC116200183)	60	3	0.75
	XM_031530938.1	uncharacterized LOC116200187 (LOC116200187), transcript variant X1	60	0	1
	XM_031530939.1	uncharacterized LOC116200187 (LOC116200187), transcript variant X2	60	0	1
	XM_031530956.1	TMV resistance protein N-like (LOC116200198), transcript variant X1	60	0	1
	XM_031530962.1	TMV resistance protein N-like (LOC116200198), transcript variant X6	60	0	1
	XM_031530963.1	TMV resistance protein N-like (LOC116200198), transcript variant X7	60	0	1
	XM_031530965.1	TMV resistance protein N-like (LOC116200198), transcript variant X9	60	0	1
	XM_031530966.1	TMV resistance protein N-like (LOC116200198), transcript variant X10	60	0	1
	XM_031530967.1	TMV resistance protein N-like (LOC116200198), transcript variant X11	60	0	1
	XM_031530993.1	actin-7-like (LOC116200207), transcript variant X1	60	1	0.89
	XM_031531024.1	protein CHUP1, chloroplastic (LOC116200226)	60	1	0.89
	XM_031531050.1	uncharacterized LOC116200240 (LOC116200240)	60	0	1
	XM_031531069.1	uncharacterized LOC116200251 (LOC116200251)	60	0	1
	XM_031531102.1	uncharacterized LOC116200269 (LOC116200269)	60	0	1
	XM_031531125.1	ubiquitin receptor RAD23d-like (LOC116200286), transcript variant X2	60	0	1
	XM_031531135.1	aromatic aminotransferase ISS1 (LOC116200289), transcript variant X2	60	0	1
	XM_031531136.1	aromatic aminotransferase ISS1 (LOC116200289), transcript variant X3	60	0	1
	XM_031531140.1	aromatic aminotransferase ISS1 (LOC116200289), transcript variant X7	60	0	1
	XM_031531141.1	aromatic aminotransferase ISS1 (LOC116200289), transcript variant X8	60	0	1
	XM_031531282.1	kinesin-like protein KIN-7N (LOC116200407), transcript variant X1	60	0	1
	XM_031531421.1	DUF21 domain-containing protein At1g47330 (LOC116200578), transcript variant X2	60	0	1
	XM_031531481.1	transcription factor Pur-alpha 1 (LOC116200655)	60	0	1
	XM_031531559.1	FCS-Like Zinc finger 10 (LOC116200705)	60	0	1
	XM_031531572.1	histidine kinase 4 (LOC116200714)	60	0	1
	XM_031531598.1	MAR-binding filament-like protein 1-1 (LOC116200732)	60	4	0.85
	XM_031531651.1	sulfite exporter TauE/SafE family protein 3-like (LOC116200762), transcript variant X1	60	0	1
	XM_031531652.1	sulfite exporter TauE/SafE family protein 3-like (LOC116200762), transcript variant X2	60	0	1
	XM_031531680.1	probable protein phosphatase 2C 80 (LOC116200780), transcript variant X1	60	0	1
	XM_031531688.1	2,3-bisphosphoglycerate-independent phosphoglycerate mutase (LOC116200784), transcript variant X1	60	1	0.89
	XM_031531707.1	protein MEI2-like 4 (LOC116200798), transcript variant X1	60	4	0.77
	XM_031531709.1	OVARIAN TUMOR DOMAIN-containing deubiquitinating enzyme 1 (LOC116200799)	60	1	0.97
	XM_031531710.1	probable serine/threonine-protein kinase PBL8 (LOC116200797), transcript variant X1	60	0.5	0.98
	XM_031531731.1	NADH dehydrogenase [ubiquinone] 1 alpha subcomplex subunit 2 (LOC116200814)	60	0	1
	XM_031531746.1	protein UPSTREAM OF FLC (LOC116200826), transcript variant X1	59	3.5	0.71
	XM_031531762.1	uncharacterized LOC116200835 (LOC116200835), transcript variant X1	60	0	1
	XM_031531763.1	uncharacterized LOC116200835 (LOC116200835), transcript variant X2	60	0	1
	XM_031531764.1	uncharacterized LOC116200835 (LOC116200835), transcript variant X3	60	0	1
	XM_031531772.1	uncharacterized LOC116200841 (LOC116200841)	60	0	1
	XM_031531860.1	glucan endo-1,3-beta-glucosidase 13-like (LOC116200898)	60	0	1
	XM_031531893.1	glucan endo-1,3-beta-glucosidase 11 (LOC116200925)	60	0	1
	XM_031531899.1	protein root UVB sensitive 4 (LOC116200929), transcript variant X1	60	0	1
	XM_031531901.1	protein root UVB sensitive 4 (LOC116200929), transcript variant X3	60	0	1
	XM_031531938.1	serine/threonine-protein phosphatase BSL3 (LOC116200942)	60	1	0.89
	XM_031532053.1	protein IQ-DOMAIN 14-like (LOC116201000), transcript variant X1	60	0	1
	XM_031532064.1	AP2/ERF and B3 domain-containing transcription factor At1g50680-like (LOC116201010), transcript variant X1	60	0	1
	XM_031532066.1	AP2/ERF and B3 domain-containing transcription factor At1g50680-like (LOC116201010), transcript variant X2	60	0	1
	XM_031532067.1	AP2/ERF and B3 domain-containing transcription factor At1g50680-like (LOC116201010), transcript variant X3	60	0	1
	XM_031532085.1	uncharacterized protein At2g34160-like (LOC116201022)	60	0	1
	XM_031532095.1	mitochondrial substrate carrier family protein B (LOC116201027)	60	0	1
	XM_031532099.1	uncharacterized LOC116201032 (LOC116201032)	60	1.5	0.97
	XM_031532122.1	protein WHAT'S THIS FACTOR 1 homolog, chloroplastic (LOC116201051)	60	1	0.89
	XM_031532154.1	agamous-like MADS-box protein AGL82 (LOC116201070)	60	0	1
	XM_031532274.1	interactor of constitutive active ROPs 3 (LOC116201148), transcript variant X3	60	2.5	0.81
	XM_031532305.1	ACD11 homolog protein (LOC116201174)	60	0	1
	XM_031532327.1	ras-related protein RABH1e (LOC116201188)	60	0	1
	XM_031532333.1	zinc finger CCCH domain-containing protein 53 (LOC116201192), transcript variant X1	60	0	1
	XM_031532349.1	acyl-coenzyme A thioesterase 13 (LOC116201207)	60	0	1
	XM_031532386.1	chaperone protein DnaJ-like (LOC116201238), transcript variant X2	60	0	1
	XM_031532388.1	chaperone protein DnaJ-like (LOC116201238), transcript variant X4	60	0	1
	XM_031532418.1	rho GTPase-activating protein REN1 (LOC116201122), transcript variant X3	60	0	1
	XM_031532420.1	ubiquitin-conjugating enzyme E2 34-like (LOC116201260)	60	2	0.89
	XM_031532439.1	uncharacterized LOC116201271 (LOC116201271)	60	2	0.86
	XM_031532474.1	mediator of RNA polymerase II transcription subunit 17 (LOC116201291)	60	0	1
	XM_031532500.1	BTB/POZ domain-containing protein At5g66560-like (LOC116201311)	60	0	1
	XM_031532531.1	receptor-like protein CLAVATA2 (LOC116201325)	60	2	0.92
	XM_031532542.1	pumilio homolog 12-like (LOC116201335), transcript variant X2	60	0	1
	XM_031532556.1	protein TRIGALACTOSYLDIACYLGLYCEROL 3, chloroplastic (LOC116201341)	60	0	1
	XM_031532557.1	transcription factor bHLH122-like (LOC116201345), transcript variant X1	60	0	1
	XM_031532596.1	uncharacterized LOC116201375 (LOC116201375)	60	1	0.89
	XM_031532606.1	ABC transporter G family member 29-like (LOC116201385), transcript variant X1	60	4	0.75
	XM_031532627.1	probable pectinesterase/pectinesterase inhibitor 51 (LOC116201401)	60	3	0.77
	XM_031532628.1	filament-like plant protein 3 (LOC116201402), transcript variant X1	60	0	1
	XM_031532645.1	RNA-binding protein Musashi homolog 2 (LOC116201408), transcript variant X4	60	1	0.98
	XM_031532657.1	bone sialoprotein 2 (LOC116201416)	60	0	1
	XM_031532691.1	histone H3.3 (LOC116201443	60	0	1
	XM_031532737.1	somatic embryogenesis receptor kinase 2 (LOC116201488)	60	1	0.89
	XM_031532780.1	1-acyl-sn-glycerol-3-phosphate acyltransferase LPAT1, chloroplastic (LOC116201518), transcript variant X1	60	1.5	0.96
	XM_031532799.1	serine/threonine-protein phosphatase 7 (LOC116201536)	60	1.5	0.88
	XM_031532809.1	cyclin-dependent kinase inhibitor 1-like (LOC116201547)	60	0	1
	XM_031532825.1	isoflavone 2'-hydroxylase-like (LOC116201562)	60	2	0.9
	XM_031532941.1	uncharacterized LOC116201649 (LOC116201649), transcript variant X2	60	0	1
	XM_031532942.1	uncharacterized LOC116201649 (LOC116201649), transcript variant X3	60	0	1
	XM_031532943.1	uncharacterized LOC116201649 (LOC116201649), transcript variant X4	60	0	1
	XM_031533005.1	disease resistance protein At4g27190-like (LOC116201681), transcript variant X3	60	0	1
	XM_031533096.1	WD-40 repeat-containing protein MSI4-like (LOC116201714), transcript variant X1	60	0	1
	XM_031533097.1	WD-40 repeat-containing protein MSI4-like (LOC116201714), transcript variant X2	60	0	1
	XM_031533118.1	PHD finger protein ALFIN-LIKE 4-like (LOC116201729)	60	0	1
	XM_031533197.1	uncharacterized LOC116201792 (LOC116201792)	60	0	1
	XM_031533227.1	uncharacterized LOC116201810 (LOC116201810), transcript variant X1	60	0	1
	XM_031533228.1	uncharacterized LOC116201810 (LOC116201810), transcript variant X2	60	0	1
	XM_031533280.1	sulfite exporter TauE/SafE family protein 3-like (LOC116201851), transcript variant X1	60	2.5	0.91
	XM_031533281.1	sulfite exporter TauE/SafE family protein 3-like (LOC116201851), transcript variant X2	60	2.5	0.91
	XM_031533309.1	E3 ubiquitin-protein ligase SIRP1-like (LOC116201869), transcript variant X1	60	3.5	0.85
	XM_031533388.1	uncharacterized LOC116201927 (LOC116201927)	60	1	0.89
	XM_031533443.1	protein SAWADEE HOMEODOMAIN HOMOLOG 1 (LOC116201957), transcript variant X1	60	0	1
	XM_031533496.1	deSI-like protein At4g17486 (LOC116201993), transcript variant X1	60	1	0.98
	XM_031533515.1	GABA transporter 1-like (LOC116202008), transcript variant X1	60	0	1
	XM_031533517.1	GABA transporter 1-like (LOC116202008), transcript variant X2	60	0	1
	XM_031533537.1	nudix hydrolase 16, mitochondrial-like (LOC116202026), transcript variant X1	60	2	0.77
	XM_031533540.1	cytochrome c oxidase subunit 5b-1, mitochondrial-like (LOC116202031)	60	0	1
	XM_031533543.1	nudix hydrolase 16, mitochondrial-like (LOC116202026), transcript variant X2	60	2	0.77
	XM_031533576.1	beta-galactosidase 6 (LOC116202064), transcript variant X1	60	0	1
	XM_031533607.1	ABC transporter C family member 13 (LOC116202087), transcript variant X1	60	1.5	0.97
	XM_031533625.1	phospholipase D delta-like (LOC116202106), transcript variant X1	60	3	0.76
	XM_031533626.1	phospholipase D delta-like (LOC116202106), transcript variant X2	60	3	0.76
	XM_031533639.1	sm-like protein LSM3B (LOC116202201)	60	3.5	0.82
	XM_031533664.1	uncharacterized LOC116202216 (LOC116202216), transcript variant X1	60	0	1
	XM_031533696.1	acyl carrier protein 3, mitochondrial (LOC116202234), transcript variant X2	60	0	1
	XM_031533711.1	potassium transporter 7 (LOC116202246), transcript variant X4	60	4	0.86
	XM_031533712.1	potassium transporter 7 (LOC116202246), transcript variant X5	60	4	0.86
	XM_031533731.1	chloroplastic lipocalin (LOC116202256)	60	4	0.81
	XM_031533832.1	universal stress protein PHOS34 (LOC116202311)	60	0	1
	XM_031533855.1	mitochondrial arginine transporter BAC1 (LOC116202331)	60	1	0.97
	XM_031533916.1	cyclin-D3-1-like (LOC116202376)	60	3.5	0.82
	XM_031533942.1	ATPase 9, plasma membrane-type (LOC116202395)	60	0	1
	XM_031533953.1	calcineurin B-like protein 4 (LOC116202409)	60	0	1
	XM_031533957.1	auxin transporter-like protein 2 (LOC116202412)	60	2	0.87
	XM_031533967.1	BTB/POZ domain-containing protein At3g09030 (LOC116202423)	59	4	0.87
	XM_031533982.1	agamous-like MADS-box protein MADS3 (LOC116202439), transcript variant X1	60	0	1
	XM_031534008.1	FACT complex subunit SPT16 (LOC116202448), transcript variant X3	60	0	1
	XM_031534052.1	molybdate-anion transporter (LOC116202482)	60	0	1
	XM_031534084.1	mitogen-activated protein kinase homolog MMK2-like (LOC116202507)	60	0	1
	XM_031534120.1	transcription factor GTE4 (LOC116202539)	60	3	0.89
	XM_031534149.1	WRKY transcription factor 22 (LOC116202559), transcript variant X1	60	0	1
	XM_031534174.1	calcium-dependent protein kinase 11-like (LOC116202578)	60	0	1
	XM_031534186.1	putative glucose-6-phosphate 1-epimerase (LOC116202589)	60	0	1
	XM_031534228.1	ethylene-responsive transcription factor 12 (LOC116202632)	60	3	0.89
	XM_031534233.1	vestitone reductase-like (LOC116202639)	60	1.5	0.91
	XM_031534237.1	vestitone reductase-like (LOC116202643), transcript variant X1	60	0	1
	XM_031534256.1	cyclic nucleotide-gated ion channel 1 (LOC116202661)	60	2	0.92
	XM_031534260.1	BEL1-like homeodomain protein 6 (LOC116202665), transcript variant X1	60	0.5	0.99
	XM_031534261.1	BEL1-like homeodomain protein 6 (LOC116202665), transcript variant X2	60	0.5	0.99
	XM_031534274.1	immune-associated nucleotide-binding protein 9-like (LOC116202674), transcript variant X2	60	2	0.87
	XM_031534277.1	immune-associated nucleotide-binding protein 9-like (LOC116202674), transcript variant X5	60	4	0.79
	XM_031534292.1	uncharacterized LOC116202687 (LOC116202687)	60	0	1
	XM_031534301.1	uncharacterized LOC116202699 (LOC116202699)	60	4	0.85
	XM_031534313.1	protein NLP2-like (LOC116202708), transcript variant X1	60	1	0.98
	XM_031534315.1	probable serine/threonine-protein kinase PIX13 (LOC116202710), transcript variant X1	60	1	0.98
	XM_031534327.1	sister chromatid cohesion protein PDS5 homolog A (LOC116202717)	60	0	1
	XM_031534357.1	cellulose synthase-like protein D2 (LOC116202751), transcript variant X1	60	1	0.89
	XM_031534438.1	acyl carrier protein 1, mitochondrial (LOC116202817)	60	0	1
	XM_031534485.1	transcription factor MYB8-like (LOC116202856)	60	2	0.92
	XM_031534509.1	protein CROWDED NUCLEI 1 (LOC116202873)	60	4	0.71
	XM_031534527.1	histidine kinase 2 (LOC116202892), transcript variant X2	60	0	1
	XM_031534565.1	uncharacterized LOC116202927 (LOC116202927)	60	0	1
	XM_031534658.1	ABC transporter D family member 2, chloroplastic (LOC116203012), transcript variant X2	60	0	1
	XM_031534660.1	ABC transporter D family member 2, chloroplastic (LOC116203012), transcript variant X4	60	0	1
	XM_031534802.1	vacuolar protein sorting-associated protein 55 homolog (LOC116203138), transcript variant X2	60	0	1
	XM_031534828.1	heavy metal-associated isoprenylated plant protein 31 (LOC116203165), transcript variant X1	60	1	0.97
	XM_031534830.1	heavy metal-associated isoprenylated plant protein 31 (LOC116203165), transcript variant X3	60	1	0.97
	XM_031534860.1	transcription initiation factor TFIID subunit 3 (LOC116203191), partial mRNA	60	0	1
	XM_031534874.1	inositol 1,3,4-trisphosphate 5/6-kinase 4 (LOC116203208), transcript variant X1	60	1	0.89
	XM_031534876.1	inositol 1,3,4-trisphosphate 5/6-kinase 4 (LOC116203208), transcript variant X3	60	1	0.89
	XM_031534957.1	protein phosphatase 1 regulatory subunit INH3 (LOC116203283)	60	1	0.98
	XM_031534965.1	protein CASPARIAN STRIP INTEGRITY FACTOR 2 (LOC116203290)	60	2	0.78
	XM_031535008.1	protein S-acyltransferase 18 (LOC116203318)	60	0	1
	XM_031535087.1	adenylate isopentenyltransferase-like (LOC116203391)	60	0.5	0.99
	XM_031535115.1	small G protein signaling modulator 1-like (LOC116203412), transcript variant X1	60	0	1
	XM_031535170.1	GATA transcription factor 5-like (LOC116203442), transcript variant X1	60	2	0.89
	XM_031535204.1	DNA repair protein RAD51 homolog 3 (LOC116203474)	60	0	1
	XM_031535248.1	14-3-3 protein 7 (LOC116203501)	60	0	1
	XM_031535350.1	uncharacterized LOC116203572 (LOC116203572)	60	0	1
	XM_031535358.1	protein IQ-DOMAIN 14 (LOC116203577), transcript variant X1	60	0.5	0.99
	XM_031535377.1	protein CCC1-like (LOC116203584), transcript variant X1	60	1.5	0.96
	XM_031535378.1	protein CCC1-like (LOC116203584), transcript variant X2	60	1.5	0.96
	XM_031535381.1	ethylene-responsive transcription factor RAP2-13-like (LOC116203587)	60	0	1
	XM_031535400.1	uncharacterized LOC116203599 (LOC116203599)	60	0	1
	XM_031535421.1	O-fucosyltransferase 7 (LOC116203614), transcript variant X1	60	1	0.98
	XM_031535447.1	keratin, type I cytoskeletal 9 (LOC116203629)	60	0	1
	XM_031535453.1	homeotic protein female sterile-like (LOC116203632), transcript variant X1	60	1	0.97
	XM_031535514.1	GATA transcription factor 26 (LOC116203661), transcript variant X1	60	0	1
	XM_031535528.1	uncharacterized LOC116203671 (LOC116203671), transcript variant X1	60	0	1
	XM_031535553.1	uncharacterized sugar kinase slr0537 (LOC116203687)	60	3	0.89
	XM_031535582.1	cyclin-dependent kinase inhibitor 7 (LOC116203705), transcript variant X5	60	0	1
	XM_031535584.1	polygalacturonate 4-alpha-galacturonosyltransferase (LOC116203706)	60	0	1
	XM_031535603.1	autophagy protein 5 (LOC116203718)	60	1.5	0.88
	XM_031535679.1	stearoyl-[acyl-carrier-protein] 9-desaturase, chloroplastic-like (LOC116203766)	60	2	0.78
	XM_031535734.1	bifunctional aspartokinase/homoserine dehydrogenase 1, chloroplastic-like (LOC116203799)	60	3	0.93
	XM_031535774.1	protein translocase subunit SECA2, chloroplastic (LOC116203829)	60	1	0.89
	XM_031535816.1	WAT1-related protein At3g02690, chloroplastic (LOC116203860)	60	1.5	0.91
	XM_031535852.1	putative MO25-like protein At5g47540 (LOC116203889)	60	0	1
	XM_031535862.1	transmembrane protein 64 (LOC116203898), transcript variant X3	60	0	1
	XM_031535868.1	BRCA1-associated RING domain protein 1 (LOC116203874)	60	2	0.92
	XM_031535902.1	protein EXORDIUM-like 7 (LOC116203923)	60	0	1
	XM_031535936.1	uncharacterized LOC116203946 (LOC116203946), transcript variant X1	59	4	0.75
	XM_031535936.1	uncharacterized LOC116203946 (LOC116203946), transcript variant X1	60	0	1
	XM_031535968.1	probable serine/threonine-protein kinase At1g09600 (LOC116203969)	60	0	1
	XM_031535993.1	COP1-interacting protein 7 (LOC116203988)	60	4	0.89
	XM_031536009.1	G-type lectin S-receptor-like serine/threonine-protein kinase At4g27290 (LOC116203998)	60	1.5	0.87
	XM_031536084.1	U-box domain-containing protein 33 (LOC116204043), transcript variant X2	60	1.5	0.88
	XM_031536096.1	ELMO domain-containing protein A-like (LOC116204048), transcript variant X1	60	0.5	0.99
	XM_031536121.1	NAD-dependent malic enzyme 62 kDa isoform, mitochondrial (LOC116204064)	60	0	1
	XM_031536126.1	SUMO-activating enzyme subunit 2 (LOC116204067), transcript variant X1	60	2.5	0.91
	XM_031536147.1	scarecrow-like protein 6 (LOC116204084)	60	4	0.81
	XM_031536168.1	uncharacterized LOC116204092 (LOC116204092), transcript variant X2	60	2	0.84
	XM_031536176.1	protein LNK1 (LOC116204096), transcript variant X3	60	0	1
	XM_031536179.1	protein LNK1 (LOC116204096), transcript variant X5	60	0	1
	XM_031536253.1	putative pentatricopeptide repeat-containing protein At3g18840 (LOC116204183)	60	0	1
	XM_031536279.1	ethylene-responsive transcription factor 2-like (LOC116204203)	60	1	0.89
	XM_031536519.1	cytochrome P450 CYP72A219-like (LOC116204438), transcript variant X2	60	1	0.89
	XM_031536523.1	cytochrome P450 CYP72A219-like (LOC116204438), transcript variant X6	60	1	0.89
	XM_031536627.1	EEF1A lysine methyltransferase 3 (LOC116204507)	60	0	1
	XM_031536629.1	probable methyltransferase PMT21 (LOC116204508), transcript variant X2	60	1	0.89
	XM_031536649.1	NADPH--cytochrome P450 reductase (LOC116204519)	60	0	1
	XM_031536716.1	short-chain dehydrogenase TIC 32, chloroplastic-like (LOC116204568)	60	0	1
	XM_031536718.1	short-chain dehydrogenase TIC 32, chloroplastic-like (LOC116204569), transcript variant X2	60	0	1
	XM_031536732.1	NADP-dependent D-sorbitol-6-phosphate dehydrogenase-like (LOC116204580)	60	2	0.89
	XM_031536733.1	uncharacterized LOC116204581 (LOC116204581), transcript variant X1	60	0	1
	XM_031536734.1	uncharacterized LOC116204581 (LOC116204581), transcript variant X2	60	0	1
	XM_031536743.1	serine/threonine-protein kinase CTR1 (LOC116204587), transcript variant X1	60	0	1
	XM_031536801.1	probable leucine-rich repeat receptor-like protein kinase At2g33170 (LOC116204631), transcript variant X1	60	2	0.87
	XM_031536835.1	NADPH-dependent aldehyde reductase-like protein, chloroplastic (LOC116204653)	60	3	0.8
	XM_031536868.1	transport inhibitor response 1-like protein (LOC116204672)	60	1	0.89
	XM_031536873.1	acetyl-CoA carboxylase 1-like (LOC116204677)	60	1	0.98
	XM_031536965.1	protein TPX2 (LOC116204717), transcript variant X1	60	1	0.98
	XM_031537001.1	uncharacterized LOC116204741 (LOC116204741)	59	4	0.84
	XM_031537006.1	transmembrane protein 33 homolog (LOC116204746)	60	2	0.78
	XM_031537126.1	uncharacterized LOC116204811 (LOC116204811), transcript variant X2	60	0	1
	XM_031537152.1	O-glucosyltransferase rumi homolog (LOC116204834), transcript variant X1	60	0	1
	XM_031537184.1	transcription factor JUNGBRUNNEN 1 (LOC116204851), transcript variant X1	60	2	0.87
	XM_031537196.1	U-box domain-containing protein 17 (LOC116204859)	60	0	1
	XM_031537268.1	glycerol-3-phosphate acyltransferase, chloroplastic (LOC116204904), transcript variant X1	60	2	0.89
	XM_031537343.1	adenylyl-sulfate kinase 3-like (LOC116204956), transcript variant X2	60	0	1
	XM_031537388.1	sodium/hydrogen exchanger 6 (LOC116204984)	60	2	0.89
	XM_031537431.1	bZIP transcription factor 12-like (LOC116205012)	60	4	0.8
	XM_031537434.1	E3 ubiquitin-protein ligase SINAT5-like (LOC116205014)	60	0	1
	XM_031537459.1	wall-associated receptor kinase-like 9 (LOC116205026)	60	3.5	0.79
	XM_031537465.1	DDB1- and CUL4-associated factor 8 (LOC116205032)	60	0	1
	XM_031537507.1	protein LIKE COV 2 (LOC116205060), transcript variant X1	60	0	1
	XM_031537508.1	protein LIKE COV 2 (LOC116205060), transcript variant X2	60	0	1
	XM_031537511.1	calcineurin B-like protein 4 (LOC116205062), transcript variant X1	60	0	1
	XM_031537512.1	calcineurin B-like protein 4 (LOC116205062), transcript variant X2	60	0	1
	XM_031537531.1	pto-interacting protein 1-like (LOC116205072), transcript variant X1	60	3	0.95
	XM_031537611.1	auxin response factor 9-like (LOC116205119)	60	3	0.78
	XM_031537647.1	protein ABHD11 (LOC116205147)	60	0.5	0.99
	XM_031537659.1	cleavage stimulating factor 64 (LOC116205158), transcript variant X1	60	3.5	0.85
	XM_031537660.1	cleavage stimulating factor 64 (LOC116205158), transcript variant X2	60	3.5	0.85
	XM_031537662.1	putative lipase C4A8.10 (LOC116205160), transcript variant X1	60	0	1
	XM_031537670.1	squamosa promoter-binding-like protein 8 (LOC116205165)	60	0	1
	XM_031537675.1	5'-adenylylsulfate reductase-like 7 (LOC116205172)	60	0	1
	XM_031537678.1	ras-related protein RABA1f-like (LOC116205174)	60	1	0.89
	XM_031537721.1	methionine aminopeptidase 1A (LOC116205207), transcript variant X1	60	3.5	0.75
	XM_031537793.1	transmembrane ascorbate ferrireductase 1 (LOC116205256)	60	0	1
	XM_031537874.1	uncharacterized LOC116205309 (LOC116205309), transcript variant X1	60	0	1
	XM_031537889.1	protein GLUTAMINE DUMPER 6-like (LOC116205318)	60	0	1
	XM_031537930.1	B-box zinc finger protein 20 (LOC116205350), transcript variant X1	60	2	0.91
	XM_031537970.1	21 kDa protein-like (LOC116205378)	60	0	1
	XM_031537980.1	glycerol-3-phosphate 2-O-acyltransferase 4 (LOC116205385)	60	0	1
	XM_031538000.1	uncharacterized LOC116205400 (LOC116205400)	60	3	0.81
	XM_031538008.1	F-box protein SKIP27-like (LOC116205405), transcript variant X2	60	0	1
	XM_031538062.1	mitochondrial amidoxime-reducing component 1-like (LOC116205450)	60	2	0.85
	XM_031538150.1	polyadenylate-binding protein-interacting protein 11 (LOC116205522), transcript variant X1	60	1	0.97
	XM_031538160.1	ADP-ribosylation factor GTPase-activating protein AGD5-like (LOC116205530), transcript variant X4	60	0	1
	XM_031538178.1	lysine-specific demethylase JMJ706 (LOC116205550)	60	0	1
	XM_031538181.1	abscisic acid 8'-hydroxylase 4 (LOC116205553)	60	0	1
	XM_031538182.1	E3 ubiquitin-protein ligase SINAT3 (LOC116205554)	60	0	1
	XM_031538230.1	histone-lysine N-methyltransferase ATXR3 (LOC116205598)	60	3	0.86
	XM_031538243.1	1-aminocyclopropane-1-carboxylate oxidase-like (LOC116205611)	60	0	1
	XM_031538284.1	receptor-like serine/threonine-protein kinase At2g45590 (LOC116205651)	60	0	1
	XM_031538287.1	SPX domain-containing membrane protein At4g22990-like (LOC116205655)	60	3	0.92
	XM_031538300.1	uncharacterized protein At4g00950-like (LOC116205667)	60	0	1
	XM_031538310.1	immune-associated nucleotide-binding protein 9-like (LOC116205678), transcript variant X5	60	2	0.87
	XM_031538315.1	immune-associated nucleotide-binding protein 9-like (LOC116205683)	60	2	0.87
	XM_031538321.1	agamous-like MADS-box protein AGL11 (LOC116205685), transcript variant X2	60	0	1
	XM_031538322.1	agamous-like MADS-box protein AGL11 (LOC116205685), transcript variant X3	60	0	1
	XM_031538324.1	agamous-like MADS-box protein AGL11 (LOC116205685), transcript variant X5	60	0	1
	XM_031538387.1	ABC transporter G family member 25 (LOC116205735)	60	2.5	0.85
	XM_031538396.1	uncharacterized LOC116205745 (LOC116205745)	60	0	1
	XM_031538449.1	uncharacterized LOC116205790 (LOC116205790), transcript variant X1	60	2	0.96
	XM_031538458.1	O-glucosyltransferase rumi homolog (LOC116205799)	60	0	1
	XM_031538470.1	ACT domain-containing protein ACR3 (LOC116205809), transcript variant X1	60	3.5	0.77
	XM_031538472.1	ACT domain-containing protein ACR3 (LOC116205809), transcript variant X3	60	3.5	0.77
	XM_031538491.1	glycine-rich protein 2-like (LOC116205819)	60	0	1
	XM_031538583.1	14-3-3-like protein D (LOC116205890)	60	0.5	0.98
	XM_031538591.1	protein NUCLEAR FUSION DEFECTIVE 6, chloroplastic/mitochondrial-like (LOC116205896), transcript variant X1	59	4	0.85
	XM_031538592.1	protein NUCLEAR FUSION DEFECTIVE 6, chloroplastic/mitochondrial-like (LOC116205896), transcript variant X2	59	4	0.85
	XM_031538600.1	probable methyltransferase PMT15 (LOC116205905)	60	1.5	0.88
	XM_031538634.1	mitochondrial carnitine/acylcarnitine carrier-like protein (LOC116205936), transcript variant X1	60	0	1
	XM_031538643.1	protein PELPK1-like (LOC116205942)	60	0	1
	XM_031538664.1	protein HOTHEAD-like (LOC116205957), transcript variant X1	60	0	1
	XM_031538673.1	uncharacterized LOC116205961 (LOC116205961), transcript variant X2	60	0	1
	XM_031538674.1	uncharacterized LOC116205961 (LOC116205961), transcript variant X3	60	0	1
	XM_031538688.1	short-chain dehydrogenase TIC 32, chloroplastic-like (LOC116205977), transcript variant X1	60	3	0.75
	XM_031538722.1	probable beta-1,3-galactosyltransferase 2 (LOC116206000), transcript variant X1	60	1.5	0.88
	XM_031538752.1	histone acetyltransferase MCC1-like (LOC116206024), transcript variant X1	60	0	1
	XM_031538783.1	subtilisin-like protease SBT3.6 (LOC116206048), transcript variant X1	59	3.5	0.8
	XM_031538792.1	cytokinin hydroxylase-like (LOC116206054)	60	2	0.86
	XM_031538881.1	ATPase ARSA2 (LOC116206110)	60	1	0.92
	XM_031538907.1	U-box domain-containing protein 26-like (LOC116206133)	60	0	1
	XM_031538922.1	cyclin-D2-1-like (LOC116206145), transcript variant X1	60	0	1
	XM_031538953.1	protein MALE DISCOVERER 2 (LOC116206162), transcript variant X1	60	0	1
	XM_031538983.1	uncharacterized LOC116206183 (LOC116206183)	60	0	1
	XM_031538986.1	FCS-Like Zinc finger 5-like (LOC116206186)	60	2	0.96
	XM_031539009.1	dof zinc finger protein DOF4.6-like (LOC116206200)	60	2	0.77
	XM_031539010.1	protein LIGHT-DEPENDENT SHORT HYPOCOTYLS 10-like (LOC116206201), transcript variant X1	60	3.5	0.89
	XM_031539011.1	ethylene-responsive transcription factor CRF2-like (LOC116206202)	60	0.5	0.99
	XM_031539030.1	cyclin-D4-1-like (LOC116206218), transcript variant X1	60	1	0.89
	XM_031539047.1	translation initiation factor IF-2 (LOC116206234), transcript variant X1	60	0	1
	XM_031539050.1	protein CHUP1, chloroplastic (LOC116206236)	60	0.5	0.98
	XM_031539072.1	uncharacterized LOC116206253 (LOC116206253)	60	4	0.9
	XM_031539091.1	uncharacterized protein At1g15400-like (LOC116206237)	60	0	1
	XM_031539109.1	2-carboxy-1,4-naphthoquinone phytyltransferase, chloroplastic (LOC116206281)	60	3	0.8
	XM_031539133.1	lysine histidine transporter-like 8 (LOC116206302)	60	4	0.74
	XM_031539162.1	NAC domain-containing protein 10 (LOC116206330)	60	2.5	0.92
	XM_031539188.1	exopolyphosphatase PRUNE1-like (LOC116206345), transcript variant X2	60	3	0.77
	XM_031539203.1	shaggy-related protein kinase eta (LOC116206358)	60	3	0.79
	XM_031539214.1	tubby-like F-box protein 8 (LOC116206367), transcript variant X2	60	3	0.77
	XM_031539294.1	potassium transporter 4 (LOC116206422)	60	3.5	0.85
	XM_031539295.1	syntaxin-22-like (LOC116206423)	60	0	1
	XM_031539298.1	protein RALF-like 24 (LOC116206426)	60	0	1
	XM_031539310.1	zinc-finger homeodomain protein 3 (LOC116206436), transcript variant X1	60	1	0.89
	XM_031539311.1	zinc-finger homeodomain protein 3 (LOC116206436), transcript variant X2	60	1	0.89
	XM_031539347.1	universal stress protein A-like protein (LOC116206583)	60	0.5	0.99
	XM_031539350.1	phosphoenolpyruvate carboxylase kinase 2-like (LOC116206586)	60	1	0.98
	XM_031539439.1	glycine cleavage system H protein 2, mitochondrial (LOC116206650)	60	0	1
	XM_031539441.1	uncharacterized LOC116206652 (LOC116206652)	60	4	0.8
	XM_031539451.1	auxin-responsive protein IAA14-like (LOC116206659)	60	4	0.77
	XM_031539473.1	peroxisomal 2,4-dienoyl-CoA reductase-like (LOC116206677), transcript variant X1	60	0	1
	XM_031539491.1	L-ascorbate oxidase homolog (LOC116206692)	60	1	0.89
	XM_031539502.1	probable plastid-lipid-associated protein 13, chloroplastic (LOC116206705)	59	4	0.82
	XM_031539525.1	uncharacterized LOC116206733 (LOC116206733)	59	2.5	0.81
	XM_031539547.1	centromere protein V (LOC116206743), transcript variant X1	60	2	0.82
	XM_031539567.1	homeobox protein knotted-1-like LET6 (LOC116206761)	60	0.5	0.99
	XM_031539580.1	CRIB domain-containing protein RIC10 (LOC116206776)	60	0	1
	XM_031539582.1	probable WRKY transcription factor 13 (LOC116206778)	60	1	0.89
	XM_031539625.1	phosphatidylinositol 4-phosphate 5-kinase 9 (LOC116206819), transcript variant X1	60	2.5	0.85
	XM_031539739.1	E3 ubiquitin-protein ligase RGLG5-like (LOC116206826), transcript variant X2	60	1	0.98
	XM_031539750.1	bZIP transcription factor TGA10 (LOC116206916), transcript variant X1	60	0	1
	XM_031539780.1	tropinone reductase homolog (LOC116206941)	60	3	0.8
	XM_031539813.1	transcription factor MYB93-like (LOC116206970)	60	0	1
	XM_031539817.1	uncharacterized LOC116206973 (LOC116206973)	60	1	0.98
	XM_031539850.1	dual specificity phosphatase Cdc25-like (LOC116206998), transcript variant X2	60	4	0.82
	XM_031539870.1	rac-like GTP-binding protein RAC2 (LOC116207021)	60	2.5	0.77
	XM_031539938.1	arcelin-1-like (LOC116207078)	60	0	1
	XM_031539968.1	uncharacterized protein At4g04980 (LOC116207113)	60	0	1
	XM_031539986.1	uncharacterized LOC116207126 (LOC116207126)	60	0	1
	XM_031540129.1	protein TITANIA-like (LOC116207231), transcript variant X1	60	1	0.89
	XM_031540130.1	protein TITANIA-like (LOC116207231), transcript variant X2	60	1	0.89
	XM_031540148.1	uncharacterized serine-rich protein C215.13 (LOC116207248), transcript variant X1	60	0	1
	XM_031540149.1	uncharacterized serine-rich protein C215.13 (LOC116207248), transcript variant X2	60	0	1
	XM_031540233.1	fasciclin-like arabinogalactan protein 15 (LOC116207328)	60	2	0.93
	XM_031540293.1	stress enhanced protein 2, chloroplastic (LOC116207379)	60	4	0.84
	XM_031540339.1	GTP-binding protein ERG (LOC116207415)	60	0.5	0.99
	XM_031540342.1	zinc finger protein 830 (LOC116207418), transcript variant X1	60	0	1
	XM_031540344.1	zinc finger protein 830 (LOC116207418), transcript variant X3	60	0	1
	XM_031540354.1	dol-P-Glc:Glc(2)Man(9)GlcNAc(2)-PP-Dol alpha-1,2-glucosyltransferase (LOC116207427)	60	0	1
	XM_031540370.1	expansin-A15-like (LOC116207435)	60	0	1
	XM_031540383.1	light-inducible protein CPRF2 (LOC116207443)	60	1	0.89
	XM_031540384.1	transcription factor UNE12-like (LOC116207444)	60	0	1
	XM_031540461.1	ubiquitin-conjugating enzyme E2 32 (LOC116207499)	60	0	1
	XM_031540516.1	uncharacterized LOC116207533 (LOC116207533), transcript variant X2	60	1	0.89
	XM_031540539.1	protein NAP1 (LOC116207547), transcript variant X1	60	0	1
	XM_031540571.1	ethylene receptor 2 (LOC116207573), transcript variant X1	60	4	0.91
	XM_031540572.1	ethylene receptor 2 (LOC116207573), transcript variant X2	60	4	0.91
	XM_031540573.1	ethylene receptor 2 (LOC116207573), transcript variant X3	60	4	0.91
	XM_031540576.1	FHA domain-containing protein At4g14490 (LOC116207575), transcript variant X2	60	2	0.86
	XM_031540591.1	uncharacterized LOC116207584 (LOC116207584), transcript variant X1	60	0	1
	XM_031540602.1	protein ARABIDILLO 1-like (LOC116207591)	60	3.5	0.85
	XM_031540616.1	CLK4-associating serine/arginine rich protein (LOC116207598), transcript variant X1	60	3	0.85
	XM_031540635.1	mediator of RNA polymerase II transcription subunit 21 (LOC116207609), transcript variant X3	60	3	0.84
	XM_031540655.1	protein IQ-DOMAIN 1 (LOC116207623), transcript variant X2	60	1	0.89
	XM_031540658.1	uncharacterized LOC116207624 (LOC116207624)	60	0	1
	XM_031540673.1	probable calcium-binding protein CML23 (LOC116207638)	60	0	1
	XM_031540701.1	uncharacterized LOC116207655 (LOC116207655), transcript variant X2	60	2	0.87
	XM_031540767.1	uncharacterized LOC116207698 (LOC116207698)	60	0	1
	XM_031540788.1	transcription factor TGA4-like (LOC116207717), transcript variant X2	60	1	0.89
	XM_031540790.1	transcription factor TGA4-like (LOC116207717), transcript variant X4	60	1	0.89
	XM_031540798.1	uncharacterized LOC116207722 (LOC116207722), transcript variant X1	60	0	1
	XM_031540799.1	uncharacterized LOC116207722 (LOC116207722), transcript variant X2	60	0	1
	XM_031540998.1	choline-phosphate cytidylyltransferase 2-like (LOC116207883)	60	0	1
	XM_031541056.1	DNA repair protein RAD4 (LOC116207928)	60	2	0.93
	XM_031541063.1	HMG-Y-related protein A-like (LOC116207931)	60	0.5	0.99
	XM_031541066.1	zinc finger protein BALDIBIS-like (LOC116207936), transcript variant X1	60	0	1
	XM_031541070.1	zinc finger protein BALDIBIS-like (LOC116207936), transcript variant X4	60	0	1
	XM_031541142.1	uncharacterized LOC116207987 (LOC116207987), transcript variant X1	60	1.5	0.97
	XM_031541143.1	uncharacterized LOC116207987 (LOC116207987), transcript variant X2	60	1.5	0.97
	XM_031541144.1	metal transporter Nramp3-like (LOC116207988), transcript variant X1	60	3.5	0.77
	XM_031548873.1	heme-binding protein 2-like (LOC116213798)	60	2	0.87
	XM_031548897.1	SWI/SNF-related matrix-associated actin-dependent regulator of chromatin subfamily D member 1-like (LOC116213819), transcript variant X1	60	2.5	0.89
	XM_031549191.1	H/ACA ribonucleoprotein complex subunit 2-like protein (LOC116213994)	60	2	0.93
	XM_031549410.1	agamous-like MADS-box protein MADS2 (LOC116214112), transcript variant X3	60	2.5	0.91
	XM_031549421.1	ATP-dependent 6-phosphofructokinase 5, chloroplastic-like (LOC116214121), transcript variant X1	60	3	0.85
	XM_031549489.1	protein KINESIN LIGHT CHAIN-RELATED 1-like (LOC116214159)	60	2.5	0.77
	XM_031549985.1	serine/threonine-protein phosphatase PP-X isozyme 2 (LOC116214598), transcript variant X2	60	1.5	0.88
	XM_031550026.1	uncharacterized LOC116214633 (LOC116214633)	60	4	0.76
	XM_031550028.1	uncharacterized LOC116214634 (LOC116214634)	60	2	0.89
	XM_031550034.1	RNA-binding protein 38 (LOC116214639)	60	0	1
	XM_031550072.1	ER membrane protein complex subunit 2 (LOC116214662)	60	4	0.77
	XM_031550182.1	transcription factor ICE1-like (LOC116214741)	60	1	0.89
	XM_031550227.1	SUMO-conjugating enzyme SCE1 (LOC116214769)	60	2.5	0.88
	XM_031550229.1	monodehydroascorbate reductase 4, peroxisomal (LOC116214771), transcript variant X1	60	0	1
	XM_031550242.1	MACPF domain-containing protein CAD1-like (LOC116214780)	60	1	0.98
	XM_031550257.1	plastid division protein CDP1, chloroplastic (LOC116214795), transcript variant X1	60	1	0.89
	XM_031550258.1	plastid division protein CDP1, chloroplastic (LOC116214795), transcript variant X2	60	1	0.89
	XM_031550259.1	TPR repeat-containing thioredoxin TTL1 (LOC116214796), transcript variant X1	60	2	0.93
	XM_031550260.1	TPR repeat-containing thioredoxin TTL1 (LOC116214796), transcript variant X2	60	2	0.93
	XM_031550303.1	uncharacterized LOC116214826 (LOC116214826)	60	0	1
	XM_031550326.1	RPM1-interacting protein 4-like (LOC116214847), transcript variant X1	60	0	1
	XM_031550358.1	myb-like protein K (LOC116214874)	60	0	1
	XM_031550431.1	protein TIFY 6B (LOC116214926), transcript variant X1	60	2	0.95
	XM_031550433.1	protein TIFY 6B (LOC116214926), transcript variant X3	60	2	0.95
	XM_031550574.1	UDP-rhamnose/UDP-galactose transporter 2 (LOC116215019)	60	0.5	0.99
	XM_031550590.1	uncharacterized LOC116215032 (LOC116215032)	60	2	0.78
	XM_031550649.1	glutamine synthetase nodule isozyme (LOC116215080)	60	1	0.92
	XM_031550718.1	expansin-A22-like (LOC116215126), transcript variant X1	60	0	1
	XM_031550764.1	40S ribosomal protein S9-2 (LOC116215161)	60	0	1
	XM_031550944.1	probable serine/threonine-protein kinase SIS8 (LOC116215296), transcript variant X1	60	2	0.87
	XM_031551018.1	ADP-ribosylation factor GTPase-activating protein AGD5-like (LOC116215341)	60	4	0.79
	XM_031551032.1	protein LSM14 homolog B-B-like (LOC116215351)	60	1	0.89
	XM_031551097.1	uncharacterized LOC116215396 (LOC116215396)	60	0	1
	XM_031551121.1	TPR repeat-containing thioredoxin TDX (LOC116215414)	60	1	0.93
	XM_031551135.1	zinc-finger homeodomain protein 5-like (LOC116215427), transcript variant X1	60	4	0.79
	XM_031551180.1	uncharacterized LOC116215463 (LOC116215463)	60	0	1
	XM_031551196.1	uncharacterized LOC116215476 (LOC116215476), transcript variant X1	60	0	1
	XM_031551198.1	uncharacterized LOC116215476 (LOC116215476), transcript variant X4	60	0	1
	XM_031551207.1	putative serine/threonine-protein kinase (LOC116215481), transcript variant X1	60	0	1
	XM_031551211.1	serine/threonine/tyrosine-protein kinase HT1-like (LOC116215486)	60	0	1
	XM_031551227.1	HMG-Y-related protein A (LOC116215499)	60	3	0.88
	XM_031551338.1	putative GEM-like protein 8 (LOC116215578)	60	0	1
	XM_031551352.1	cytochrome c oxidase assembly protein COX15 (LOC116215592)	60	0	1
	XM_031551358.1	dnaJ homolog subfamily B member 1-like (LOC116215594)	60	0	1
	XM_031551360.1	phosphatidylinositol/phosphatidylcholine transfer protein SFH13 (LOC116215597), transcript variant X1	60	1	0.97
	XM_031551397.1	catalase (LOC116215620)	60	0	1
	XM_031551420.1	protein XRI1 (LOC116215635), transcript variant X1	60	0	1
	XM_031551491.1	uncharacterized LOC116215682 (LOC116215682), transcript variant X1	60	2	0.92
	XM_031551583.1	probable amino acid permease 7 (LOC116215743)	60	2	0.77
	XM_031551605.1	cationic amino acid transporter 7, chloroplastic-like (LOC116215831)	60	4	0.88
	XM_031551609.1	probable membrane-associated kinase regulator 4 (LOC116215833)	60	2	0.82
	XM_031551610.1	40S ribosomal protein S15a-5-like (LOC116215834)	60	0	1
	XM_031551940.1	probable galacturonosyltransferase-like 7 (LOC116216023), transcript variant X1	60	3.5	0.85
	XM_031551941.1	probable galacturonosyltransferase-like 7 (LOC116216023), transcript variant X2	60	3.5	0.85
ath-MIR157c	Target		miRNA	Score	mfe_ratio
	XM_031515991.1	uncharacterized protein C6G9.01c (LOC116187335)	46	4	0.82
	XM_031516416.1	O-fucosyltransferase 1 (LOC116187597), transcript variant X13	46	4	0.86
	XM_031517044.1	uncharacterized LOC116187971 (LOC116187971)	46	4	0.92
	XM_031516795.1	uncharacterized LOC116187833 (LOC116187833), transcript variant X3	46	4	0.9
	XM_031517075.1	uncharacterized LOC116187995 (LOC116187995), transcript variant X1	46	4	0.92
	XM_031517686.1	GTP-binding protein SAR1A-like (LOC116188377)	46	1	1
	XM_031517641.1	vesicle-associated membrane protein 727 (LOC116188350), transcript variant X1	46	4	0.85
	XM_031517766.1	phosphoinositide phosphatase SAC3 (LOC116188417), transcript variant X6	46	3	0.9
	XM_031517763.1	phosphoinositide phosphatase SAC3 (LOC116188417), transcript variant X1	46	3	0.9
	XM_031517764.1	phosphoinositide phosphatase SAC3 (LOC116188417), transcript variant X4	46	3	0.9
	XM_031518877.1	arginine biosynthesis bifunctional protein ArgJ, chloroplastic (LOC116189281)	46	4	0.86
	XM_031520229.1	clathrin interactor EPSIN 1 (LOC116191093), transcript variant X2	46	4	0.83
	XM_031530178.1	heat shock 70 kDa protein (LOC116199714)	46	4	0.79
	XM_031533158.1	la-related protein 1A (LOC116201762), transcript variant X1	46	4	0.92
	XM_031531669.1	F-box protein At4g35930 (LOC116200772), transcript variant X1	46	4	0.83
	XM_031532155.1	uncharacterized LOC116201071 (LOC116201071), transcript variant X1	46	3	0.93
	XM_031532012.1	mannosyl-oligosaccharide 1,2-alpha-mannosidase MNS1-like (LOC116200979), transcript variant X1	46	4	0.9
	XM_031533119.1	NDR1/HIN1-like protein 6 (LOC116201730)	46	4	0.92
	XM_031532013.1	mannosyl-oligosaccharide 1,2-alpha-mannosidase MNS1-like (LOC116200979), transcript variant X2	46	4	0.9
	XM_031534227.1	NDR1/HIN1-like protein 6 (LOC116202631)	46	4	0.83
	XM_031533779.1	uncharacterized LOC116202279 (LOC116202279)	46	4	0.92
	XM_031535183.1	putative septum site-determining protein minD homolog, chloroplastic (LOC116203451)	46	2	0.92
	XM_031534428.1	hsp70-Hsp90 organizing protein 1-like (LOC116202810), transcript variant X1	46	4	0.82
	XM_031534430.1	hsp70-Hsp90 organizing protein 1-like (LOC116202810), transcript variant X3	46	4	0.82
	XM_031535398.1	mitochondrial phosphate carrier protein 1, mitochondrial (LOC116203598), transcript variant X1	46	4	0.82
	XM_031534700.1	ARGOS-like protein (LOC116203040)	46	4	0.83
	XM_031534584.1	protein EXORDIUM-like 2 (LOC116202943)	46	3	0.92
	XM_031535630.1	uncharacterized LOC116203738 (LOC116203738)	46	4	0.92
	XM_031535625.1	calcineurin B-like protein 1 (LOC116203735), transcript variant X1	46	4	0.81
	XM_031535779.1	probable serine/threonine-protein kinase abkC (LOC116203831)	46	4	0.81
	XM_031536035.1	CBL-interacting serine/threonine-protein kinase 20 (LOC116204018)	46	4	0.89
	XM_031536647.1	YTH domain-containing protein ECT4-like (LOC116204517), transcript variant X3	46	4	0.92
	XM_031536645.1	YTH domain-containing protein ECT4-like (LOC116204517), transcript variant X1	46	4	0.92
	XM_031537217.1	uncharacterized LOC116204869 (LOC116204869)	46	4	0.82
	XM_031537400.1	protein EXPORTIN 1A-like (LOC116204994)	46	2	0.89
	XM_031539030.1	cyclin-D4-1-like (LOC116206218), transcript variant X1	46	4	0.85
	XM_031539076.1	EEF1A lysine methyltransferase 2 (LOC116206256)	46	4	0.91
	XM_031539992.1	AT-hook motif nuclear-localized protein 20-like (LOC116207129)	46	3	0.9
	XM_031530645.1	phosphoenolpyruvate carboxylase 4 (LOC116200004), transcript variant X2	45	4	0.77
	XM_031520229.1	clathrin interactor EPSIN 1 (LOC116191093), transcript variant X2	45	3	0.77
	XM_031516830.1	uncharacterized LOC116187847 (LOC116187847), transcript variant X3	45	4	0.76
	XM_031516831.1	uncharacterized LOC116187847 (LOC116187847), transcript variant X4	45	4	0.76
	XM_031538646.1	putative ABC transporter C family member 15 (LOC116205945)	45	4	0.74
ath-MIR167d	Target		miRNA	Score	mfe_ratio
	XM_031519210.1	probable zinc metalloprotease EGY2, chloroplastic (LOC116189522), transcript variant X1	39	3.5	0.78
ath-MIR169c_1	Target		miRNA	Score	mfe_ratio
	XM_031517762.1	kinesin-like protein NACK2 (LOC116188415)	18	3.5	0.8
ath-MIR169c_2	Target		miRNA	Score	mfe_ratio
	XM_031520918.1	protein transport protein SEC16A homolog (LOC116192378)		3.5	0.73
ath-MIR395f	Target	miRNA	Score	mfe_ratio
	XM_031541193.1	putative pentatricopeptide repeat-containing protein At1g56570 (LOC116208018)	15	4	0.76
ath-MIR401	Target		miRNA	Score	mfe_ratio
	XM_031518256.1	uncharacterized LOC116188785 (LOC116188785)	37	4	0.78
	XM_031533638.1	putative pentatricopeptide repeat-containing protein At5g08490 (LOC116202200)	37	4	0.8
ath-MIR406_1	Target		miRNA	Score	mfe_ratio
	XM_031530737.1	probable alkaline/neutral invertase D (LOC116200066), transcript variant X2	31	3.5	0.81
	XM_031531968.1	probable xyloglucan endotransglucosylase/hydrolase protein 23 (LOC116200953)	31	3	0.86
ath-MIR406_2	Target		miRNA	Score	mfe_ratio
	XM_031537350.1	uncharacterized LOC116204960 (LOC116204960), transcript variant X2	69	0.5	0.94
	XM_031538866.1	protein BONZAI 3-like (LOC116206098), transcript variant X2	69	3.5	0.75
	XM_031517940.1	protein IQ-DOMAIN 31 (LOC116188519), transcript variant X6	70	4	0.74
	XM_031517939.1	protein IQ-DOMAIN 31 (LOC116188519), transcript variant X5	70	4	0.74
	XM_031517938.1	protein IQ-DOMAIN 31 (LOC116188519), transcript variant X4	70	4	0.74
	XM_031535307.1	extensin-like (LOC116203544)	70	3	0.8
ath-MIR407	Target		miRNA	Score	mfe_ratio
	XM_031521025.1	60S acidic ribosomal protein P1-like (LOC116192471), transcript variant X1	19	3	0.77
	XM_031532532.1	rab3 GTPase-activating protein catalytic subunit (LOC116201328), transcript variant X1	19	4	0.8
	XM_031537350.1	uncharacterized LOC116204960 (LOC116204960), transcript variant X2	19	0.5	0.95
	XM_031521025.1	60S acidic ribosomal protein P1-like (LOC116192471), transcript variant X1	20	2	0.9
	XM_031535307.1	extensin-like (LOC116203544)	20	0.5	0.93
	XM_031550240.1	squamosa promoter-binding-like protein 6 (LOC116214781), transcript variant X2	20	4	0.8
ath-MIR836	Target		miRNA	Score	mfe_ratio
	XM_031531443.1	uncharacterized LOC116200611 (LOC116200611)	85	3.5	0.82
	XM_031516920.1	ethylene-responsive transcription factor ERF021-like (LOC116187906), transcript variant X1	86	4	0.8
ath-MIR838	Target		miRNA	Score	mfe_ratio
	XM_031516587.1	uncharacterized LOC116187690 (LOC116187690)	13	3	0.79
	XM_031550287.1	putative germin-like protein 2-1 (LOC116214811)	13	4	0.73
ath-MIR859	Target		miRNA	Score	mfe_ratio
	XM_031537394.1	serine/threonine-protein kinase D6PKL2-like (LOC116204987), transcript variant X1	21	4	0.71
	XM_031550798.1	NDR1/HIN1-like protein 6 (LOC116215187)	21	4	0.71
ath-MIR863	Target		miRNA	Score	mfe_ratio
	XM_031515790.1	cucumber peeling cupredoxin-like (LOC116187177)	62	3	0.74
	XM_031516235.1	(-)-germacrene D synthase-like (LOC116187497), transcript variant X1	62	2.5	0.72
	XM_031539946.1	uncharacterized LOC116207084 (LOC116207084)	62	2.5	0.73
	XM_031551420.1	protein XRI1 (LOC116215635), transcript variant	62	4	0.76
ath-MIR5021_1	Target		miRNA	Score	mfe_ratio
	XM_031515685.1	16 kDa phloem protein 1 (LOC116187092)	11	3.5	0.73
	XM_031515632.1	homeobox protein knotted-1-like 2 (LOC116187051)	11	3.5	0.8
	XM_031515654.1	dCTP pyrophosphatase 1 (LOC116187067)	11	3	0.86
	XM_031515763.1	sister chromatid cohesion 1 protein 3 (LOC116187159), transcript variant X1	11	4	0.76
	XM_031515976.1	receptor-like protein kinase BRI1-like 3 (LOC116187312), transcript variant X2	11	2.5	0.79
	XM_031515961.1	B3 domain-containing transcription factor VRN1-like (LOC116187309), transcript variant X1	11	3.5	0.81
	XM_031516036.1	cytochrome b-c1 complex subunit 7-2-like (LOC116187374)	11	4	0.89
	XM_031516154.1	UPF0481 protein At3g47200-like (LOC116187459)	11	4	0.75
	XM_031516432.1	nucleolar protein 56-like (LOC116187606)	11	4	0.72
	XM_031517109.1	fimbrin-2 (LOC116188011)	11	3.5	0.73
	XM_031517254.1	alpha-galactosidase 1-like (LOC116188106)	11	3.5	0.75
	XM_031517223.1	60S ribosomal protein L6-like (LOC116188086)	11	3	0.81
	XM_031517226.1	hemolysin A (LOC116188089), transcript variant X1	11	3.5	0.73
	XM_031517206.1	methyl-CpG-binding domain protein 4-like protein (LOC116188074)	11	3.5	0.82
	XM_031517533.1	protein phosphatase 2C 29 (LOC116188280)	11	3	0.77
	XM_031517475.1	ethylene-responsive transcription factor ERF116-like (LOC116188250), transcript variant X1	11	3.5	0.75
	XM_031517477.1	ethylene-responsive transcription factor ERF116-like (LOC116188250), transcript variant X3	11	3.5	0.75
	XM_031517478.1	ethylene-responsive transcription factor ERF116-like (LOC116188250), transcript variant X4	11	3.5	0.75
	XM_031517479.1	ethylene-responsive transcription factor ERF116-like (LOC116188250), transcript variant X5	11	3.5	0.75
	XM_031517570.1	uncharacterized LOC116188301 (LOC116188301)	11	4	0.73
	XM_031517988.1	cilia- and flagella-associated protein 251-like (LOC116188552)	11	3	0.72
	XM_031517864.1	uncharacterized LOC116188479 (LOC116188479)	11	2.5	0.83
	XM_031517865.1	uncharacterized LOC116188480 (LOC116188480)	11	3.5	0.71
	XM_031518016.1	staphylococcal-like nuclease CAN2 (LOC116188569)	11	3.5	0.73
	XM_031518025.1	pentatricopeptide repeat-containing protein At4g30700 (LOC116188577)	11	3.5	0.7
	XM_031518358.1	inositol 2-dehydrogenase 2 (LOC116188903)	11	3	0.74
	XM_031518466.1	guanylyl cyclase 1 (LOC116188988), transcript variant X3	11	4	0.85
	XM_031518464.1	guanylyl cyclase 1 (LOC116188988), transcript variant X1	11	4	0.85
	XM_031518769.1	type I inositol polyphosphate 5-phosphatase 10 (LOC116189207), transcript variant X1	11	3	0.74
	XM_031518770.1	type I inositol polyphosphate 5-phosphatase 10 (LOC116189207), transcript variant X2	11	3	0.74
	XM_031518760.1	probable pectate lyase 8 (LOC116189201)	11	3	0.74
	XM_031519092.1	ethylene-responsive transcription factor WRI1 (LOC116189435), transcript variant X1	11	3.5	0.73
	XM_031518745.1	uncharacterized LOC116189189 (LOC116189189), transcript variant X1	11	3.5	0.73
	XM_031519093.1	ethylene-responsive transcription factor WRI1 (LOC116189435), transcript variant X2	11	3.5	0.73
	XM_031519003.1	UDP-N-acetylglucosamine transporter UGNT1 (LOC116189358), transcript variant X2	11	3.5	0.73
	XM_031519008.1	malate dehydrogenase, chloroplastic-like (LOC116189367)	11	4	0.72
	XM_031519130.1	staphylococcal-like nuclease CAN2 (LOC116189460)	11	3.5	0.73
	XM_031519397.1	zinc finger protein ZAT5-like (LOC116189643)	11	3.5	0.73
	XM_031518814.1	homogentisate phytyltransferase 1, chloroplastic (LOC116189243)	11	4	0.75
	XM_031519433.1	nuclear/nucleolar GTPase 2 (LOC116189666)	11	4	0.79
	XM_031519376.1	vacuolar protein sorting-associated protein 60.2 (LOC116189626), transcript variant X1	11	4	0.71
	XM_031519378.1	vacuolar protein sorting-associated protein 60.2 (LOC116189626), transcript variant X2	11	4	0.71
	XM_031518954.1	protein RESISTANCE TO PHYTOPHTHORA 1, chloroplastic-like (LOC116189330)	11	3.5	0.75
	XM_031519490.1	uncharacterized LOC116189762 (LOC116189762)	11	3.5	0.8
	XM_031518977.1	uncharacterized LOC116189351 (LOC116189351), transcript variant X2	11	4	0.88
	XM_031519928.1	receptor like protein 27-like (LOC116190258)	11	3	0.89
	XM_031520739.1	transmembrane protein 120 homolog (LOC116192251)	11	4	0.72
	XM_031520719.1	uncharacterized LOC116192238 (LOC116192238)	11	4	0.71
	XM_031520364.1	probable folate-biopterin transporter 8, chloroplastic (LOC116191989)	11	4	0.81
	XM_031530227.1	protein bfr2 (LOC116199752)	11	4	0.82
	XM_031530375.1	probable inactive heme oxygenase 2, chloroplastic (LOC116199828), transcript variant X1	11	3.5	0.76
	XM_031530384.1	probable inactive heme oxygenase 2, chloroplastic (LOC116199828), transcript variant X2	11	3.5	0.76
	XM_031530789.1	plant intracellular Ras-group-related LRR protein 5-like (LOC116200072)	11	4	0.77
	XM_031530600.1	calmodulin binding protein PICBP-like (LOC116199978)	11	4	0.76
	XM_031530477.1	probable leucine-rich repeat receptor-like protein kinase At1g35710 (LOC116199895)	11	4	0.71
	XM_031530731.1	sugar transport protein 14 (LOC116200061)	11	4	0.81
	XM_031530591.1	uncharacterized LOC116199973 (LOC116199973)	11	4	0.9
	XM_031530571.1	acidic leucine-rich nuclear phosphoprotein 32-related protein (LOC116199966)	11	4	0.81
	XM_031532066.1	AP2/ERF and B3 domain-containing transcription factor At1g50680-like (LOC116201010), transcript variant X2	11	3	0.74
	XM_031532067.1	AP2/ERF and B3 domain-containing transcription factor At1g50680-like (LOC116201010), transcript variant X3	11	3	0.74
	XM_031532064.1	AP2/ERF and B3 domain-containing transcription factor At1g50680-like (LOC116201010), transcript variant X1	11	3	0.74
	XM_031532099.1	uncharacterized LOC116201032 (LOC116201032)	11	3.5	0.81
	XM_031532333.1	zinc finger CCCH domain-containing protein 53 (LOC116201192), transcript variant X1	11	4	0.74
	XM_031530998.1	alpha-1,4 glucan phosphorylase L-2 isozyme, chloroplastic/amyloplastic-like (LOC116200211), transcript variant X1	11	2	0.83
	XM_031531879.1	two-component response regulator ARR12 (LOC116200906)	11	4	0.72
	XM_031532707.1	UBP1-associated protein 2A-like (LOC116201460)	11	3.5	0.73
	XM_031531544.1	beta-arabinofuranosyltransferase RAY1 (LOC116200689), transcript variant X3	11	3.5	0.78
	XM_031531543.1	beta-arabinofuranosyltransferase RAY1 (LOC116200689), transcript variant X2	11	3.5	0.78
	XM_031532392.1	FCS-Like Zinc finger 17-like (LOC116201241)	11	4	0.72
	XM_031531447.1	aquaporin PIP1-3 (LOC116200613)	11	3.5	0.75
	XM_031532474.1	mediator of RNA polymerase II transcription subunit 17 (LOC116201291)	11	4	0.81
	XM_031533053.1	probable disease resistance protein At4g27220 (LOC116201692), transcript variant X2	11	3	0.75
	XM_031533055.1	probable disease resistance protein At4g27220 (LOC116201692), transcript variant X4	11	3	0.75
	XM_031531263.1	uncharacterized LOC116200418 (LOC116200418)	11	3.5	0.75
	XM_031533054.1	probable disease resistance protein At4g27220 (LOC116201692), transcript variant X3	11	3	0.75
	XM_031532722.1	uncharacterized LOC116201475 (LOC116201475)	11	4	0.7
	XM_031533110.1	uncharacterized LOC116201724 (LOC116201724)	11	3	0.75
	XM_031531786.1	actin-binding protein-like (LOC116200851)	11	3.5	0.86
	XM_031531550.1	proline-rich receptor-like protein kinase PERK15 (LOC116200695)	11	4	0.8
	XM_031533842.1	mitochondrial import receptor subunit TOM6 homolog (LOC116202319)	11	3	0.74
	XM_031534406.1	MLP-like protein 329 (LOC116202794)	11	3.5	0.79
	XM_031533573.1	probable LRR receptor-like serine/threonine-protein kinase At1g34110 (LOC116202061)	11	3.5	0.83
	XM_031533925.1	organ-specific protein S2-like (LOC116202382)	11	4	0.79
	XM_031533916.1	cyclin-D3-1-like (LOC116202376)	11	4	0.76
	XM_031534086.1	prefoldin subunit 6 (LOC116202509)	11	4	0.8
	XM_031533936.1	protein NRT1/ PTR FAMILY 4.3-like (LOC116202393)	11	4	0.74
	XM_031533811.1	zinc finger HIT domain-containing protein 2 (LOC116202294), transcript variant X2	11	3.5	0.8
	XM_031534860.1	transcription initiation factor TFIID subunit 3	11	4	0.72
	XM_031535178.1	lysine-specific demethylase RSBN1L-like (LOC116203447)	11	3.5	0.73
	XM_031535433.1	cilia- and flagella-associated protein 251 (LOC116203621)	11	3.5	0.73
	XM_031535584.1	polygalacturonate 4-alpha-galacturonosyltransferase (LOC116203706)	11	3.5	0.81
	XM_031534771.1	light-mediated development protein DET1 (LOC116203107), transcript variant X2	11	3	0.78
	XM_031534770.1	light-mediated development protein DET1 (LOC116203107), transcript variant X1	11	3	0.78
	XM_031535453.1	homeotic protein female sterile-like (LOC116203632), transcript variant X1	11	3.5	0.76
	XM_031534492.1	probable WRKY transcription factor 9 (LOC116202861), transcript variant X1	11	4	0.83
	XM_031535522.1	uncharacterized LOC116203666 (LOC116203666)	11	4	0.74
	XM_031534869.1	beta-bisabolene synthase-like (LOC116203204)	11	4	0.76
	XM_031535432.1	pre-mRNA-splicing factor SYF1 (LOC116203620)		3.5	0.77
	XM_031535280.1	protein GAMETE EXPRESSED 3 (LOC116203526)	11	4	0.76
	XM_031534953.1	separase (LOC116203280), transcript variant X1	11	4	0.7
	XM_031535170.1	GATA transcription factor 5-like (LOC116203442), transcript variant X1	11	3.5	0.89
	XM_031535105.1	threonine--tRNA ligase, chloroplastic/mitochondrial 2 (LOC116203402)	11	4	0.8
	XM_031536541.1	transcription factor bHLH145 (LOC116204450)	11	2	0.82
	XM_031536345.1	receptor-like protein 34 (LOC116204266)	11	3	0.89
	XM_031535739.1	glucuronoxylan 4-O-methyltransferase 3-like (LOC116203803)	11	3	0.87
	XM_031536374.1	beta-amylase 2, chloroplastic (LOC116204287), transcript variant X1	11	4	0.77
	XM_031536375.1	beta-amylase 2, chloroplastic (LOC116204287), transcript variant X2	11	4	0.77
	XM_031536835.1	NADPH-dependent aldehyde reductase-like protein, chloroplastic (LOC116204653)	11	3.5	0.81
	XM_031536084.1	U-box domain-containing protein 33 (LOC116204043), transcript variant X2	11	3.5	0.71
	XM_031536467.1	uncharacterized LOC116204391 (LOC116204391)	11	3	0.78
	XM_031536585.1	protein SUPPRESSOR OF FRI 4 (LOC116204477), transcript variant X1	11	3.5	0.75
	XM_031535649.1	uncharacterized LOC116203752 (LOC116203752), transcript variant X2	11	4	0.74
	XM_031536587.1	protein SUPPRESSOR OF FRI 4 (LOC116204477), transcript variant X3	11	3.5	0.75
	XM_031536872.1	14-3-3-like protein (LOC116204676)	11	4	0.74
	XM_031536085.1	tyrosine-protein phosphatase DSP1-like (LOC116204045), transcript variant X1	11	4	0.71
	XM_031536086.1	tyrosine-protein phosphatase DSP1-like (LOC116204045), transcript variant X2	11	4	0.71
	XM_031536010.1	STOREKEEPER protein-like (LOC116203999)	11	4	0.8
	XM_031536461.1	beta-bisabolene synthase-like (LOC116204384)	11	4	0.76
	XM_031536034.1	calmodulin-binding receptor kinase CaMRLK (LOC116204017)	11	4	0.74
	XM_031537985.1	LRP chaperone MESD (LOC116205388)	11	2.5	0.93
	XM_031537673.1	protein CHROMATIN REMODELING 4 (LOC116205171), transcript variant X1	11	3	0.78
	XM_031537657.1	light-harvesting complex-like protein OHP2, chloroplastic (LOC116205156)	11	3	0.74
	XM_031537194.1	DEAD-box ATP-dependent RNA helicase 28 (LOC116204858), transcript variant X1	11	4	0.71
	XM_031537723.1	chromo domain-containing protein LHP1 (LOC116205208)	11	3	0.81
	XM_031537912.1	protein SRC2 (LOC116205340)	11	2.5	0.88
	XM_031538230.1	histone-lysine N-methyltransferase ATXR3 (LOC116205598)	11	3.5	0.79
	XM_031538400.1	WD repeat-containing protein 13 (LOC116205750), transcript variant X1	11	3	0.79
	XM_031538402.1	WD repeat-containing protein 13 (LOC116205750), transcript variant X3	11	3	0.79
	XM_031538447.1	uncharacterized LOC116205787 (LOC116205787)	11	4	0.71
	XM_031539349.1	inorganic phosphate transporter 1-4-like (LOC116206585)	11	3.5	0.83
	XM_031538909.1	eukaryotic translation initiation factor 3 subunit I-like (LOC116206135)	11	3.5	0.76
	XM_031538518.1	superoxide dismutase [Cu-Zn] 2 (LOC116205842)	11	4	0.77
	XM_031539124.1	50S ribosomal protein L7/L12-like (LOC116206296)	11	4	0.75
	XM_031538177.1	ethylene-responsive transcription factor 3-like (LOC116205549)	11	4	0.72
	XM_031539617.1	BTB/POZ domain-containing protein At3g49900 (LOC116206811)	11	4	0.72
	XM_031539731.1	protein trichome birefringence-like 34 (LOC116206898)	11	2.5	0.83
	XM_031539724.1	thioredoxin-like protein CXXS1 (LOC116206891), transcript variant X1	11	3	0.87
	XM_031540309.1	TVP38/TMEM64 family membrane protein slr0305 (LOC116207393)	11	3	0.79
	XM_031539684.1	protein trichome birefringence-like 34 (LOC116206858), transcript variant X1	11	4	0.85
	XM_031539569.1	ribosomal RNA-processing protein 17 (LOC116206765)	11	3.5	0.83
	XM_031539567.1	homeobox protein knotted-1-like LET6 (LOC116206761)	11	4	0.8
	XM_031540659.1	probable beta-1,4-xylosyltransferase IRX9 (LOC116207626)	11	3	0.74
	XM_031541055.1	DDT domain-containing protein DDR4 (LOC116207903), transcript variant X1	11	2.5	0.76
	XM_031540813.1	SWI/SNF-related matrix-associated actin-dependent regulator of chromatin subfamily A-like protein 1 (LOC116207731), transcript variant X1	11	4	0.75
	XM_031540589.1	histone H2B.8-like (LOC116207582)	11	4	0.86
	XM_031540619.1	phosphatidylinositol:ceramide inositolphosphotransferase 1-like (LOC116207601)	11	3.5	0.79
	XM_031540641.1	protein CLMP1 (LOC116207614)	11	4	0.86
	XM_031541605.1	uncharacterized LOC116208259 (LOC116208259)	11	1.5	0.93
	XM_031542006.1	putative disease resistance RPP13-like protein 1 (LOC116208518)	11	3.5	0.73
	XM_031541398.1	agamous-like MADS-box protein MADS2 (LOC116208137)	11	3.5	0.73
	XM_031541622.1	protein SENSITIVE TO PROTON RHIZOTOXICITY 1-like (LOC116208278)	11	3	0.77
	XM_031541907.1	protein LIGHT-DEPENDENT SHORT HYPOCOTYLS 10-like (LOC116208448)	11	3	0.76
	XM_031541710.1	eukaryotic translation initiation factor 3 subunit C-like (LOC116208332)	11	3.5	0.82
	XM_031541319.1	transcription termination factor MTEF18, mitochondrial-like (LOC116208091)	11	4	0.75
	XM_031550060.1	probable inactive receptor kinase At1g48480 (LOC116214654)	11	3	0.74
	XM_031550795.1	DExH-box ATP-dependent RNA helicase DExH3 (LOC116215184)	11	3.5	0.73
	XM_031550940.1	receptor-like protein 7 (LOC116215292)	11	3	0.89
	XM_031551128.1	serine/threonine-protein kinase AtPK2/AtPK19-like (LOC116215420)	11	3.5	0.81
	XM_031550615.1	TBC1 domain family member 15-like (LOC116215049)	11	3.5	0.73
	XM_031550026.1	uncharacterized LOC116214633 (LOC116214633)	11	4	0.72
	XM_031551054.1	WRKY transcription factor 23-like (LOC116215372)	11	3.5	0.81
	XM_031551392.1	probable transcription factor KAN2 (LOC116215615)	11	3.5	0.73
	XM_031550997.1	membrane protein PM19L (LOC116215326)	11	4	0.72
	XM_031550686.1	probable protein phosphatase 2C 12 (LOC116215106)	11	3.5	0.8
	XM_031550649.1	glutamine synthetase nodule isozyme (LOC116215080)	11	3.5	0.79
	XM_031551265.1	uncharacterized LOC116215520 (LOC116215520)	11	3	0.78
	XM_031550536.1	protein LIGHT-DEPENDENT SHORT HYPOCOTYLS 7-like (LOC116214989)	11	3.5	0.7
	XM_031550911.1	uncharacterized LOC116215268 (LOC116215268)	11	4	0.82
	XM_031550492.1	AT-hook motif nuclear-localized protein 5 (LOC116214956)	11	3.5	0.96
	XM_031551538.1	probable protein phosphatase 2C 33 (LOC116215709)	11	4	0.72
	XM_031551156.1	splicing factor 3A subunit 2-like (LOC116215445), transcript variant X1	11	3	0.81
	XM_031551157.1	splicing factor 3A subunit 2-like (LOC116215445), transcript variant X2	11	3	0.81
	XM_031551332.1	F-box protein GID2 (LOC116215573)	11	4	0.75
	XM_031550895.1	omega-hydroxypalmitate O-feruloyl transferase-like (LOC116215258)	11	4	0.86
	XM_031515921.1	bidirectional sugar transporter SWEET1a-like (LOC116187263)	12	4	0.7
	XM_031516712.1	UDP-galactose/UDP-glucose transporter 7 (LOC116187783)	12	4	0.84
	XM_031517077.1	protein DMR6-LIKE OXYGENASE 2-like (LOC116187996)	12	4	0.79
	XM_031517953.1	CBS domain-containing protein CBSCBSPB5-like (LOC116188530), transcript variant X1	12	4	0.71
	XM_031517954.1	CBS domain-containing protein CBSCBSPB5-like (LOC116188530), transcript variant X2	12	4	0.71
	XM_031518074.1	adenine/guanine permease AZG1 (LOC116188611)	12	3	0.78
	XM_031519857.1	cell division protein FtsZ homolog 1, chloroplastic (LOC116190191)	12	3	0.8
	XM_031531759.1	ethylene-responsive transcription factor ERF061-like (LOC116200806)	12	4	0.87
	XM_031531326.1	phosphatidylinositol 4-kinase gamma 4 (LOC116200476)	12	4	0.72
	XM_031533359.1	shewanella-like protein phosphatase 1 (LOC116201905), transcript variant X1	12	4	0.83
	XM_031534267.1	probable WRKY transcription factor 65 (LOC116202671)	12	3	0.76
	XM_031533676.1	uncharacterized LOC116202221 (LOC116202221), transcript variant X1	12	4	0.7
	XM_031533677.1	uncharacterized LOC116202221 (LOC116202221), transcript variant X2	12	4	0.7
	XM_031533918.1	NAC domain-containing protein 35 (LOC116202378)	12	4	0.7
	XM_031537867.1	uncharacterized LOC116205303 (LOC116205303), transcript variant X1	12	4	0.83
	XM_031537868.1	uncharacterized LOC116205303 (LOC116205303), transcript variant X2	12	4	0.83
	XM_031537460.1	pentatricopeptide repeat-containing protein At4g35130, chloroplastic (LOC116205028)	12	4	0.74
	XM_031537130.1	ras-related protein RABD2a-like (LOC116204815)	12	4	0.81
	XM_031538911.1	serine/threonine-protein kinase-like protein At3g51990 (LOC116206138)	12	3	0.82
	XM_031540269.1	uncharacterized LOC116207360 (LOC116207360)	12	2	0.93
	XM_031539436.1	uncharacterized LOC116206648 (LOC116206648)	12	4	0.77
	XM_031542071.1	BTB/POZ domain-containing protein At5g47800 (LOC116208563), transcript variant X9	12	4	0.72
	XM_031542068.1	BTB/POZ domain-containing protein At5g47800 (LOC116208563), transcript variant X6	12	4	0.72
	XM_031542069.1	BTB/POZ domain-containing protein At5g47800 (LOC116208563), transcript variant X7	12	4	0.72
	XM_031542065.1	BTB/POZ domain-containing protein At5g47800 (LOC116208563), transcript variant X3	12	4	0.72
	XM_031551410.1	protein FAR1-RELATED SEQUENCE 12 (LOC116215628)	12	3.5	0.73
ath-MIR5021_2	Target		miRNA	Score	mfe_ratio
	XM_031515512.1	transcription factor PIF1 (LOC116186954), transcript variant X1	36	4	0.87
	XM_031515525.1	myb-related protein Hv33-like (LOC116186963)	36	3	0.89
	XM_031515632.1	homeobox protein knotted-1-like 2 (LOC116187051)	35	2.5	0.86
	XM_031515727.1	gibberellin 2-beta-dioxygenase 2 (LOC116187122)	35	3.5	0.9
	XM_031515736.1	uncharacterized LOC116187135 (LOC116187135)	36	4	0.73
	XM_031515771.1	uncharacterized vacuolar membrane protein YML018C (LOC116187164)	36	0	1
	XM_031515896.1	mini zinc finger protein 1-like (LOC116187241)	36	3	0.94
	XM_031515973.1	uncharacterized LOC116187319 (LOC116187319)	36	4	0.81
	XM_031516078.1	pentatricopeptide repeat-containing protein At1g73400, mitochondrial (LOC116187408), transcript variant X2	35	4	0.87
	XM_031516080.1	pentatricopeptide repeat-containing protein At1g73400, mitochondrial (LOC116187408), transcript variant X4	35	4	0.87
	XM_031516081.1	pentatricopeptide repeat-containing protein At1g73400, mitochondrial (LOC116187408), transcript variant X5	35	4	0.87
	XM_031516082.1	pentatricopeptide repeat-containing protein At1g73400, mitochondrial (LOC116187408), transcript variant X6	35	4	0.87
	XM_031516084.1	pentatricopeptide repeat-containing protein At1g73400, mitochondrial (LOC116187408), transcript variant X8	35	4	0.87
	XM_031516085.1	pentatricopeptide repeat-containing protein At1g73400, mitochondrial (LOC116187408), transcript variant X9	35	4	0.87
	XM_031516089.1	pentatricopeptide repeat-containing protein At1g73400, mitochondrial (LOC116187408), transcript variant X12	35	4	0.87
	XM_031516090.1	pentatricopeptide repeat-containing protein At1g73400, mitochondrial (LOC116187408), transcript variant X13	35	4	0.87
	XM_031516154.1	UPF0481 protein At3g47200-like (LOC116187459)	35	4	0.74
	XM_031516258.1	bidirectional sugar transporter SWEET2-like (LOC116187511)	36	3	0.89
	XM_031516281.1	ethylene-responsive transcription factor-like protein At4g13040 (LOC116187538), transcript variant X1	36	3	0.89
	XM_031516454.1	protein GRAVITROPIC IN THE LIGHT 1-like (LOC116187610), transcript variant X2	36	4	0.78
	XM_031516457.1	transcription termination factor MTERF8, chloroplastic (LOC116187618)	36	3	0.89
	XM_031516566.1	probable ADP-ribosylation factor GTPase-activating protein AGD11 (LOC116187677), transcript variant X3	36	3	0.89
	XM_031516621.1	uncharacterized LOC116187713 (LOC116187713)	36	3	0.89
	XM_031516629.1	uncharacterized LOC116187720 (LOC116187720), transcript variant X1	36	4	0.72
	XM_031516663.1	cytochrome b5 (LOC116187741)	36	4	0.89
	XM_031516692.1	protein TRANSPORT INHIBITOR RESPONSE 1-like (LOC116187763)	36	4	0.84
	XM_031516964.1	probable glutathione peroxidase 5 (LOC116187929)	36	3	0.89
	XM_031516987.1	homeobox-DDT domain protein RLT3 (LOC116187940), transcript variant X2	35	4	0.92
	XM_031517032.1	putative disease resistance protein RGA1 (LOC116187965)	36	3	0.89
	XM_031517077.1	protein DMR6-LIKE OXYGENASE 2-like (LOC116187996)	35	3	0.85
	XM_031517151.1	uncharacterized protein ycf45 (LOC116188041)	36	4	0.89
	XM_031517196.1	NKAP family protein UM04995-like (LOC116188069), transcript variant X1	35	3.5	0.72
	XM_031517197.1	NKAP family protein UM04995-like (LOC116188069), transcript variant X2	35	3.5	0.72
	XM_031517211.1	uncharacterized LOC116188080 (LOC116188080), transcript variant X1	36	3	0.89
	XM_031517212.1	uncharacterized LOC116188080 (LOC116188080), transcript variant X2	36	3	0.89
	XM_031517267.1	homeobox protein knotted-1-like 4 (LOC116188114), transcript variant X1	36	4	0.81
	XM_031517388.1	callose synthase 2-like (LOC116188192)	36	3	0.89
	XM_031517420.1	diphthine methyltransferase homolog (LOC116187501), transcript variant X2	36	3	0.89
	XM_031517534.1	putative disease resistance protein RGA4 (LOC116188282), transcript variant X1	36	3	0.89
	XM_031517541.1	putative disease resistance protein RGA4 (LOC116188282), transcript variant X8	36	3	0.89
	XM_031517543.1	putative disease resistance protein RGA4 (LOC116188282), transcript variant X10	36	3	0.89
	XM_031517544.1	putative disease resistance protein RGA4 (LOC116188282), transcript variant X11	36	3	0.89
	XM_031517545.1	putative disease resistance protein RGA4 (LOC116188282), transcript variant X12	36	3	0.89
	XM_031517547.1	exocyst complex component EXO70A1-like (LOC116188286)	35	3.5	0.74
	XM_031517569.1	RING-H2 finger protein ATL39-like (LOC116188304)	36	4	0.83
	XM_031517639.1	uncharacterized LOC116188348 (LOC116188348)	36	3	0.89
	XM_031517645.1	protein LEO1 homolog (LOC116188352)	35	3.5	0.85
	XM_031517718.1	adenine phosphoribosyltransferase 5-like (LOC116188392)	36	3	0.89
	XM_031517864.1	uncharacterized LOC116188479 (LOC116188479)	35	3.5	0.75
	XM_031517952.1	serine/threonine protein phosphatase 2A 55 kDa regulatory subunit B beta isoform-like (LOC116188527), transcript variant X1	36	4	0.8
	XM_031517977.1	serine/threonine protein phosphatase 2A 55 kDa regulatory subunit B beta isoform-like (LOC116188527), transcript variant X4	36	4	0.8
	XM_031517997.1	dihydropyrimidine dehydrogenase (NADP(+)), chloroplastic (LOC116188558), transcript variant X1	36	3	0.9
	XM_031518114.1	putative B3 domain-containing protein Os03g0621600 (LOC116188636)	36	0.5	0.94
	XM_031518311.1	putative disease resistance protein RGA1 (LOC116188849)	36	4	0.89
	XM_031518396.1	probable caffeine synthase 2 (LOC116188944), transcript variant X1	36	4	0.85
	XM_031518461.1	disease resistance RPP13-like protein 4 (LOC116188985)	36	2	0.94
	XM_031518511.1	phospholipase A1 PLIP2, chloroplastic (LOC116189028)	35	4	0.74
	XM_031518574.1	lipid transfer-like protein VAS (LOC116189050)	36	3	0.86
	XM_031518596.1	uncharacterized LOC116189064 (LOC116189064), transcript variant X1	36	4	0.89
	XM_031518597.1	oligouridylate-binding protein 1-like (LOC116189068)	36	3	0.89
	XM_031518603.1	uncharacterized LOC116189064 (LOC116189064), transcript variant X2	36	4	0.89
	XM_031518682.1	putative RING-H2 finger protein ATL21B (LOC116189143), transcript variant X1	36	3	0.89
	XM_031518742.1	probable inactive leucine-rich repeat receptor-like protein kinase At3g03770 (LOC116189188), transcript variant X1	36	3	0.89
	XM_031518771.1	DEAD-box ATP-dependent RNA helicase 17 (LOC116189208)	35	4	0.84
	XM_031519122.1	uncharacterized LOC116189454 (LOC116189454)	35	3	0.83
	XM_031519122.1	uncharacterized LOC116189454 (LOC116189454)	35	3	0.83
	XM_031519158.1	lysine-specific demethylase REF6 (LOC116189480), transcript variant X1	36	4	0.76
	XM_031519182.1	uncharacterized LOC116189497 (LOC116189497), transcript variant X1	36	4	0.89
	XM_031519190.1	uncharacterized LOC116189503 (LOC116189503)	36	2	0.94
	XM_031519227.1	AT-hook motif nuclear-localized protein 15 (LOC116189530), transcript variant X2	36	3	0.89
	XM_031519349.1	uncharacterized LOC116189619 (LOC116189619), transcript variant X1	36	4	0.89
	XM_031519351.1	uncharacterized LOC116189619 (LOC116189619), transcript variant X3	36	4	0.89
	XM_031519352.1	uncharacterized LOC116189619 (LOC116189619), transcript variant X4	36	4	0.89
	XM_031519353.1	uncharacterized LOC116189619 (LOC116189619), transcript variant X5	36	4	0.89
	XM_031519354.1	uncharacterized LOC116189619 (LOC116189619), transcript variant X6	36	4	0.89
	XM_031519355.1	uncharacterized LOC116189619 (LOC116189619), transcript variant X7	36	4	0.89
	XM_031519356.1	uncharacterized LOC116189619 (LOC116189619), transcript variant X8	36	4	0.89
	XM_031519360.1	uncharacterized LOC116189619 (LOC116189619), transcript variant X10	36	4	0.89
	XM_031519364.1	uncharacterized LOC116189619 (LOC116189619), transcript variant X14	36	4	0.89
	XM_031519368.1	uncharacterized LOC116189619 (LOC116189619), transcript variant X18	36	4	0.89
	XM_031519370.1	uncharacterized LOC116189619 (LOC116189619), transcript variant X19	36	4	0.89
	XM_031519450.1	transcription factor MYB41-like (LOC116189736)	35	3.5	0.83
	XM_031519581.1	glycolipid transfer protein 3-like (LOC116189843)	36	4	0.89
	XM_031519671.1	proteasome subunit beta type-4-like (LOC116190000)	36	3	0.89
	XM_031519766.1	asparagine synthetase [glutamine-hydrolyzing] 1 (LOC116190101)	36	3	0.89
	XM_031519933.1	DNA-directed RNA polymerases II, IV and V subunit 8B-like (LOC116190262)	36	4	0.89
	XM_031519953.1	sucrose synthase 3-like (LOC116190272), transcript variant X1	36	3	0.89
	XM_031519975.1	peroxidase 24-like (LOC116190292)	36	2	0.76
	XM_031519980.1	transcription termination factor MTEF1, chloroplastic-like (LOC116190296)	36	4	0.74
	XM_031520042.1	uncharacterized LOC116190356 (LOC116190356)	36	4	0.84
	XM_031520472.1	uncharacterized LOC116192056 (LOC116192056)	36	3	0.89
	XM_031520658.1	probable glycosyltransferase At5g03795 (LOC116192190), transcript variant X1	36	3	0.89
	XM_031520660.1	protein WHAT'S THIS FACTOR 1, chloroplastic (LOC116192191)	36	4	0.86
	XM_031520713.1	phosphatidylinositol 4-kinase gamma 4-like (LOC116192233)	36	3	0.89
	XM_031520863.1	histone deacetylase 2 (LOC116192333)	36	3	0.92
	XM_031520864.1	plasmodesmata-located protein 2-like (LOC116192334)	36	4	0.74
	XM_031520894.1	AT-hook motif nuclear-localized protein 1-like (LOC116192358)	36	3	0.89
	XM_031520909.1	SAP30-binding protein (LOC116192370), transcript variant X1	36	3	0.84
	XM_031520918.1	protein transport protein SEC16A homolog (LOC116192378)	36	3	0.89
	XM_031520949.1	serine carboxypeptidase-like 7 (LOC116192403)	36	4	0.77
	XM_031520976.1	agamous-like MADS-box protein AP3 (LOC116192422)	36	4	0.86
	XM_031530078.1	glucose-6-phosphate 1-dehydrogenase, chloroplastic-like (LOC116199632)	36	3	0.89
	XM_031530174.1	uncharacterized LOC116199711 (LOC116199711)	36	3	0.94
	XM_031530225.1	serine--glyoxylate aminotransferase (LOC116199749)	36	4	0.89
	XM_031530327.1	uncharacterized LOC116199804 (LOC116199804)	35	4	0.73
	XM_031530542.1	gibberellin-regulated protein 9-like (LOC116199947)	36	3	0.83
	XM_031530549.1	transcription factor PAR2-like (LOC116199953)	36	4	0.87
	XM_031530752.1	protein HIGH CHLOROPHYLL FLUORESCENCE PHENOTYPE 173, chloroplastic (LOC116200075), transcript variant X3	36	3	0.89
	XM_031530755.1	dolichol kinase EVAN (LOC116200078), transcript variant X2	36	4	0.87
	XM_031530828.1	LRR receptor-like serine/threonine-protein kinase IOS1 (LOC116200115)	36	2.5	0.89
	XM_031530925.1	G-type lectin S-receptor-like serine/threonine-protein kinase At1g34300 (LOC116200178)	36	3	0.89
	XM_031530938.1	uncharacterized LOC116200187 (LOC116200187), transcript variant X1	36	3	0.95
	XM_031530939.1	uncharacterized LOC116200187 (LOC116200187), transcript variant X2	36	3	0.95
	XM_031530998.1	alpha-1,4 glucan phosphorylase L-2 isozyme, chloroplastic/amyloplastic-like (LOC116200211), transcript variant X1	35	2.5	0.78
	XM_031531020.1	developmentally-regulated G-protein 1 (LOC116200223)	36	3	0.89
	XM_031531071.1	transcription factor bHLH80-like (LOC116200252), transcript variant X2	36	4	0.8
	XM_031531212.1	uracil phosphoribosyltransferase (LOC116200359), transcript variant X1	36	3	0.89
	XM_031531326.1	phosphatidylinositol 4-kinase gamma 4 (LOC116200476)	36	4	0.89
	XM_031531336.1	riboflavin biosynthesis protein PYRD, chloroplastic-like (LOC116200486)	36	2	0.96
	XM_031531375.1	probable LRR receptor-like serine/threonine-protein kinase At2g16250 (LOC116200526), transcript variant X1	36	4	0.85
	XM_031531421.1	DUF21 domain-containing protein At1g47330 (LOC116200578), transcript variant X2	35	3.5	0.74
	XM_031531518.1	protein SCO1 homolog 2, mitochondrial (LOC116200675), transcript variant X1	36	4	0.89
	XM_031531521.1	uncharacterized LOC116200677 (LOC116200677), transcript variant X1	36	3	0.89
	XM_031531598.1	MAR-binding filament-like protein 1-1 (LOC116200732)	36	3	0.84
	XM_031531671.1	protein DGS1, mitochondrial (LOC116200773), transcript variant X1	36	4	0.77
	XM_031531812.1	metal transporter Nramp3-like (LOC116200867)	36	4	0.79
	XM_031531867.1	uncharacterized LOC116200902 (LOC116200902), transcript variant X1	35	4	0.83
	XM_031531868.1	uncharacterized LOC116200902 (LOC116200902), transcript variant X2	35	4	0.83
	XM_031531871.1	uncharacterized LOC116200902 (LOC116200902), transcript variant X5	35	4	0.83
	XM_031531888.1	pleckstrin homology domain-containing protein 1-like (LOC116200917)	36	4	0.89
	XM_031531907.1	B3 domain-containing transcription repressor VAL1 (LOC116200931), transcript variant X5	36	4	0.84
	XM_031532099.1	uncharacterized LOC116201032 (LOC116201032)	36	3	0.95
	XM_031532334.1	mitogen-activated protein kinase kinase 5-like (LOC116201196)	36	3	0.89
	XM_031532337.1	lanC-like protein GCL1 (LOC116201200)	36	3	0.94
	XM_031532361.1	probable methyltransferase PMT21 (LOC116201212), transcript variant X2	36	3	0.95
	XM_031532514.1	golgin-84-like (LOC116201318), transcript variant X1	36	3	0.89
	XM_031532515.1	golgin-84-like (LOC116201318), transcript variant X2	36	3	0.89
	XM_031532517.1	golgin-84-like (LOC116201318), transcript variant X4	36	3	0.89
	XM_031532518.1	golgin-84-like (LOC116201318), transcript variant X5	36	3	0.89
	XM_031532519.1	golgin-84-like (LOC116201318), transcript variant X6	36	3	0.89
	XM_031532521.1	golgin-84-like (LOC116201318), transcript variant X8	36	3	0.89
	XM_031532536.1	cinnamoyl-CoA reductase 1-like (LOC116201329)	35	3.5	0.78
	XM_031532538.1	gamma-interferon-responsive lysosomal thiol protein (LOC116201331)	36	3	0.89
	XM_031532544.1	probable glycosyltransferase At5g20260 (LOC116201333)	36	3	0.89
	XM_031532615.1	uncharacterized protein At4g22758 (LOC116201391)	36	4	0.73
	XM_031532626.1	probable glucuronoxylan glucuronosyltransferase IRX7 (LOC116201400)	36	3	0.89
	XM_031532658.1	PTI1-like tyrosine-protein kinase At3g15890 (LOC116201417)	36	3	0.89
	XM_031532705.1	aspartyl protease family protein At5g10770 (LOC116201455)	36	3	0.89
	XM_031532722.1	uncharacterized LOC116201475 (LOC116201475)	35	4	0.76
	XM_031532759.1	kinesin-like protein KIN-14T (LOC116201499), transcript variant X1	36	3	0.89
	XM_031532958.1	protein FAR1-RELATED SEQUENCE 5-like (LOC116201652)	36	3	0.89
	XM_031532972.1	protein MAK16 homolog (LOC116201670), transcript variant X1	35	3	0.8
	XM_031533359.1	shewanella-like protein phosphatase 1 (LOC116201905), transcript variant X1	36	4	0.89
	XM_031533478.1	probable prolyl 4-hydroxylase 10 (LOC116201981), transcript variant X3	36	4	0.87
	XM_031533494.1	protein ALP1-like (LOC116201994), transcript variant X3	36	4	0.76
	XM_031533777.1	AUGMIN subunit 7 (LOC116202277)	35	2	0.86
	XM_031533799.1	60S ribosomal protein L32-1 (LOC116202295), transcript variant X1	35	4	0.74
	XM_031533899.1	trichohyalin-like (LOC116202366), transcript variant X1	35	3	0.75
	XM_031534018.1	uncharacterized aarF domain-containing protein kinase At1g71810, chloroplastic (LOC116202456)	36	3	0.89
	XM_031534103.1	pentatricopeptide repeat-containing protein At5g47360-like (LOC116202524)	36	3	0.89
	XM_031534124.1	cyclin-A1-1-like (LOC116202542)	36	3	0.9
	XM_031534142.1	integrin-linked protein kinase 1-like (LOC116202555), transcript variant X1	36	3	0.94
	XM_031534175.1	uncharacterized membrane protein At4g09580-like (LOC116202579)	36	4	0.89
	XM_031534183.1	SNF2 domain-containing protein CLASSY 4-like (LOC116202587), transcript variant X1	36	2	0.87
	XM_031534184.1	SNF2 domain-containing protein CLASSY 4-like (LOC116202587), transcript variant X2	36	2	0.87
	XM_031534190.1	uncharacterized LOC116202591 (LOC116202591)	36	4	0.89
	XM_031534205.1	NAC domain-containing protein 12-like (LOC116202604)	36	4	0.89
	XM_031534214.1	uncharacterized LOC116202615 (LOC116202615)	36	3	0.89
	XM_031534229.1	SNF2 domain-containing protein CLASSY 3-like (LOC116202633)	36	4	0.79
	XM_031534327.1	sister chromatid cohesion protein PDS5 homolog A (LOC116202717)	36	3	0.83
	XM_031534474.1	AT-hook motif nuclear-localized protein 23-like (LOC116202847)	36	4	0.89
	XM_031534492.1	probable WRKY transcription factor 9 (LOC116202861), transcript variant X1	35	3	0.8
	XM_031534572.1	chitinase 10 (LOC116202933)	36	2.5	0.88
	XM_031534748.1	peroxidase 19 (LOC116203083)	36	4	0.86
	XM_031534749.1	transcription factor MYB77-like (LOC116203087)	36	4	0.89
	XM_031534772.1	ATP-dependent zinc metalloprotease FTSH 11, chloroplastic/mitochondrial (LOC116203109)	36	4	0.84
	XM_031534773.1	abscisic acid receptor PYL8 (LOC116203110)	36	3	0.77
	XM_031534853.1	G-type lectin S-receptor-like serine/threonine-protein kinase SD1-1 (LOC116203190), transcript variant X1	35	3.5	0.81
	XM_031534886.1	probable F-box protein At4g22030 (LOC116203217)	36	4	0.79
	XM_031534899.1	superoxide dismutase [Fe], chloroplastic (LOC116203225), transcript variant X1	36	3	0.89
	XM_031534900.1	superoxide dismutase [Fe], chloroplastic (LOC116203225), transcript variant X2	36	3	0.89
	XM_031534901.1	superoxide dismutase [Fe], chloroplastic (LOC116203225), transcript variant X3	36	3	0.89
	XM_031534906.1	fasciclin-like arabinogalactan protein 19 (LOC116203232)	36	2	0.94
	XM_031534914.1	transcription factor HHO6 (LOC116203237)	36	3	0.89
	XM_031535029.1	26S proteasome non-ATPase regulatory subunit 13 homolog B-like (LOC116203339)	36	4	0.89
	XM_031535255.1	oligopeptide transporter 6-like (LOC116203508)	36	4	0.89
	XM_031535291.1	peptide methionine sulfoxide reductase A1-like (LOC116203532)	36	4	0.87
	XM_031535299.1	root phototropism protein 3 (LOC116203540), transcript variant X1	36	2	0.87
	XM_031535381.1	ethylene-responsive transcription factor RAP2-13-like (LOC116203587)	36	4	0.89
	XM_031535423.1	thylakoid lumenal 29 kDa protein, chloroplastic (LOC116203615)	36	3	0.89
	XM_031535429.1	receptor protein-tyrosine kinase CEPR2 (LOC116203618)	36	1	1
	XM_031535638.1	transcription repressor MYB6-like (LOC116203744)	35	3.5	0.74
	XM_031535661.1	probable protein phosphatase 2C 46 (LOC116203757), transcript variant X1	36	3	0.89
	XM_031535739.1	glucuronoxylan 4-O-methyltransferase 3-like (LOC116203803)	35	3.5	0.78
	XM_031535799.1	ADP-ribosylation factor-like protein 8a (LOC116203847)	36	1	0.95
	XM_031535894.1	syntaxin-132-like (LOC116203915)	36	4	0.89
	XM_031535971.1	receptor-like protein kinase HSL1 (LOC116203972)	36	3	0.92
	XM_031536016.1	basic leucine zipper 23-like (LOC116204005), transcript variant X1	35	4	0.78
	XM_031536018.1	basic leucine zipper 23-like (LOC116204005), transcript variant X3	35	4	0.78
	XM_031536020.1	basic leucine zipper 23-like (LOC116204005), transcript variant X7	35	4	0.78
	XM_031536021.1	basic leucine zipper 23-like (LOC116204005), transcript variant X8	35	4	0.78
	XM_031536085.1	tyrosine-protein phosphatase DSP1-like (LOC116204045), transcript variant X1	35	3	0.79
	XM_031536086.1	tyrosine-protein phosphatase DSP1-like (LOC116204045), transcript variant X2	35	3	0.79
	XM_031536131.1	DEAD-box ATP-dependent RNA helicase 31-like (LOC116204071)	36	3	0.89
	XM_031536185.1	ABC transporter E family member 2 (LOC116204100)	36	4	0.81
	XM_031536358.1	mediator of RNA polymerase II transcription subunit 12 (LOC116204283), transcript variant X1	36	4	0.78
	XM_031536374.1	beta-amylase 2, chloroplastic (LOC116204287), transcript variant X1	35	4	0.74
	XM_031536375.1	beta-amylase 2, chloroplastic (LOC116204287), transcript variant X2	35	4	0.74
	XM_031536541.1	transcription factor bHLH145 (LOC116204450)	35	3.5	0.73
	XM_031536693.1	protein RRP6-like 2 (LOC116204551)	35	4	0.75
	XM_031536698.1	C2 and GRAM domain-containing protein At1g03370 (LOC116204553), transcript variant X1	36	4	0.78
	XM_031536742.1	putative 1-phosphatidylinositol-3-phosphate 5-kinase FAB1D (LOC116204586), transcript variant X2	36	3	0.89
	XM_031536953.1	alpha/beta hydrolase domain-containing protein 17B (LOC116204711), transcript variant X1	36	2	0.91
	XM_031537165.1	protein phosphatase 2C 32 (LOC116204838)	36	3	0.89
	XM_031537249.1	uncharacterized LOC116204893 (LOC116204893), transcript variant X1	35	2.5	0.84
	XM_031537275.1	uncharacterized LOC116204908 (LOC116204908), transcript variant X1	36	3	0.89
	XM_031537362.1	dnaJ homolog subfamily C member 8 (LOC116204965)	36	1	0.94
	XM_031537417.1	AT-rich interactive domain-containing protein 1 (LOC116205004), transcript variant X6	35	4	0.74
	XM_031537438.1	protein NRT1/ PTR FAMILY 3.1-like (LOC116205020)	35	3	0.79
	XM_031537522.1	uncharacterized LOC116205068 (LOC116205068), transcript variant X1	36	4	0.83
	XM_031537587.1	protein NLP7-like (LOC116205104)	36	4	0.84
	XM_031537841.1	protein O-glucosyltransferase 1-like (LOC116205285)	36	4	0.84
	XM_031537867.1	uncharacterized LOC116205303 (LOC116205303), transcript variant X1	36	3	0.89
	XM_031537868.1	uncharacterized LOC116205303 (LOC116205303), transcript variant X2	36	3	0.89
	XM_031537982.1	ATG8-interacting protein 1-like (LOC116205386), transcript variant X2	36	4	0.85
	XM_031537983.1	ATG8-interacting protein 1-like (LOC116205386), transcript variant X3	36	4	0.85
	XM_031537985.1	LRP chaperone MESD (LOC116205388)	35	2.5	0.77
	XM_031538036.1	LEAF RUST 10 DISEASE-RESISTANCE LOCUS RECEPTOR-LIKE PROTEIN KINASE-like 1.4 (LOC116205427)	36	3	0.89
	XM_031538044.1	uncharacterized LOC116205432 (LOC116205432)	36	3	0.94
	XM_031538241.1	endoglucanase 6-like (LOC116205609)	36	4	0.89
	XM_031538270.1	putative leucine-rich repeat-containing protein DDB_G0290503 (LOC116205638)	36	3	0.89
	XM_031538357.1	epimerase family protein SDR39U1 homolog, chloroplastic (LOC116205711)	36	4	0.86
	XM_031538464.1	uncharacterized LOC116205806 (LOC116205806), transcript variant X1	36	3	0.89
	XM_031538465.1	uncharacterized LOC116205806 (LOC116205806), transcript variant X2	36	3	0.89
	XM_031538571.1	alpha-(1,4)-fucosyltransferase (LOC116205878)	36	3	0.9
	XM_031538606.1	transcription factor DUO1 (LOC116205911)	36	3	0.89
	XM_031538664.1	protein HOTHEAD-like (LOC116205957), transcript variant X1	36	4	0.75
	XM_031538716.1	leucine-rich repeat receptor-like protein kinase TDR (LOC116205996)	36	3	0.89
	XM_031538796.1	60S ribosomal protein L5-like (LOC116206056)	36	4	0.87
	XM_031538847.1	UPF0187 protein At3g61320, chloroplastic-like (LOC116206088)	36	3	0.89
	XM_031538848.1	uncharacterized LOC116206089 (LOC116206089)	36	3	0.78
	XM_031539036.1	F-box protein PP2-A13-like (LOC116206222)	36	3	0.79
	XM_031539049.1	rho GDP-dissociation inhibitor 1-like (LOC116206235)	36	4	0.76
	XM_031539122.1	uncharacterized LOC116206294 (LOC116206294)	36	3	0.89
	XM_031539126.1	uncharacterized LOC116206298 (LOC116206298), transcript variant X1	36	4	0.81
	XM_031539134.1	RING-H2 finger protein ATL52-like (LOC116206303)	36	3	0.89
	XM_031539178.1	uncharacterized LOC116206339 (LOC116206339), transcript variant X1	36	3	0.89
	XM_031539199.1	probable alpha,alpha-trehalose-phosphate synthase [UDP-forming] 7 (LOC116206355)	36	3	0.89
	XM_031539436.1	uncharacterized LOC116206648 (LOC116206648)	36	4	0.89
	XM_031539452.1	cytochrome P450 85A-like (LOC116206660)	36	4	0.84
	XM_031539504.1	DNA-directed RNA polymerases II, IV and V subunit 9A (LOC116206709)	36	4	0.89
	XM_031539561.1	cyclin-U4-1 (LOC116206755)	36	2	0.84
	XM_031539567.1	homeobox protein knotted-1-like LET6 (LOC116206761)	35	3	0.85
	XM_031539595.1	mitochondrial carrier protein CoAc2 (LOC116206789)	36	3	0.89
	XM_031539652.1	zinc finger protein ZAT9-like (LOC116206835)	36	4	0.85
	XM_031539701.1	uncharacterized LOC116206874 (LOC116206874)	36	2	0.92
	XM_031539724.1	thioredoxin-like protein CXXS1 (LOC116206891), transcript variant X1	35	0.5	1
	XM_031539993.1	39S ribosomal protein L41-A, mitochondrial (LOC116207103)	36	4	0.77
	XM_031540009.1	TMV resistance protein N-like (LOC116207145), transcript variant X2	36	3	0.8
	XM_031540012.1	TMV resistance protein N-like (LOC116207145), transcript variant X5	36	3	0.8
	XM_031540052.1	probable membrane-associated kinase regulator 3 (LOC116207172)	36	3	0.89
	XM_031540073.1	protein TPX2 (LOC116207190), transcript variant X1	36	3	0.89
	XM_031540142.1	dihydrolipoyl dehydrogenase 1, mitochondrial-like (LOC116207240)	36	4	0.89
	XM_031540144.1	pectinesterase inhibitor-like (LOC116207242)	36	3	0.89
	XM_031540189.1	nuclear export mediator factor NEMF (LOC116207286)	36	4	0.77
	XM_031540265.1	uncharacterized LOC116207356 (LOC116207356)	36	3	0.89
	XM_031540342.1	zinc finger protein 830 (LOC116207418), transcript variant X1	35	4	0.74
	XM_031540344.1	zinc finger protein 830 (LOC116207418), transcript variant X3	35	4	0.74
	XM_031540522.1	nitrate regulatory gene2 protein-like (LOC116207539)	36	3	0.89
	XM_031540588.1	soluble inorganic pyrophosphatase 4-like (LOC116207580)	36	2	0.86
	XM_031540728.1	uncharacterized LOC116207674 (LOC116207674), transcript variant X2	36	3	0.89
	XM_031540755.1	molybdate-anion transporter (LOC116207689), transcript variant X2	36	4	0.78
	XM_031540779.1	glucomannan 4-beta-mannosyltransferase 9 (LOC116207709)	36	3	0.94
	XM_031540949.1	pentatricopeptide repeat-containing protein At1g08070, chloroplastic-like (LOC116207844)	36	3	0.86
	XM_031541013.1	ABC transporter F family member 4 (LOC116207899)	36	3	0.89
	XM_031541175.1	uncharacterized protein DDB_G0290685-like (LOC116208008), transcript variant X2	35	4	0.76
	XM_031541185.1	chaperone protein ClpB3, chloroplastic (LOC116208016)	36	3	0.89
	XM_031541217.1	snRNA-activating protein complex subunit (LOC116208031), transcript variant X1	35	2.5	0.81
	XM_031541306.1	protein trichome birefringence-like 10 (LOC116208084)	36	2	0.94
	XM_031541359.1	pentatricopeptide repeat-containing protein At1g02060, chloroplastic (LOC116208112), transcript variant X3	36	3	0.89
	XM_031541360.1	pentatricopeptide repeat-containing protein At1g02060, chloroplastic (LOC116208112), transcript variant X4	36	3	0.89
	XM_031541400.1	E3 ubiquitin-protein ligase At3g02290-like (LOC116208139), transcript variant X1	36	1	0.98
	XM_031541401.1	E3 ubiquitin-protein ligase At3g02290-like (LOC116208139), transcript variant X2	36	1	0.98
	XM_031541409.1	NAD(P)H-quinone oxidoreductase subunit L, chloroplastic (LOC116208146)	36	3	0.89
	XM_031541568.1	exosome complex exonuclease RRP44 homolog A (LOC116208229)	36	4	0.87
	XM_031541604.1	uncharacterized LOC116208258 (LOC116208258)	36	3	0.89
	XM_031541605.1	uncharacterized LOC116208259 (LOC116208259)	36	3	0.89
	XM_031541606.1	uncharacterized LOC116208260 (LOC116208260)	36	3	0.89
	XM_031541608.1	uncharacterized LOC116208262 (LOC116208262)	36	4	0.89
	XM_031541648.1	protein trichome birefringence-like 19 (LOC116208290)	36	3	0.92
	XM_031541693.1	ethylene-responsive transcription factor ERF086 (LOC116208320)	36	4	0.76
	XM_031541716.1	probable protein phosphatase 2C 23 (LOC116208337)	36	4	0.85
	XM_031541721.1	T-complex protein 1 subunit gamma (LOC116208342)	36	2	0.96
	XM_031541777.1	protein REVERSION-TO-ETHYLENE SENSITIVITY1 (LOC116208378), transcript variant X2	36	4	0.79
	XM_031541782.1	DNA-directed RNA polymerase 2, chloroplastic/mitochondrial (LOC116208491), transcript variant X1	36	3	0.89
	XM_031541972.1	uncharacterized LOC116208528 (LOC116208528), transcript variant X1	35	3	0.8
	XM_031542014.1	uncharacterized LOC116208528 (LOC116208528), transcript variant X1	36	3	0.89
	XM_031542056.1	probable mitochondrial import inner membrane translocase subunit TIM21 (LOC116208559)	36	3.5	0.81
	XM_031548945.1	ribosome biogenesis protein bms1 (LOC116213850), transcript variant X1	35	3	0.81
	XM_031549154.1	C2 and GRAM domain-containing protein At5g50170 (LOC116213973), transcript variant X1	35	4	0.76
	XM_031550045.1	uncharacterized LOC116214647 (LOC116214647)	35	3.5	0.78
	XM_031550098.1	uncharacterized LOC116214679 (LOC116214679), transcript variant X2	35	4	0.73
	XM_031550160.1	piriformospora indica-insensitive protein 2-like (LOC116214724)	36	3	0.89
	XM_031550400.1	beta-adaptin-like protein B (LOC116214902)	36	4	0.85
	XM_031550504.1	HVA22-like protein e (LOC116214966)	35	4	0.7
	XM_031550671.1	myosin heavy chain, clone 203 (LOC116215093)	35	1.5	0.9
	XM_031550908.1	uncharacterized LOC116215266 (LOC116215266), transcript variant X1	36	3	0.89
	XM_031550909.1	uncharacterized LOC116215266 (LOC116215266), transcript variant X2	36	3	0.89
	XM_031550980.1	WD repeat-containing protein 74 (LOC116215322), transcript variant X1	35	4	0.81
	XM_031551103.1	serine/threonine-protein kinase-like protein ACR4 (LOC116215403)	35	2.5	0.73
	XM_031551132.1	patellin-4 (LOC116215424)	36	3	0.89
	XM_031551190.1	bidirectional sugar transporter SWEET2-like (LOC116215471), transcript variant X1	36	3	0.89
	XM_031551206.1	uncharacterized LOC116215483 (LOC116215483)	36	2	0.91
	XM_031551249.1	UPF0481 protein At3g47200-like (LOC116215512)	36	3	0.86
	XM_031551276.1	histone acetyltransferase KAT6B-like (LOC116215533), transcript variant X2	36	3	0.85
	XM_031551286.1	calcium-transporting ATPase 1-like (LOC116215544)	36	3	0.89
	XM_031551374.1	ornithine aminotransferase, mitochondrial (LOC116215603)	36	3	0.94
	XM_031551545.1	zinc finger CCCH domain-containing protein 18-like (LOC116215715), transcript variant X1	35	4	0.71
	XM_031551548.1	zinc finger CCCH domain-containing protein 18-like (LOC116215715), transcript variant X4	35	4	0.71
	XM_031551604.1	pentatricopeptide repeat-containing protein At3g63370, chloroplastic (LOC116215830)	36	2	0.94
	XM_031551769.1	zinc finger protein ZAT4-like (LOC116215941)	35	3.5	0.78
	XM_031551980.1	myb-related protein 306-like (LOC116216062)	35	2.5	0.84
ath-MIR5631	Target		miRNA	Score	mfe_ratio
	XM_031518322.1	probable disease resistance protein At1g61180 (LOC116188863)	29	3	0.82
	XM_031530551.1	transmembrane emp24 domain-containing protein p24delta9-like (LOC116199955)	29	4	0.75
	XM_031539268.1	50S ribosomal protein L21, mitochondrial (LOC116206400)	29	2.5	0.84
	XM_031540623.1	kinesin-like protein KIN-12C (LOC116207604), transcript variant X1	29	3.5	0.86
ath-MIR5638a	Target		miRNA	Score	mfe_ratio
	XM_031520225.1	phosphatidate phosphatase PAH2-like (LOC116191056), transcript variant X1	42	3	0.74
	XM_031532444.1	cytochrome P450 71D7-like (LOC116201275)	42	4	0.72
	XM_031535184.1	uncharacterized LOC116203453 (LOC116203453)	41	3.5	0.78
ath-MIR5640	Target		miRNA	Score	mfe_ratio
	XM_031538283.1	(R,S)-reticuline 7-O-methyltransferase-like (LOC116205650)	10	3.5	0.78
	XM_031518805.1	peroxisomal membrane protein PEX14-like (LOC116189236), transcript variant X2	9	3	0.71
	XM_031518804.1	peroxisomal membrane protein PEX14-like (LOC116189236), transcript variant X1	9	3	0.71
ath-MIR5645f	Target		miRNA	Score	mfe_ratio
	XM_031535307.1	extensin-like (LOC116203544)	65	4	0.76
	XM_031549256.1	serine/threonine-protein kinase AFC3 (LOC116213661), transcript variant X8	66	3	0.83
	XM_031549028.1	serine/threonine-protein kinase AFC3 (LOC116213661), transcript variant X5	66	3	0.83
	XM_031534333.1	probable calcium-binding protein CML11 (LOC116202720)	66	4	0.78
ath-MIR5651_1	Target		miRNA	Score	mfe_ratio
	XM_031515629.1	transcription factor MYB1-like (LOC116187048), transcript variant X1	1	3	0.84
	XM_031515659.1	LOB domain-containing protein 1-like (LOC116187071)	1	4	0.71
	XM_031515608.1	LOB domain-containing protein 41-like (LOC116187029)	1	4	0.82
	XM_031517408.1	probable disease resistance protein At5g63020 (LOC116188204), transcript variant X3	1	4	0.85
	XM_031518547.1	disease resistance protein RGA2-like (LOC116189047), transcript variant X7	1	4	0.77
	XM_031518542.1	disease resistance protein RGA2-like (LOC116189047), transcript variant X2	1	4	0.77
	XM_031518565.1	disease resistance protein RGA2-like (LOC116189047), transcript variant X23	1	4	0.77
	XM_031518555.1	disease resistance protein RGA2-like (LOC116189047), transcript variant X14	1	4	0.77
	XM_031518558.1	disease resistance protein RGA2-like (LOC116189047), transcript variant X17	1	4	0.77
	XM_031518569.1	disease resistance protein RGA2-like (LOC116189047), transcript variant X27	1	4	0.77
	XM_031518570.1	disease resistance protein RGA2-like (LOC116189047), transcript variant X28	1	4	0.77
	XM_031518571.1	disease resistance protein RGA2-like (LOC116189047), transcript variant X29	1	4	0.77
	XM_031518567.1	disease resistance protein RGA2-like (LOC116189047), transcript variant X25	1	4	0.77
	XM_031518606.1	uncharacterized N-acetyltransferase p20-like (LOC116189079), transcript variant X1	1	3.5	0.77
	XM_031518488.1	uncharacterized LOC116189007 (LOC116189007)	1	4	0.86
	XM_031519219.1	putative pentatricopeptide repeat-containing protein At1g77010, mitochondrial (LOC116189526)	1	2	0.88
	XM_031519427.1	uncharacterized LOC116189664 (LOC116189664)	1	4	0.77
	XM_031519320.1	expansin-A12 (LOC116189597)	1	3	0.84
	XM_031520979.1	probable transcription factor KAN2 (LOC116192429)	1	3	0.78
	XM_031520613.1	subtilisin-like protease SBT2.5 (LOC116192154)	1	4	0.82
	XM_031521048.1	thiamine phosphate phosphatase-like protein (LOC116192490)	1	4	0.89
	XM_031532080.1	F-box/kelch-repeat protein At1g55270-like (LOC116201018)	1	1	0.94
	XM_031531573.1	G-type lectin S-receptor-like serine/threonine-protein kinase LECRK4 (LOC116200715)	1	4	0.79
	XM_031532799.1	serine/threonine-protein phosphatase 7 (LOC116201536)	1	4	0.77
	XM_031533833.1	glutaredoxin-C9-like (LOC116202312)	1	3	0.83
	XM_031534730.1	uncharacterized LOC116203065 (LOC116203065), transcript variant X1	1	2	0.87
	XM_031534731.1	uncharacterized LOC116203065 (LOC116203065), transcript variant X2	1	2	0.87
	XM_031534836.1	basic form of pathogenesis-related protein 1-like (LOC116203173)	1	4	0.77
	XM_031535535.1	heat stress transcription factor B-2a-like (LOC116203677)	1	4	0.84
	XM_031536782.1	putative receptor-like protein kinase At4g00960 (LOC116204613), transcript variant X1	1	4	0.85
	XM_031536784.1	putative receptor-like protein kinase At4g00960 (LOC116204613), transcript variant X3	1	4	0.85
	XM_031537605.1	5'-methylthioadenosine/S-adenosylhomocysteine nucleosidase 2-like (LOC116205117)	1	3	0.8
	XM_031538405.1	histone-lysine N-methyltransferase ATXR4 (LOC116205751)	1	3.5	0.76
	XM_031539795.1	flowering-promoting factor 1-like protein 3 (LOC116206955)	1	4	0.82
	XM_031540533.1	cyclin-T1-3-like (LOC116207544), transcript variant X3	1	4	0.87
	XM_031540841.1	potassium channel SKOR (LOC116207755), transcript variant X1	1	4	0.71
	XM_031531686.1	putative phytosulfokines 6 (LOC116200785)	2	4	0.75
	XM_031530954.1	transcription initiation factor IIF subunit alpha (LOC116200195)	2	3.5	0.73
	XM_031537256.1	HVA22-like protein f (LOC116204895)	2	3.5	0.73
ath-MIR5651_2	Target		miRNA	Score	mfe_ratio
	XM_031535082.1	regulator of nonsense transcripts 1 homolog (LOC116203386)	43	4	0.76
ath-MIR5655	Target		miRNA	Score	mfe_ratio
	XM_031515549.1	60S ribosomal protein L35-like (LOC116186985)	33	1	0.99
	XM_031515685.1	16 kDa phloem protein 1 (LOC116187092)	33	2.5	0.89
	XM_031515694.1	putative receptor-like protein kinase At3g47110 (LOC116187097)	33	1	0.99
	XM_031515708.1	glutaredoxin-C6-like (LOC116187109)	33	3.5	0.82
	XM_031515763.1	sister chromatid cohesion 1 protein 3 (LOC116187159), transcript variant X1	33	4	0.74
	XM_031515766.1	uncharacterized LOC116187161 (LOC116187161)	33	3.5	0.76
	XM_031515770.1	synaptotagmin-5-like (LOC116187163)	33	4	0.92
	XM_031515875.1	uncharacterized LOC116187231 (LOC116187231)	33	0	1
	XM_031515876.1	nifU-like protein 3, chloroplastic (LOC116187232)	33	3	0.82
	XM_031515976.1	receptor-like protein kinase BRI1-like 3 (LOC116187312), transcript variant X2	33	3	0.94
	XM_031516015.1	carotenoid 9,10(9',10')-cleavage dioxygenase 1-like (LOC116187357), transcript variant X2	33	3.5	0.84
	XM_031516057.1	pollen receptor-like kinase 1 (LOC116187387)	33	3.5	0.76
	XM_031516154.1	UPF0481 protein At3g47200-like (LOC116187459)	33	4	0.88
	XM_031516401.1	pentatricopeptide repeat-containing protein At5g48730, chloroplastic (LOC116187596), transcript variant X1	33	0	1
	XM_031516402.1	pentatricopeptide repeat-containing protein At5g48730, chloroplastic (LOC116187596), transcript variant X3	33	3.5	0.95
	XM_031516432.1	nucleolar protein 56-like (LOC116187606)	33	3.5	0.95
	XM_031516481.1	uncharacterized LOC116187632 (LOC116187632), transcript variant X1	33	1	0.87
	XM_031516482.1	uncharacterized LOC116187632 (LOC116187632), transcript variant X2	33	3	0.81
	XM_031516501.1	SNF2 domain-containing protein CLASSY 2-like (LOC116187641)	33	3	0.81
	XM_031516508.1	E3 ubiquitin-protein ligase BRE1A-like (LOC116187647), transcript variant X2	33	3.5	0.97
	XM_031516514.1	uncharacterized LOC116187652 (LOC116187652), transcript variant X2	34	3	0.82
	XM_031516517.1	filament-like plant protein (LOC116187654), transcript variant X1	33	0	1
	XM_031516523.1	auxin response factor 19-like (LOC116187658), transcript variant X1	33	2.5	0.97
	XM_031516563.1	calcium sensing receptor, chloroplastic (LOC116187674), transcript variant X2	33	1	0.96
	XM_031516600.1	alpha-dioxygenase 2 (LOC116187700), transcript variant X1	33	3	0.82
	XM_031516671.1	neurofilament heavy polypeptide-like (LOC116187746)	33	4	0.79
	XM_031516689.1	pre-mRNA-splicing factor ATP-dependent RNA helicase DEAH7-like (LOC116187761), transcript variant X1	33	4	0.88
	XM_031516691.1	pre-mRNA-splicing factor ATP-dependent RNA helicase DEAH7-like (LOC116187761), transcript variant X3	33	4	0.88
	XM_031516701.1	protein PALE CRESS, chloroplastic (LOC116187770)	33	4	0.94
	XM_031516708.1	trihelix transcription factor GT-3b-like (LOC116187774)	33	4	0.79
	XM_031516711.1	ubiquitin carboxyl-terminal hydrolase 18-like (LOC116187782)	33	3.5	0.97
	XM_031516859.1	uncharacterized LOC116187861 (LOC116187861)	33	3.5	0.85
	XM_031516866.1	uncharacterized LOC116187869 (LOC116187869)	33	3	0.82
	XM_031516918.1	TMV resistance protein N-like (LOC116187905), transcript variant X3	33	3.5	0.89
	XM_031517104.1	ubiquitin carboxyl-terminal hydrolase 15-like (LOC116187987), transcript variant X1	33	0	1
	XM_031517109.1	fimbrin-2 (LOC116188011)	33	0	1
	XM_031517137.1	remorin-like (LOC116188029)	33	3.5	0.96
	XM_031517139.1	TITAN-like protein (LOC116188034), transcript variant X1	33	1	0.86
	XM_031517163.1	protein ROLLING AND ERECT LEAF 2-like (LOC116188051), transcript variant X1	33	1	0.99
	XM_031517180.1	guanine nucleotide-binding protein-like NSN1 (LOC116188063)	33	2.5	0.98
	XM_031517244.1	caffeoylshikimate esterase-like (LOC116188100)	33	4	0.75
	XM_031517254.1	alpha-galactosidase 1-like (LOC116188106)	33	4	0.83
	XM_031517324.1	OVARIAN TUMOR DOMAIN-containing deubiquitinating enzyme 9-like (LOC116188156), transcript variant X1	33	4	0.72
	XM_031517325.1	OVARIAN TUMOR DOMAIN-containing deubiquitinating enzyme 9-like (LOC116188156), transcript variant X2	33	4	0.72
	XM_031517332.1	ABC transporter A family member 2-like (LOC116188160), transcript variant X1	33	0	1
	XM_031517335.1	ABC transporter A family member 2-like (LOC116188160), transcript variant X3	33	0	1
	XM_031517354.1	uncharacterized LOC116188176 (LOC116188176)	33	4	0.88
	XM_031517370.1	protein EMBRYONIC FLOWER 1 (LOC116188182), transcript variant X1	33	1	0.96
	XM_031517371.1	protein EMBRYONIC FLOWER 1 (LOC116188182), transcript variant X2	33	1	0.96
	XM_031517372.1	protein SCAR2 (LOC116188181)	33	0	1
	XM_031517373.1	protein EMBRYONIC FLOWER 1 (LOC116188182), transcript variant X3	33	1	0.96
	XM_031517374.1	protein EMBRYONIC FLOWER 1 (LOC116188182), transcript variant X4	33	1	0.96
	XM_031517389.1	general transcription factor 3C polypeptide 3 (LOC116188193), transcript variant X1	33	1	0.99
	XM_031517391.1	general transcription factor 3C polypeptide 3 (LOC116188193), transcript variant X3	33	1	0.99
	XM_031517434.1	pollen-specific leucine-rich repeat extensin-like protein 1 (LOC116188223)	33	4	0.83
	XM_031517446.1	transcription initiation factor TFIID subunit 10 (LOC116188232)	33	0	1
	XM_031517475.1	ethylene-responsive transcription factor ERF116-like (LOC116188250), transcript variant X1	33	2.5	0.98
	XM_031517477.1	ethylene-responsive transcription factor ERF116-like (LOC116188250), transcript variant X3	33	2.5	0.98
	XM_031517478.1	ethylene-responsive transcription factor ERF116-like (LOC116188250), transcript variant X4	33	2.5	0.98
	XM_031517479.1	ethylene-responsive transcription factor ERF116-like (LOC116188250), transcript variant X5	33	2.5	0.98
	XM_031517495.1	uncharacterized LOC116188258 (LOC116188258), transcript variant X1	33	4	0.8
	XM_031517500.1	uncharacterized LOC116188258 (LOC116188258), transcript variant X6	33	4	0.8
	XM_031517509.1	glucose-1-phosphate adenylyltransferase small subunit, chloroplastic/amyloplastic (LOC116188266)	33	1.5	0.98
	XM_031517517.1	uncharacterized LOC116188273 (LOC116188273)	33	3	0.78
	XM_031517533.1	protein phosphatase 2C 29 (LOC116188280)	33	2.5	0.89
	XM_031517547.1	exocyst complex component EXO70A1-like (LOC116188286)	33	0	1
	XM_031517553.1	uncharacterized protein At2g24330-like (LOC116188291)	33	2.5	0.8
	XM_031517557.1	uncharacterized LOC116188293 (LOC116188293), transcript variant X3	33	2	0.83
	XM_031517558.1	uncharacterized LOC116188293 (LOC116188293), transcript variant X4	33	2	0.83
	XM_031517570.1	uncharacterized LOC116188301 (LOC116188301)	33	3	0.72
	XM_031517595.1	protein NETWORKED 3A-like (LOC116188319), transcript variant X1	33	2	0.95
	XM_031517635.1	transcription factor bHLH35 (LOC116188346)	33	2	0.74
	XM_031517645.1	protein LEO1 homolog (LOC116188352)	33	2	0.9
	XM_031517756.1	carotenoid 9,10(9',10')-cleavage dioxygenase 1-like (LOC116188412), transcript variant X1	33	2.5	0.96
	XM_031517757.1	carotenoid 9,10(9',10')-cleavage dioxygenase 1-like (LOC116188412), transcript variant X2	33	2.5	0.96
	XM_031517818.1	nucleolar transcription factor 1-like (LOC116188446)	33	3.5	0.89
	XM_031517849.1	sorting and assembly machinery component 50 homolog B-like (LOC116188468)	33	1	0.91
	XM_031517864.1	uncharacterized LOC116188479 (LOC116188479)	33	2	0.86
	XM_031517865.1	uncharacterized LOC116188480 (LOC116188480)	33	1.5	0.99
	XM_031517902.1	uncharacterized LOC116188500 (LOC116188500), transcript variant X1	34	3.5	0.85
	XM_031517903.1	uncharacterized LOC116188500 (LOC116188500), transcript variant X2	34	3.5	0.85
	XM_031517988.1	cilia- and flagella-associated protein 251-like (LOC116188552)	33	0.5	0.99
	XM_031517999.1	homeobox protein knotted-1-like 1 (LOC116188560)	33	3	0.71
	XM_031518016.1	staphylococcal-like nuclease CAN2 (LOC116188569)	33	1	0.99
	XM_031518028.1	uncharacterized LOC116188580 (LOC116188580)	33	0	1
	XM_031518099.1	probable arabinose 5-phosphate isomerase (LOC116188626)	33	3.5	0.84
	XM_031518137.1	uncharacterized LOC116188650 (LOC116188650)	33	3.5	0.88
	XM_031518329.1	uncharacterized LOC116188870 (LOC116188870)	33	3	0.89
	XM_031518339.1	uncharacterized LOC116188871 (LOC116188871), transcript variant X2	33	4	0.77
	XM_031518351.1	uncharacterized LOC116188894 (LOC116188894)	33	2.5	0.88
	XM_031518358.1	inositol 2-dehydrogenase 2 (LOC116188903)	33	2	0.96
	XM_031518441.1	eukaryotic translation initiation factor 2 subunit beta (LOC116188980), transcript variant X1	33	1	0.96
	XM_031518442.1	eukaryotic translation initiation factor 2 subunit beta (LOC116188980), transcript variant X2	33	1	0.96
	XM_031518450.1	putative disease resistance protein RGA3 (LOC116188984), transcript variant X2	33	0.5	0.99
	XM_031518453.1	putative disease resistance protein RGA3 (LOC116188984), transcript variant X4	33	0.5	0.99
	XM_031518458.1	putative disease resistance protein RGA3 (LOC116188984), transcript variant X9	33	0.5	0.99
	XM_031518460.1	putative disease resistance protein RGA3 (LOC116188984), transcript variant X11	33	0.5	0.99
	XM_031518531.1	phospholipase A1-Igamma1, chloroplastic-like (LOC116189038)	33	0	1
	XM_031518535.1	GATA transcription factor 8-like (LOC116189041)	33	4	0.81
	XM_031518596.1	uncharacterized LOC116189064 (LOC116189064), transcript variant X1	33	0	1
	XM_031518603.1	uncharacterized LOC116189064 (LOC116189064), transcript variant X2	33	0	1
	XM_031518625.1	patatin-like protein 6 (LOC116189094), transcript variant X2	33	1.5	0.9
	XM_031518646.1	cystathionine beta-lyase, chloroplastic-like (LOC116189113), transcript variant X2	33	3	0.89
	XM_031518656.1	leukocyte receptor cluster member 1 (LOC116189121), transcript variant X1	33	3.5	0.78
	XM_031518665.1	mediator of RNA polymerase II transcription subunit 19a-like (LOC116189136), transcript variant X1	33	2.5	0.85
	XM_031518666.1	mediator of RNA polymerase II transcription subunit 19a-like (LOC116189136), transcript variant X2	33	2.5	0.85
	XM_031518745.1	uncharacterized LOC116189189 (LOC116189189), transcript variant X1	33	0	1
	XM_031518760.1	probable pectate lyase 8 (LOC116189201)	33	0	1
	XM_031518769.1	type I inositol polyphosphate 5-phosphatase 10 (LOC116189207), transcript variant X1	33	0	1
	XM_031518770.1	I inositol polyphosphate 5-phosphatase 10 (LOC116189207), transcript variant X2	33	0	1
	XM_031518814.1	homogentisate phytyltransferase 1, chloroplastic (LOC116189243)	33	1	0.96
	XM_031518838.1	uncharacterized LOC116189254 (LOC116189254), transcript variant X1	33	2.5	0.93
	XM_031518839.1	uncharacterized LOC116189254 (LOC116189254), transcript variant X2	33	2.5	0.93
	XM_031518843.1	auxin efflux carrier component 1-like (LOC116189259)	33	3.5	0.92
	XM_031518965.1	ribosomal RNA processing protein 1 homolog (LOC116189339)	33	2	0.78
	XM_031518993.1	protein NETWORKED 1D-like (LOC116189359)	33	0	1
	XM_031519003.1	UDP-N-acetylglucosamine transporter UGNT1 (LOC116189358), transcript variant X2	33	0	1
	XM_031519008.1	malate dehydrogenase, chloroplastic-like (LOC116189367)	33	2	0.95
	XM_031519010.1	R3H domain-containing protein 4 (LOC116189369), transcript variant X1	33	4	0.75
	XM_031519011.1	R3H domain-containing protein 4 (LOC116189369), transcript variant X2	33	4	0.75
	XM_031519012.1	R3H domain-containing protein 4 (LOC116189369), transcript variant X3	33	4	0.75
	XM_031519041.1	uncharacterized LOC116189383 (LOC116189383)	33	4	0.87
	XM_031519048.1	protein NRT1/ PTR FAMILY 2.11-like (LOC116189394)	33	2	0.96
	XM_031519082.1	truncated transcription factor CAULIFLOWER A (LOC116189425)	33	3.5	0.97
	XM_031519092.1	ethylene-responsive transcription factor WRI1 (LOC116189435), transcript variant X1	33	0	1
	XM_031519093.1	ethylene-responsive transcription factor WRI1 (LOC116189435), transcript variant X2	33	0	1
	XM_031519130.1	staphylococcal-like nuclease CAN2 (LOC116189460)	33	0	1
	XM_031519131.1	staphylococcal-like nuclease CAN2 (LOC116189461)	33	0	1
	XM_031519158.1	lysine-specific demethylase REF6 (LOC116189480), transcript variant X1	33	3	0.87
	XM_031519166.1	rho GTPase-activating protein 2 (LOC116189485)	33	2	0.9
	XM_031519173.1	tRNA modification GTPase MnmE (LOC116189490)	33	4	0.81
	XM_031519245.1	protein FAM32A-like (LOC116186945), transcript variant X1	33	4	0.78
	XM_031519276.1	glycine-rich protein 2-like (LOC116189564)	33	2	0.79
	XM_031519339.1	uncharacterized LOC116189608 (LOC116189608)	33	2.5	0.94
	XM_031519343.1	vicilin-like seed storage protein At2g18540 (LOC116189611)	33	4	0.88
	XM_031519357.1	protein MHF1 homolog (LOC116189596)	33	2	0.97
	XM_031519397.1	zinc finger protein ZAT5-like (LOC116189643)	33	2	0.99
	XM_031519433.1	nuclear/nucleolar GTPase 2 (LOC116189666)	33	4	0.85
	XM_031519439.1	uncharacterized LOC116189693 (LOC116189693)	33	1	0.86
	XM_031519446.1	O-fucosyltransferase 38-like (LOC116189732)	33	3.5	0.76
	XM_031519464.1	uncharacterized LOC116189752 (LOC116189752), transcript variant X2	33	1.5	0.98
	XM_031519490.1	uncharacterized LOC116189762 (LOC116189762)	33	3.5	0.97
	XM_031519499.1	peptidyl-prolyl cis-trans isomerase FKBP53-like (LOC116189770), transcript variant X1	33	3	0.88
	XM_031519511.1	peptidyl-prolyl cis-trans isomerase FKBP53-like (LOC116189770), transcript variant X3	33	3	0.88
	XM_031519821.1	glucan endo-1,3-beta-glucosidase 12-like (LOC116190159)	33	4	0.87
	XM_031519831.1	uncharacterized LOC116190172 (LOC116190172)	33	0	1
	XM_031519834.1	uncharacterized LOC116190174 (LOC116190174)	33	0.5	0.99
	XM_031519885.1	acetylserotonin O-methyltransferase-like (LOC116190228), transcript variant X1	33	3	0.84
	XM_031519887.1	acetylserotonin O-methyltransferase-like (LOC116190228), transcript variant X2	33	3	0.84
	XM_031519928.1	receptor like protein 27-like (LOC116190258)	33	0	1
	XM_031519976.1	uncharacterized LOC116190293 (LOC116190293), transcript variant X1	33	0	1
	XM_031520126.1	probable LRR receptor-like serine/threonine-protein kinase At1g74360 (LOC116190445)	33	2	0.86
	XM_031520225.1	phosphatidate phosphatase PAH2-like (LOC116191056), transcript variant X1	33	2.5	0.82
	XM_031520242.1	dnaJ homolog subfamily B member 1 (LOC116191254), transcript variant X1	33	4	0.85
	XM_031520305.1	TOM1-like protein 6 (LOC116191934)	33	3.5	0.84
	XM_031520329.1	chaperone protein dnaJ 8, chloroplastic-like (LOC116191959)	33	1	0.98
	XM_031520346.1	eukaryotic translation initiation factor 5B-like (LOC116191972), transcript variant X2	33	3	0.73
	XM_031520431.1	pentatricopeptide repeat-containing protein At4g04790, mitochondrial (LOC116192035)	33	0	1
	XM_031520525.1	inorganic phosphate transporter 1-4-like (LOC116192092), transcript variant X1	33	3	0.72
	XM_031520561.1	leishmanolysin (LOC116192114)	33	3	0.87
	XM_031520683.1	leucine-rich repeat receptor-like protein kinase PXC2 (LOC116192208)	33	3	0.96
	XM_031520704.1	peptidyl-prolyl cis-trans isomerase FKBP53-like (LOC116192227)	33	3	0.88
	XM_031520716.1	uncharacterized membrane protein YuiD-like (LOC116192235)	33	3	0.9
	XM_031520719.1	uncharacterized LOC116192238 (LOC116192238)	33	1.5	0.99
	XM_031520739.1	transmembrane protein 120 homolog (LOC116192251)	33	0	1
	XM_031520817.1	uncharacterized LOC116192300 (LOC116192300), transcript variant X1	33	1	0.86
	XM_031520818.1	uncharacterized LOC116192300 (LOC116192300), transcript variant X2	33	1	0.86
	XM_031520860.1	signaling peptide TAXIMIN 2-like (LOC116192329)	33	4	0.76
	XM_031520895.1	probable BOI-related E3 ubiquitin-protein ligase 3 (LOC116192359)	33	0	1
	XM_031520906.1	protein FAM32A-like (LOC116186945), transcript variant X2	33	4	0.78
	XM_031520907.1	uncharacterized LOC116192338 (LOC116192338)	33	0	1
	XM_031520983.1	annexin D3 (LOC116192432)	33	0.5	0.99
	XM_031521014.1	uncharacterized LOC116192456 (LOC116192456)	33	3	0.77
	XM_031521017.1	30-kDa cleavage and polyadenylation specificity factor 30 (LOC116192463)	33	3.5	0.97
	XM_031521038.1	protein KRI1 homolog (LOC116192479)	33	3.5	0.71
	XM_031530064.1	la-related protein 1C (LOC116199625), transcript variant X1	33	2.5	0.79
	XM_031530200.1	FT-interacting protein 3-like (LOC116199730)	33	4	0.82
	XM_031530262.1	eukaryotic translation initiation factor 5B (LOC116199775), transcript variant X2	33	1.5	0.98
	XM_031530264.1	THUMP domain-containing protein 1 homolog (LOC116199777)	33	3.5	0.8
	XM_031530327.1	uncharacterized LOC116199804 (LOC116199804)	33	3.5	0.76
	XM_031530331.1	potassium transporter 6-like (LOC116199809)	33	3.5	0.89
	XM_031530356.1	LEAF RUST 10 DISEASE-RESISTANCE LOCUS RECEPTOR-LIKE PROTEIN KINASE-like 1.5 (LOC116199819)	33	0	1
	XM_031530403.1	uncharacterized LOC116199849 (LOC116199849), transcript variant X2	33	0.5	0.99
	XM_031530406.1	probable serine/threonine-protein kinase PIX7 (LOC116199851)	33	2	0.95
	XM_031530441.1	uncharacterized LOC116199871 (LOC116199871), transcript variant X2	34	3.5	0.84
	XM_031530477.1	probable leucine-rich repeat receptor-like protein kinase At1g35710 (LOC116199895)	33	3	0.89
	XM_031530497.1	transcription factor BHLH094 (LOC116199909)	33	0	1
	XM_031530515.1	uncharacterized LOC116199926 (LOC116199926), transcript variant X1	33	2.5	0.86
	XM_031530517.1	uncharacterized LOC116199926 (LOC116199926), transcript variant X2	33	2.5	0.86
	XM_031530518.1	zinc finger protein 5 (LOC116199927)	33	4	0.8
	XM_031530549.1	transcription factor PAR2-like (LOC116199953)	33	4	0.81
	XM_031530550.1	DNA-directed RNA polymerases II, IV and V subunit 10 (LOC116199954)	33	3	0.86
	XM_031530571.1	acidic leucine-rich nuclear phosphoprotein 32-related protein (LOC116199966)	33	3.5	0.81
	XM_031530597.1	BTB/POZ domain-containing protein NPY5-like (LOC116199980), transcript variant X1	33	3	0.95
	XM_031530666.1	UDP-glucuronate:xylan alpha-glucuronosyltransferase 1 (LOC116200016), transcript variant X1	33	3	0.9
	XM_031530674.1	CBL-interacting serine/threonine-protein kinase 21-like (LOC116200020), transcript variant X1	33	1	0.87
	XM_031530681.1	rac-like GTP-binding protein RHO1 (LOC116200024), transcript variant X2	33	4	0.72
	XM_031530702.1	uncharacterized LOC116200039 (LOC116200039)	33	1	0.87
	XM_031530708.1	histone H2B.1 (LOC116200043)	33	4	0.76
	XM_031530760.1	probable LRR receptor-like serine/threonine-protein kinase At2g23950 (LOC116200083)	33	4	0.81
	XM_031530789.1	plant intracellular Ras-group-related LRR protein 5-like (LOC116200072)	33	1	0.86
	XM_031530791.1	plastidic ATP/ADP-transporter-like (LOC116200095)	33	2	0.91
	XM_031530795.1	mitochondrial arginine transporter BAC2 (LOC116200098)	33	3	0.95
	XM_031530810.1	protein FAR-RED ELONGATED HYPOCOTYL 1 (LOC116200104)	33	4	0.86
	XM_031530954.1	transcription initiation factor IIF subunit alpha (LOC116200195)	33	1.5	0.9
	XM_031530998.1	alpha-1,4 glucan phosphorylase L-2 isozyme, chloroplastic/amyloplastic-like (LOC116200211), transcript variant X1	33	2	0.99
	XM_031531055.1	heat shock protein 90-5, chloroplastic (LOC116200244)	33	2	0.75
	XM_031531190.1	B3 domain-containing protein Os03g0212300-like (LOC116200331)	33	1	0.96
	XM_031531263.1	uncharacterized LOC116200418 (LOC116200418)	33	3	0.78
	XM_031531310.1	pentatricopeptide repeat-containing protein At1g15510, chloroplastic (LOC116200458)	33	2	0.98
	XM_031531359.1	uncharacterized LOC116200508 (LOC116200508)	33	3	0.89
	XM_031531434.1	probable calcium-binding protein CML30 (LOC116200600)	33	1	0.91
	XM_031531447.1	aquaporin PIP1-3 (LOC116200613)	33	3	0.77
	XM_031531513.1	eukaryotic translation initiation factor 2 subunit beta-like (LOC116200672), transcript variant X1	33	0	1
	XM_031531559.1	FCS-Like Zinc finger 10 (LOC116200705)	33	4	0.82
	XM_031531723.1	uncharacterized protein At2g33490 (LOC116200807)	33	3	0.73
	XM_031531786.1	actin-binding protein-like (LOC116200851)	33	2.5	0.9
	XM_031531796.1	signal recognition particle subunit SRP72 (LOC116200858)	33	3	0.86
	XM_031531836.1	CBS domain-containing protein CBSCBSPB3-like (LOC116200882), transcript variant X1	33	1	0.9
	XM_031531867.1	uncharacterized LOC116200902 (LOC116200902), transcript variant X1	33	2.5	0.94
	XM_031531868.1	uncharacterized LOC116200902 (LOC116200902), transcript variant X2	33	2.5	0.94
	XM_031531871.1	uncharacterized LOC116200902 (LOC116200902), transcript variant X5	33	2.5	0.94
	XM_031531879.1	two-component response regulator ARR12 (LOC116200906)	33	1	0.99
	XM_031531895.1	NADH dehydrogenase [ubiquinone] 1 alpha subcomplex subunit 1 (LOC116200923)	33	3	0.87
	XM_031532060.1	putative B3 domain-containing protein Os03g0621600 (LOC116201005)	33	2	0.91
	XM_031532064.1	AP2/ERF and B3 domain-containing transcription factor At1g50680-like (LOC116201010), transcript variant X1	33	0	1
	XM_031532066.1	AP2/ERF and B3 domain-containing transcription factor At1g50680-like (LOC116201010), transcript variant X2	33	0	1
	XM_031532067.1	AP2/ERF and B3 domain-containing transcription factor At1g50680-like (LOC116201010), transcript variant X3	33	0	1
	XM_031532077.1	uncharacterized LOC116201014 (LOC116201014), transcript variant X3	33	4	0.81
	XM_031532078.1	arogenate dehydratase/prephenate dehydratase 6, chloroplastic-like (LOC116201015)	33	0	1
	XM_031532099.1	uncharacterized LOC116201032 (LOC116201032)	33	0	1
	XM_031532104.1	calcium-dependent protein kinase 16-like (LOC116201038), transcript variant X1	33	4	0.81
	XM_031532105.1	calcium-dependent protein kinase 16-like (LOC116201038), transcript variant X2	33	4	0.81
	XM_031532162.1	probable protein arginine N-methyltransferase 3 (LOC116201073)	33	2	0.82
	XM_031532167.1	heme oxygenase 1, chloroplastic-like (LOC116201078)	33	4	0.82
	XM_031532195.1	PHD finger protein rhinoceros (LOC116201092)	33	2.5	0.98
	XM_031532264.1	uncharacterized LOC116201140 (LOC116201140)	33	0	1
	XM_031532304.1	deSI-like protein At4g17486 (LOC116201173)	33	0	1
	XM_031532333.1	zinc finger CCCH domain-containing protein 53 (LOC116201192), transcript variant X1	33	3	0.82
	XM_031532360.1	translation initiation factor IF-2-like (LOC116201220), transcript variant X1	33	3	0.9
	XM_031532371.1	CCAAT/enhancer-binding protein zeta (LOC116201228)	33	3	0.89
	XM_031532380.1	GDSL esterase/lipase 5-like (LOC116201233)	34	4	0.87
	XM_031532392.1	FCS-Like Zinc finger 17-like (LOC116201241)	33	0	1
	XM_031532408.1	uncharacterized LOC116201254 (LOC116201254), transcript variant X2	33	4	0.7
	XM_031532409.1	uncharacterized LOC116201254 (LOC116201254), transcript variant X3	33	4	0.7
	XM_031532474.1	mediator of RNA polymerase II transcription subunit 17 (LOC116201291)	33	4	0.81
	XM_031532476.1	probable starch synthase 4, chloroplastic/amyloplastic (LOC116201289), transcript variant X1	33	2	0.83
	XM_031532536.1	cinnamoyl-CoA reductase 1-like (LOC116201329)	33	0	1
	XM_031532539.1	cinnamoyl-CoA reductase 1-like (LOC116201332)	33	1.5	0.95
	XM_031532578.1	cytochrome b5 (LOC116201358)	33	2	0.94
	XM_031532636.1	protein CPR-5 (LOC116201406), transcript variant X1	33	4	0.78
	XM_031532650.1	DEAD-box ATP-dependent RNA helicase 16 (LOC116201410)	33	4	0.75
	XM_031532707.1	UBP1-associated protein 2A-like (LOC116201460)	33	1	0.99
	XM_031532717.1	probable serine/threonine-protein kinase DDB_G0278665 (LOC116201470)	33	0	1
	XM_031532763.1	zinc finger CCCH domain-containing protein 25 (LOC116201502)	33	3	0.83
	XM_031532879.1	uncharacterized LOC116201594 (LOC116201594)	34	4	0.8
	XM_031532972.1	PREDICTED: protein MAK16 homolog (LOC116201670), transcript variant X1	33	0	1
	XM_031533106.1	nucleosome assembly protein 1;3-like (LOC116201720), transcript variant X1	33	4	0.77
	XM_031533108.1	nucleosome assembly protein 1;3-like (LOC116201721)	33	3	0.9
	XM_031533115.1	uncharacterized LOC116201726 (LOC116201726)	33	4	0.85
	XM_031533183.1	transmembrane 9 superfamily member 7 (LOC116201779)	33	4	0.82
	XM_031533417.1	uncharacterized LOC116201942 (LOC116201942), transcript variant X1	33	0	1
	XM_031533418.1	uncharacterized LOC116201942 (LOC116201942), transcript variant X2	33	0	1
	XM_031533419.1	uncharacterized LOC116201942 (LOC116201942), transcript variant X3	33	0	1
	XM_031533420.1	uncharacterized LOC116201942 (LOC116201942), transcript variant X4	33	0	1
	XM_031533421.1	uncharacterized LOC116201942 (LOC116201942), transcript variant X5	33	0	1
	XM_031533442.1	uncharacterized LOC116201956 (LOC116201956)	33	2	0.84
	XM_031533573.1	probable LRR receptor-like serine/threonine-protein kinase At1g34110 (LOC116202061)	33	0	1
	XM_031533574.1	ribonucleoside-diphosphate reductase small chain A (LOC116202059)	33	0	1
	XM_031533610.1	putative cyclic nucleotide-gated ion channel 8 (LOC116202088)	33	3.5	0.93
	XM_031533668.1	putative DEAD-box ATP-dependent RNA helicase 29 (LOC116202217)	33	4	0.76
	XM_031533777.1	AUGMIN subunit 7 (LOC116202277)	33	0	1
	XM_031533790.1	plant UBX domain-containing protein 10 (LOC116202285)	33	2	0.9
[truncated: 338 more rows]
