# Supplementary material for: Novel miRNA-SSRs for Improving Seed Hardness Trait of Pomegranate (Punica granatum L.)
Source: Front Genet. 2022 Apr 12;13:866504. doi: 10.3389/fgene.2022.866504 (PMC9040167; doi:10.3389/fgene.2022.866504)
Supplement: Supplementary file 12 [file Table7.XLSX]

## Sheet: KEGG Pathways 
SL.NO	Pathways	No of Sequences	No of enzymes
1	Starch and sucrose metabolism	6	7
2	Glycerophospholipid metabolism	5	6
3	Glycerolipid metabolism	4	4
4	Amino sugar and nucleotide sugar metabolism	4	4
5	Pentose and glucuronate interconversions	4	4
6	Glyoxylate and dicarboxylate metabolism	3	3
7	Pyruvate metabolism	3	4
8	Drug metabolism - other enzymes	3	3
9	Purine metabolism	2	2
10	Galactose metabolism	2	2
11	N-Glycan biosynthesis	2	2
12	Phosphonate and phosphinate metabolism	2	2
13	Cysteine and methionine metabolism	2	2
14	Inositol phosphate metabolism	2	2
15	Carbon fixation pathways in prokaryotes	2	2
16	Carbon fixation in photosynthetic organisms	2	2
17	Ascorbate and aldarate metabolism	2	2
18	Alanine, aspartate and glutamate metabolism	2	2
19	Fatty acid biosynthesis	2	3
20	Pyrimidine metabolism	2	2
21	Propanoate metabolism	2	2
22	Mannose type O-glycan biosynthesis	1	1
23	Glycolysis / Gluconeogenesis	1	1
24	Glutathione metabolism	1	1
25	Tryptophan metabolism	1	1
26	Lysine degradation	1	1
27	Biotin metabolism	1	1
28	Phenylalanine, tyrosine and tryptophan biosynthesis	1	2
29	Glycosaminoglycan biosynthesis - heparan sulfate / heparin	1	1
30	Sulfur metabolism	1	1
31	Cyanoamino acid metabolism	1	1
32	Steroid hormone biosynthesis	1	1
33	Glycosaminoglycan biosynthesis - chondroitin sulfate / dermatan sulfate	1	1
34	Glycosphingolipid biosynthesis - ganglio series	1	1
35	Arginine biosynthesis	1	1
36	Valine, leucine and isoleucine degradation	1	1
37	Drug metabolism - cytochrome P450	1	1
38	Retinol metabolism	1	1
39	Methane metabolism	1	1
40	Metabolism of xenobiotics by cytochrome P450	1	1
41	Biosynthesis of various plant secondary metabolites	1	1
42	Sphingolipid metabolism	1	1
43	Nitrogen metabolism	1	1
44	Aminoacyl-tRNA biosynthesis	1	1
45	Ubiquinone and other terpenoid-quinone biosynthesis	1	1
46	Butanoate metabolism	1	1
47	Oxidative phosphorylation	1	1
48	Riboflavin metabolism	1	1
49	O-Antigen nucleotide sugar biosynthesis	1	1
50	beta-Alanine metabolism	1	1
51	PD-L1 expression and PD-1 checkpoint pathway in cancer	1	1
52	Glycosaminoglycan degradation	1	1
53	Glycine, serine and threonine metabolism	1	2
54	Streptomycin biosynthesis	1	1
55	Other glycan degradation	1	1
56	Porphyrin metabolism	1	1
57	Aflatoxin biosynthesis	1	1
58	Citrate cycle (TCA cycle)	1	1
	Total	95	101

## Sheet: Enzymes
Sl.NO	Pathway	Enzyme	#Enzs in Pathway	#Seqs in Pathway	Seqs
1	Phenylalanine, tyrosine and tryptophan biosynthesis	ec:4.2.1.91 - dehydratase	2	1	XM_031532078.1
2	Retinol metabolism, Porphyrin metabolism, Metabolism of xenobiotics by cytochrome P450, Drug metabolism - other enzymes, Pentose and glucuronate interconversions, Ascorbate and aldarate metabolism, Steroid hormone biosynthesis, Drug metabolism - cytochrome P450	ec:2.4.1.17 - 1-naphthol glucuronyltransferase	1, 1, 1, 3, 4, 2, 1, 1	1	XM_031540659.1
3	Starch and sucrose metabolism	ec:3.2.1.39 - endo-1,3-beta-D-glucosidase	7	1	XM_031531860.1
4	Starch and sucrose metabolism, Amino sugar and nucleotide sugar metabolism	ec:2.7.7.27 - adenylyltransferase	7, 4	1	XM_031517509.1
5	Phosphonate and phosphinate metabolism, Glycerophospholipid metabolism	ec:2.7.7.15 - cytidylyltransferase	2, 6	1	XM_031540998.1
6	Pentose and glucuronate interconversions	ec:3.1.1.11 - pectin demethoxylase	4	1	XM_031538910.1
7	Carbon fixation in photosynthetic organisms, Citrate cycle (TCA cycle), Cysteine and methionine metabolism, Methane metabolism, Pyruvate metabolism, Glyoxylate and dicarboxylate metabolism, Carbon fixation pathways in prokaryotes	ec:1.1.1.37 - dehydrogenase	2, 1, 2, 1, 4, 3, 2	1	XM_031519008.1
8	PD-L1 expression and PD-1 checkpoint pathway in cancer	ec:3.1.3.16 - phosphatase	1	1	XM_031531680.1
9	Glycerolipid metabolism	ec:2.4.1.241 - synthase	4	1	XM_031538508.1
10	Galactose metabolism, Starch and sucrose metabolism	ec:3.2.1.26 - invertase	2, 7	1	XM_031538447.1
11	Butanoate metabolism	ec:1.1.1.30 - dehydrogenase	1	1	XM_031519274.1
12	Glycerophospholipid metabolism, Glycerolipid metabolism	ec:2.3.1.51 - O-acyltransferase	6, 4	1	XM_031532780.1
13	N-Glycan biosynthesis	ec:2.4.1.256 - alpha-1,2-glucosyltransferase	2	1	XM_031540354.1
14	Inositol phosphate metabolism, Streptomycin biosynthesis	ec:1.1.1.18 - 2-dehydrogenase	2, 1	1	XM_031518358.1
15	Glycerolipid metabolism	ec:3.1.1.23 - lipase	4	1	XM_031537682.1
16	Lysine degradation	ec:2.1.1.354 - H3]-lysine4 N-trimethyltransferase	1	1	XM_031535261.1
17	Phosphonate and phosphinate metabolism, Glycerophospholipid metabolism	ec:2.7.7.14 - cytidylyltransferase	2, 6	1	XM_031520427.1
18	Starch and sucrose metabolism	ec:2.4.1.12 - synthase (UDP-forming)	7	1	XM_031520511.1
19	Riboflavin metabolism	ec:3.5.4.26 - deaminase	1	1	XM_031531336.1
20	Carbon fixation in photosynthetic organisms, Pyruvate metabolism	ec:1.1.1.39 - dehydrogenase (decarboxylating)	2, 4	1	XM_031536121.1
21	Ubiquinone and other terpenoid-quinone biosynthesis	ec:1.6.5.2 - dehydrogenase (quinone)	1	1	XM_031516995.1
22	Tryptophan metabolism, Glyoxylate and dicarboxylate metabolism	ec:1.11.1.6 - equilase	1, 3	1	XM_031551397.1
23	Pyrimidine metabolism, Drug metabolism - other enzymes, Purine metabolism, Glutathione metabolism	ec:1.17.4.1 - reductase	2, 3, 2, 1	1	XM_031533574.1
24	Alanine, aspartate and glutamate metabolism, Nitrogen metabolism, Arginine biosynthesis, Glyoxylate and dicarboxylate metabolism	ec:6.3.1.2 - synthetase	2, 1, 1, 3	1	XM_031550649.1
25	O-Antigen nucleotide sugar biosynthesis, Pentose and glucuronate interconversions, Amino sugar and nucleotide sugar metabolism, Ascorbate and aldarate metabolism	ec:1.1.1.22 - 6-dehydrogenase	1, 4, 4, 2	1	XM_031515699.1
26	Fatty acid biosynthesis	ec:2.3.1.85 - synthase system	3	1	XM_031536835.1
27	Biosynthesis of various plant secondary metabolites, Starch and sucrose metabolism, Cyanoamino acid metabolism	ec:3.2.1.21 - gentiobiase	1, 7, 1	1	XM_031531860.1
28	Starch and sucrose metabolism	ec:3.2.1.2 - saccharogen amylase	7	1	XM_031536374.1
29	Alanine, aspartate and glutamate metabolism, Glycine, serine and threonine metabolism, Cysteine and methionine metabolism	ec:2.6.1.44 - transaminase	2, 2, 2	1	XM_031530225.1
30	Glycerophospholipid metabolism, Glycerolipid metabolism	ec:2.3.1.15 - 1-O-acyltransferase	6, 4	1	XM_031537980.1
31	Aflatoxin biosynthesis, Propanoate metabolism, Pyruvate metabolism, Carbon fixation pathways in prokaryotes, Fatty acid biosynthesis	ec:6.4.1.2 - carboxylase	1, 2, 4, 2, 3	1	XM_031536873.1
32	Pentose and glucuronate interconversions	ec:4.2.2.2 - lyase	4	1	XM_031518760.1
33	Phenylalanine, tyrosine and tryptophan biosynthesis	ec:4.2.1.51 - dehydratase	2	1	XM_031532078.1
34	Propanoate metabolism, Valine, leucine and isoleucine degradation, beta-Alanine metabolism	ec:3.1.2.4 - hydrolase	2, 1, 1	1	XM_031516420.1
35	Amino sugar and nucleotide sugar metabolism	ec:3.2.1.55 - end alpha-L-arabinofuranosidase	4	1	XM_031531050.1
36	N-Glycan biosynthesis	ec:2.4.1.144 - 4-beta-N-acetylglucosaminyltransferase	2	1	XM_031551180.1
37	Glycerophospholipid metabolism	ec:2.1.1.17 - N-methyltransferase	6	1	XM_031530835.1
38	Glycine, serine and threonine metabolism	ec:2.6.1.51 - transaminase	2	1	XM_031530225.1
39	Sulfur metabolism, Purine metabolism	ec:2.7.1.25 - kinase	1, 2	1	XM_031537343.1
40	Biotin metabolism, Fatty acid biosynthesis	ec:1.1.1.100 - reductase	1, 3	1	XM_031536835.1
41	Glycosaminoglycan biosynthesis - chondroitin sulfate / dermatan sulfate, Mannose type O-glycan biosynthesis, Glycosaminoglycan biosynthesis - heparan sulfate / heparin	ec:2.4.1.135 - 3-beta-glucuronosyltransferase	1, 1, 1	1	XM_031540659.1
42	Oxidative phosphorylation	ec:7.1.2.1 - H+-exporting transporter	1	1	XM_031533942.1
43	Glycolysis / Gluconeogenesis	ec:5.1.3.15 - 1-epimerase	1	1	XM_031534186.1
44	Amino sugar and nucleotide sugar metabolism	ec:2.4.1.43 - 4-alpha-galacturonosyltransferase	4	1	XM_031535584.1
45	Glycerophospholipid metabolism	ec:2.1.1.71 - N-methyltransferase	6	1	XM_031530835.1
46	Inositol phosphate metabolism	ec:3.1.3.56 - 5-phosphatase	2	1	XM_031518769.1
47	Starch and sucrose metabolism	ec:2.4.1.1 - phosphorylase	7	1	XM_031530998.1
48	Drug metabolism - other enzymes	ec:3.1.1.1 - ali-esterase	3	1	XM_031530933.1
49	Pyrimidine metabolism	ec:6.3.4.2 - synthase (glutamine hydrolysing)	2	1	XM_031517566.1
50	Pyruvate metabolism	ec:1.1.1.38 - dehydrogenase (oxaloacetate-decarboxylating)	4	1	XM_031536121.1
51	Aminoacyl-tRNA biosynthesis	ec:6.1.1.4 - ligase	1	1	XM_031535195.1
52	Glycosphingolipid biosynthesis - ganglio series, Other glycan degradation, Galactose metabolism, Sphingolipid metabolism, Glycosaminoglycan degradation	ec:3.2.1.23 - lactase (ambiguous)	1, 1, 2, 1, 1	1	XM_031533576.1
